# Supplementary material for: Genetic deletion of MMP12 ameliorates cardiometabolic disease by improving insulin sensitivity, systemic inflammation, and atherosclerotic features in mice
Source: Cardiovasc Diabetol. 2023 Nov 28;22:327. doi: 10.1186/s12933-023-02064-3 (PMC10685620; doi:10.1186/s12933-023-02064-3)
Supplement: Supplementary file 3 — Supplementary Material 3 [file 12933_2023_2064_MOESM3_ESM.xlsx]

## Sheet: Tab summary
Additional file 2
Sub-dataset	Description
Tab 1	Proteome of eWAT
Tab 2	Gene ontology analysis: Molecular Functions (eWAT)
Tab 3	Gene ontology analysis: Biological Processes (eWAT)
Tab 4	Gene ontology analysis: Cellular Components (eWAT)
Tab 5	Ingenuity Pathways Analysis: Pathways (eWAT)
Tab 6	Ingenuity Pathways Analysis: Diseases and Functions (eWAT)

## Sheet: Tab 1
ACCESSION	Symbol	Protein#	Score	peptide#	LdlrKO1	LdlrKO2	LdlrKO3	LdlrKO4	LdlrKO5	LdlrKO6	DKO1	DKO2	DKO3	DKO4	DKO5	DKO6
A2ASS6	Ttn	1	545.025	434	2638602	1987267	2146914	2150253	1961754	1761004	3004191	2.75392e+06	2114493	1819730	2204249	2274385
P16546	Sptan1	1	331.467	206	4837471	6299893	5.97085e+06	6181856	3508408	3850280	7492822	7377274	7611116	5977269	7233061	7.15339e+06
Q9QXS1	Plec	1	323.486	196	3571322	2.90435e+06	3.6531e+06	3614904	1953527	1824615	3.2761e+06	3236027	2402553	3388564	2806242	2864983
Q62261	Sptbn1	1	324.001	155	4310246	4284163	5.4243e+06	7097909	3610686	3766778	5785493	7084929	5.12461e+06	5.22797e+06	6.15353e+06	4111069
Q9JHU4	Dync1h1	1	290.248	143	3.16039e+06	3574641	3.30965e+06	3602080	1391113	1658321	3007243	2433448	2.67354e+06	2904247	2.72563e+06	2.06947e+06
P01027	C3	1	307.577	127	3.11204e+06	2922321	5117022	3990934	2519504	1992953	4214004	4045673	5886047	3483897	3849910	3686188
Q8BTM8	Flna	1	447.238	123	7.65959e+06	8602746	8.90093e+06	7512472	2527394	4463710	3876523	4289929	4251319	3602444	7036002	5793941
P19096	Fasn	1	231.545	115	4.61845e+06	4447466	5.50811e+06	6281242	8.30159e+06	6789799	1.0216e+07	10595475	12243420	9144852	7119994	8.03953e+06
E9Q414	Apob	1	161.153	114	1181851	2572217	2451716	2558346	1832707	1762407	2455072	1668399	2711360	3127232	2384547	1611990
P26039	Tln1	1	192.087	109	4633509	6.09235e+06	7572413	6836716	3.60741e+06	3874061	4599570	4.15141e+06	5450725	3.34237e+06	5128798	4993481
Q8VDD5	Myh9	1	289.72	109	3285857	3331837	5.32731e+06	7527878	4379210	3.59463e+06	6697834	4.40342e+06	3637119	3459505	4.71938e+06	6032148
P07724	Alb	1	354.623	102	11875080	13989810	2.63891e+07	2.40384e+07	9485364	9943523	33050148	30499245	38834617	29210250	4.32601e+07	34228180
Q61838	Pzp	1	170.717	100	3.7443e+06	7002045	6255933	7099692	3.77432e+06	3089521	6735128	6435859	10033640	9201629	8.40001e+06	11316570
Q05793	Hspg2	1	228.422	98	3.59669e+06	3423575	5062162	4.98917e+06	3579911	2946586	5646179	6.42319e+06	4.67605e+06	3856370	4175498	4.31807e+06
Q6ZWQ0	Syne2	1	3.81521	96	2.58226e+06	2.94132e+06	2.01165e+06	2227530	1812667	1811502	2537181	4018792	2510103	2.14394e+06	2.29775e+06	2727376
O08638	Myh11	1	344.416	90	12053448	9.26711e+06	1473188	1921256	1255510	1.99064e+06	2599450	2.85296e+06	1765466	1740288	1.90312e+06	1787608
Q68FD5	Cltc	1	242.446	87	6840774	5.71493e+06	7072226	9277657	4078982	4601572	6746410	5159425	5755785	7032582	5.95403e+06	7.10848e+06
P11276	Fn1	1	167.712	86	2.73221e+06	2910030	3929349	3.71247e+06	2872420	1572345	2271335	1322330	4.542e+06	4666481	2126044	1373032
Q9QXZ0	Macf1	1	72.7056	80	1552691	3146562	3977127	3.29896e+06	2415629	1419774	4543262	2.58235e+06	5089279	6017602	3952743	1756247
A2ARZ3	Fsip2	1	138.612	79	2034857	2646282	3.71041e+06	2019383	2128583	1294809	1393750	3525972	2.55208e+06	1.72041e+06	1838335	1248723
Q9JKF1	Iqgap1	1	141.883	79	5.69087e+06	5737495	10752620	10648495	2.2283e+06	3604405	3.65148e+06	3362911	3489878	3.96445e+06	6060065	6884646
Q64727	Vcl	1	136.673	77	6166227	8491894	6208319	7740173	4511736	2991325	10416440	8.0775e+06	7142197	9832182	7457967	6.16457e+06
P20152	Vim	1	206.588	76	1.04031e+07	10681970	21404080	23120706	11012920	11616540	33325784	38701728	22926820	20222310	29593760	34391980
Q921I1	Tf	1	235.39	76	5978389	7188089	8.54594e+06	12481920	5.40888e+06	4682417	12396860	10871540	11179045	1.3419e+07	15317960	11020410
Q61554	Fbn1	1	89.9501	74	5019067	3139987	6831692	3521237	2.51169e+06	2588016	4.35175e+06	4094471	4386039	2809637	4165117	4900828
Q91ZX7	Lrp1	1	89.3155	74	2517682	3619378	3884652	3337219	1554109	2636540	3810314	1757994	2.61033e+06	2393370	3854753	3380036
Q05920	Pc	1	183.92	73	5454117	8328426	3.48578e+06	8.16207e+06	5262168	4.67888e+06	11562730	10066960	1.02351e+07	7.38312e+06	5044212	7348622
P01029	C4b	1	138.746	69	1.34927e+06	2383947	2267058	2492896	1.44966e+06	1405781	3404350	3543275	2346265	1.56206e+06	1724808	1240362
Q69Z23	Dnah17	1	65.52	68	2.0921e+06	1910658	1773847	2973328	2033834	1798049	1.7918e+06	2392702	1753041	3.86666e+06	2.49877e+06	2033276
P03332/P03334/P03336/P03355/P03356/P08361/P0DOG8/P0DOH4/P0DOH6/P11227/P11269/P21435/P26805/P26808/P27460/P29167/Q7SVK7/Q8UN02	gag	18	7.78657	67	5659738	3706364	4084090	2922685	2.70418e+06	3.57363e+06	5.16845e+06	5527425	3350898	2615482	4182814	3123159
Q91XQ0	Dnah8	1	142.895	67	3.16689e+06	2881865	2551574	3280119	2.36635e+06	1.64285e+06	5045612	3891347	2.62644e+06	1235271	2778773	2.25514e+06
Q9WTI7	Myo1c	1	94.1353	67	3240787	7437972	6967647	9.10765e+06	4985281	4.38916e+06	1.10128e+07	10890105	6622501	8150232	8.83164e+06	6279596
Q91ZU6	Dst	1	19.3162	66	2769037	1349810	1578857	2301987	1569003	1189846	2730593	2005499	2.85695e+06	2.52005e+06	2216106	1867761
E9PZQ0	Ryr1	1	76.9241	64	1842129	3.94246e+06	3.24932e+06	1827825	1452099	990690	2.1021e+06	1729302	1.8431e+06	2.2266e+06	931636	1.19537e+06
P14824	Anxa6	1	143.656	64	14772541	12857500	10335253	12514865	4.90283e+06	6.3722e+06	10890908	11448745	9.67676e+06	7860524	9918443	8.51282e+06
Q8C196	Cps1	1	193.614	63	2173728	909896	1995391	2424255	1517888	839717	2062392	3783969	1417975	3763352	1.97138e+06	1602752
A2AN08	Ubr4	1	65.4345	62	2.4242e+06	3.47088e+06	2476787	2.4492e+06	2275000	2603941	4093246	3236723	1759285	2785998	2548873	2.83673e+06
P08113	Hsp90b1	1	158.917	62	4586641	10787259	9.66468e+06	10259300	6669029	8729665	4040096	8.37295e+06	11694090	11048035	13608030	1.58244e+07
Q9QYX7	Pclo	1	42.2403	62	1642095	2.28539e+06	3.65025e+06	1557426	1613287	2051412	2691005	3608674	5.24513e+06	2.91711e+06	4097378	3658573
A2ARV4	Lrp2	1	111.399	61	1741565	1244142	1823636	1077179	1523664	2071132	1573286	1.11842e+06	1353716	2266615	751829	1686296
Q60597	Ogdh	1	141.868	61	3911057	4355953	5241721	5091604	2304169	2628751	5300307	4762125	3418211	4.25178e+06	2277309	2.59162e+06
Q8CC88	Vwa8	1	138.969	61	1.95604e+06	710948	1464965	618888	628934	1802164	1.80513e+06	1.63559e+06	2288776	910372	1361123	1.19148e+06
P02468	Lamc1	1	117.788	60	4461247	4981249	4839223	5592940	3074190	3477587	7177483	7.56441e+06	7.69736e+06	7251174	5721465	3343251
P06909	Cfh	1	182.774	60	2458537	527910	1226640	722386	476023	1288885	1272857	2284090	480408	1.67548e+06	637302	1.03995e+06
Q99PL5	Rrbp1	1	94.0765	60	3867097	3.68067e+06	5632772	4847184	2689123	2406048	3761583	4578918	3.59223e+06	4358894	5.275e+06	4.36532e+06
E9Q557	Dsp	1	11.4878	59	3302056	3473334	2005200	3.11852e+06	2161790	2799617	3019607	3653976	5.23909e+06	6843950	3457618	3375113
P41216	Acsl1	1	172.414	59	8.95927e+06	8736360	15308920	12454100	7525447	7816209	9.32742e+06	10278330	7013797	8166734	8604922	7.40367e+06
Q6RT24	Cenpe	1	19.3179	59	2142665	3602884	1501318	3.54381e+06	1685763	2969459	2.229e+06	3653179	3.2537e+06	2117954	3472761	2.6639e+06
E9Q401	Ryr2	1	19.3837	57	1983111	2466417	1121028	2.55578e+06	1415486	2047324	3373181	4060980	3623494	3969976	2.44954e+06	1.92492e+06
Q01853	Vcp	1	149.419	57	5322694	5420296	4825236	6767827	2462908	2324249	9570581	7.76212e+06	6029207	6932569	8792379	6.76874e+06
Q61147	Cp	1	147.238	57	3651674	3445338	2.73579e+06	1855632	1837660	2494773	7102707	2610555	1743837	2510561	3484650	4726875
P20029	Hspa5	1	161.351	56	15113988	1.14511e+07	9201828	15158795	8791176	11213520	22928730	14527395	23709100	1.31634e+07	34725449	23958731
O88737	Bsn	1	82.6293	55	1355697	1560106	2823303	3220307	1436743	2211610	4657218	1517846	4.36462e+06	1.72185e+06	2787830	3361955
P0C6F1	Dnah2	1	15.3563	55	1507913	1.90375e+06	4.31954e+06	4001376	740884	2.63115e+06	1977391	3110104	1948621	2024881	1.99579e+06	1988855
Q03265	Atp5f1a	1	142.756	55	2.05648e+07	27619275	38876779	52674808	19665530	19854210	4.34495e+07	31102560	19268340	33730755	14335141	3.13721e+07
Q69ZN7	Myof	1	59.6131	55	2.52934e+06	1909646	3.95341e+06	3.09663e+06	1995619	1.88606e+06	1348863	3174874	2.90097e+06	4.65778e+06	3751572	3113446
A2AAJ9	Obscn	1	34.7663	54	2.37708e+06	2670903	3.17135e+06	2728944	1355387	1278417	3887657	3152224	1558481	2.51491e+06	2745468	2.43141e+06
E9Q8T7	Dnah1	1	26.9528	54	3393000	3.21862e+06	8519987	3443926	1795453	2.01141e+06	3388583	3626051	3295579	2599556	7494610	7123100
P09103	P4hb	1	100.504	54	9705685	8478508	12022425	24514105	5.14986e+06	3296018	6942932	7546107	8059563	8694943	14961955	8025739
P06684	C5	1	107.769	53	2.09881e+06	1.59428e+06	1375823	1.03889e+06	663775	1.08393e+06	2.19289e+06	1.90034e+06	2154692	1058800	1.11597e+06	1617446
P21614	Gc	1	153.903	53	6843511	4603900	8423659	5600712	3211257	3405834	6519609	10885800	7.39681e+06	1.0254e+07	1.03665e+07	4783408
P27773	Pdia3	1	147.676	53	8277062	5814640	25756160	2.16878e+07	10673460	4.97436e+06	16790450	16441950	16637760	17411560	22250346	18648585
P54754/P54761/P54763/Q03137/Q03145/Q61772/Q62413/Q8CBF3	Ephb3	8	3.79837	53	1562419	5.32816e+06	2287076	3061048	2045260	1936759	2929312	3.88907e+06	2091162	2480505	3.82562e+06	2309375
Q80X90	Flnb	1	125.671	53	2781711	2400721	2720487	3618222	1488523	2145587	2801359	2742811	2643943	2.75955e+06	3019154	2.50054e+06
P97927	Lama4	1	117.738	52	4537928	2479198	2695847	3650917	2774987	3962956	7.07003e+06	8161121	4308449	4706918	4198179	2.69609e+06
Q71LX4	Tln2	1	72.2814	52	3.62837e+06	3.23672e+06	2569446	2841604	1878665	2.4846e+06	3439181	2959768	3.95974e+06	2.94537e+06	2.9516e+06	2194666
Q8BH64	Ehd2	1	75.8117	52	6.87493e+06	1.27102e+07	11369530	8.34765e+06	3768178	3902141	19077394	23321750	24886370	18476700	17479207	19011660
P20918	Plg	1	137.572	51	1791644	1520414	2780509	2152460	2447865	2634974	3.2281e+06	2144677	3868549	3806968	3505914	2689197
P23116	Eif3a	1	56.7115	51	2.51722e+06	2164700	2789863	3.40689e+06	2.54276e+06	3152869	2227482	3237557	2756370	2.45496e+06	2.623e+06	1705776
P48678	Lmna	1	120.266	51	7099999	10152668	16625890	13617460	5972790	4.36445e+06	10371700	11862850	6721039	7351297	6.98079e+06	8553312
P58252	Eef2	1	135.811	51	7307919	13579297	11472285	10071600	6538179	3508566	6.54132e+06	6760052	6034429	6.48619e+06	7692670	6741337
Q99KI0	Aco2	1	150.715	51	8143594	8098461	6581454	8.14932e+06	4783278	5124035	7.11381e+06	6.56433e+06	12943350	12910470	5742430	5240879
P02469	Lamb1	1	45.864	50	7316773	8.06857e+06	3741489	3.23118e+06	2.39536e+06	4.37527e+06	7063802	6346215	5.14727e+06	3454283	4603183	3.76593e+06
P28665	Mug1	1	195.559	50	3.06327e+06	9.78547e+06	2633389	6.06875e+06	2458044	2.90914e+06	5023737	7202871	4181444	6.18187e+06	4622419	1828535
Q70IV5	Synm	1	70.7382	50	3468910	4654075	5226555	2229812	3965601	3.92584e+06	3478475	4565569	3.35135e+06	3.16633e+06	7446924	6668449
F6ZDS4	Tpr	1	22.7742	49	833014	5067374	2764173	2179124	2165136	2307270	3.16135e+06	4691517	5.33319e+06	2.91645e+06	6133434	2.95994e+06
P14873	Map1b	1	79.613	49	1916058	2634827	1.02904e+06	1307020	1047170	713136	2802165	4861876	2301478	826218	1643344	1.36719e+06
Q61292	Lamb2	1	86.34	49	2919499	3535148	3490011	3501500	1734355	2442577	4817763	4.4072e+06	2.2359e+06	2270690	2.74864e+06	2.61694e+06
Q6PDN3	Mylk	1	107.731	49	12346075	1.31135e+07	3004177	2646439	1.02018e+06	1644849	3960699	3005233	2.9261e+06	2394789	2785012	3023275
P08032	Spta1	1	29.1724	48	3.46633e+06	2759569	3051107	3158807	3332401	1.92602e+06	3387900	2779133	2.72014e+06	2.67954e+06	1.83135e+06	2.54352e+06
P13020	Gsn	1	97.4386	48	11523280	8866626	22189282	18704830	6.66005e+06	6159461	19803060	18518890	8.44571e+06	8.0281e+06	17532220	15612790
Q9QYR6	Map1a	1	121.322	48	1169325	1942737	652574	1636386	2.97645e+06	844903	1240155	1.93219e+06	1558949	850826	3543139	1581646
E9Q7G0	Numa1	1	53.1632	47	2615347	2368142	2549937	3210523	1316280	1732860	2505847	1.81038e+06	2786066	2331320	2645675	2997735
O70318	Epb41l2	1	57.8737	47	5.6414e+06	5150156	4.99236e+06	4.7746e+06	3500815	3.85067e+06	4.28827e+06	8928083	4.833e+06	4033848	5546766	5483977
P07356	Anxa2	1	124.858	47	24431440	25855357	6.43846e+07	77864379	15380820	12222168	52971420	38341770	29379121	26260850	30037695	37523800
Q6PDQ2	Chd4	1	15.3784	47	2701559	4.24137e+06	1841682	3143562	1865732	1263636	3585227	2168592	2649881	1.46608e+06	1803365	2.27994e+06
E9PVA8	Gcn1	1	61.3093	46	1.08667e+06	5758927	2965077	4370849	1.19401e+06	2.73779e+06	4944408	1.96481e+06	3699187	3966982	3.29791e+06	1954299
P40142	Tkt	1	74.9774	46	5440350	6.93556e+06	9682097	8.53354e+06	3.57109e+06	6829093	12827200	11641705	1.48997e+07	15783965	8308712	8389791
P56480	Atp5f1b	1	137.207	46	14169016	8.10732e+06	15507960	19868560	8.77929e+06	10683150	7549970	18531445	11717650	16749810	11243590	13644190
Q8CIE6	Copa	1	93.1934	46	3624707	5.38114e+06	4677864	4060231	2342547	3018754	4087486	4326113	2354261	2654158	3265564	4281471
Q99104	Myo5a	1	34.7637	46	3777785	5226064	2470283	1970816	2315786	1896486	3.31727e+06	2.46439e+06	2690819	3.77722e+06	1.26184e+06	1.61869e+06
Q00623	Apoa1	1	129.342	45	11669170	12234523	15063475	7653846	7287428	5426633	1.20375e+07	1.57179e+07	23320600	6.00881e+06	10401880	9.57568e+06
Q62417	Sorbs1	1	68.3815	45	7692319	6603011	3.57482e+06	6.7112e+06	4.59434e+06	5279976	8.73577e+06	6349209	6094279	6383695	5996029	6.96358e+06
Q62504	Spen	1	3.76845	45	3630433	2185013	1633217	4399086	1917712	2730551	3172760	5892029	4.1022e+06	3192105	2805690	1499664
Q8CAQ8	Immt	1	94.4982	45	3202447	2.96507e+06	5357732	8156022	2153681	3516622	3322413	4327565	4030474	3433429	4583015	4308855
Q8K0E8	Fgb	1	115.508	45	6741178	2.31991e+06	5403369	3443286	5625610	3796364	4.02391e+06	5.71702e+06	6177181	4868923	5005353	2138961
P38647	Hspa9	1	129.726	44	6622525	7998625	7755088	8625264	5942436	6600492	6265030	7157491	10079290	7401136	8433591	8.97855e+06
Q61233	Lcp1	1	84.314	44	5181551	5.71937e+06	15705364	19309890	5247554	6.54605e+06	4.71171e+06	4779663	7523428	4073871	13817160	13149200
Q6P4T2	Snrnp200	1	38.3596	44	2608649	1107912	2931368	3.17412e+06	1.74557e+06	2315232	5960533	5237546	3.28565e+06	1202071	6.32113e+06	1677418
Q7TPH6	Mycbp2	1	7.69274	44	3.38151e+06	4032288	1936944	4017136	2481574	1729322	3854392	5.3402e+06	2829870	6.36875e+06	2.36135e+06	1525620
Q8BMS1	Hadha	1	123.171	44	3914281	5956851	1.40999e+07	7.02398e+06	3406108	3.08992e+06	4371591	7.16792e+06	6970294	3908921	5.79797e+06	4.66022e+06
P48036	Anxa5	1	107.928	43	14722350	16674850	43993200	43937280	17392150	15568700	33586939	15811758	20399251	30952534	22591900	21070810
P63038	Hspd1	1	140.922	43	10831820	5633217	10561730	10254374	9372947	9.91996e+06	11043770	11124420	10752140	12711960	9.08433e+06	11796550
Q61879	Myh10	1	159.885	43	1811165	2748450	2914674	1.86114e+06	715405	975229	2215402	2126502	3146277	1547902	2419318	1692543
Q6URW6	Myh14	1	95.4591	43	4320940	3.77947e+06	2449655	1.41337e+06	2963696	2983345	3.97066e+06	2954842	3.12525e+06	1096980	3.82509e+06	1924041
Q8BHN3	Ganab	1	89.5588	43	4805916	5416935	3860406	3689081	2583002	1866097	5102482	3130875	3960936	2944207	2805827	2194951
Q8VDJ3	Hdlbp	1	74.5084	43	1.21459e+06	1308593	3487349	3706951	1064801	1869938	2303462	2902053	3521791	3947897	2493143	3805267
P10493	Nid1	1	81.8343	42	12661237	4066378	6161572	4.86711e+06	3400234	3256542	8326112	5040349	5311763	7155230	6209462	4.60771e+06
P52480	Pkm	1	157.975	42	4.74227e+06	5158652	1.47249e+07	9249817	4.61803e+06	2396188	10171120	7345946	8613386	8237060	9.45671e+06	10314203
Q6PB66	Lrpprc	1	114.856	42	1666842	1612888	1866297	2141629	1984157	1.12296e+06	2789207	2417890	1854708	1734547	4847488	3191677
Q8CGN5	Plin1	1	108.145	42	7.44968e+06	6079309	14734293	13074520	9778855	7863663	27186370	22967635	18095310	1.94885e+07	33938160	19017980
Q8VHX6	Flnc	1	137.32	42	1781157	2493444	2154528	2379340	2015630	908850	2.43165e+06	3583215	1808318	2345799	1582865	2.3104e+06
Q9ERU9	Ranbp2	1	15.4865	42	2.07761e+06	2231590	2.99282e+06	3047870	2055792	1741150	4693924	6216797	8509200	8013593	3640003	14711740
P26041	Msn	1	93.0406	41	7554877	6.18478e+06	7451458	6948076	5.60005e+06	8005413	11057980	7313666	6941565	8.51125e+06	7.54079e+06	6109593
P31001	Des	1	136.339	41	20607210	12176995	3.27849e+06	3638158	1593240	2320094	2655621	3488939	3876251	3447997	2.87416e+06	2174412
P57780	Actn4	1	133.282	41	1.82725e+06	4.44866e+06	6569283	6777563	3659947	3861108	5369299	7.03912e+06	4634055	5.44948e+06	5090158	6690690
P58281	Opa1	1	68.8355	41	1.49021e+06	1.05138e+06	1370784	1675465	8.43512e+06	1275788	1.13564e+06	2.12006e+06	753541	1.30753e+06	1146282	2750410
Q3U7R1	Esyt1	1	68.3127	41	5270082	5404156	6524883	7555457	2723841	3300138	7615723	7844075	7780074	10790080	8950703	10002080
Q8R0Y6	Aldh1l1	1	87.7398	41	3228574	3001053	3.79667e+06	4487324	3474221	3336048	5.58738e+06	5.28249e+06	6.08226e+06	5.02262e+06	4949233	5382418
E9PV24	Fga	1	105.378	40	3385144	6675825	7.93923e+06	3969116	2866068	2468318	8642401	4303510	2.14949e+06	2.33815e+06	4757614	3616873
P06728	Apoa4	1	133.115	40	11219770	13480530	24101865	17077800	10947590	6.55118e+06	7.58254e+06	14729358	24501200	19532570	5503166	15212630
P26443	Glud1	1	75.0448	40	4752834	2932810	4.24724e+06	7146620	3.59882e+06	4.80238e+06	2954108	4626318	3534460	4317017	3.51118e+06	3240543
P48725	Pcnt	1	3.80741	40	2557298	5231738	2312582	2392152	4664576	3567311	2.57808e+06	2.90535e+06	2263525	2735505	5309571	3490287
P70398	Usp9x	1	73.2178	40	1.92576e+06	1.52405e+06	1411443	7665840	1638892	863646	7246696	5472644	1.74495e+06	2498332	1684535	4.36726e+06
Q45VK7	Dync2h1	1	38.6527	40	780865	1.77209e+06	2.14182e+06	3321273	1303519	2765832	4714430	1921062	2276832	2482196	2241065	3.34778e+06
Q6P5E4	Uggt1	1	87.892	40	4557654	4087805	2.82745e+06	3419977	3533624	5720466	5.3709e+06	4799540	3863327	1.59055e+06	1.45691e+06	1489998
Q91V92	Acly	1	57.5624	40	4093178	2811528	3614023	3569867	2.15913e+06	2.86265e+06	5940176	4536434	4542972	5684581	3611753	2355169
Q9JMH9	Myo18a	1	26.8814	40	3.28144e+06	2.2198e+06	1473622	2747753	2057551	4218433	2.74738e+06	1.89252e+06	3359154	3936092	2239906	4136096
Q9WU78	Pdcd6ip	1	26.2845	40	5.01085e+06	5281454	3712221	4893034	2640818	2.92919e+06	5610402	5038125	2802497	3807968	3634939	3836398
P10107	Anxa1	1	72.9759	39	16241540	13415020	17528415	3.39707e+07	8.07567e+06	1.00275e+07	18189490	16329470	17381370	13772900	13147238	14763791
P50544	Acadvl	1	86.7117	39	2.53286e+06	2880796	4652810	2.95569e+06	2202500	2.63086e+06	5199245	3896194	4.56619e+06	5796116	3667292	3.12066e+06
Q6ZQ38	Cand1	1	72.2841	39	2.94494e+06	1840582	2280959	2518703	1184003	1341324	3583925	1858626	2926680	2466768	1916922	2039568
Q7TMY8	Huwe1	1	32.9048	39	2.66806e+06	1789730	3094301	5373713	2698517	2181181	2.52429e+06	5.69426e+06	1669063	2993936	3086686	2544488
Q8VIJ6	Sfpq	1	39.3802	39	2219720	2614583	2998383	3988541	1386581	2381537	2791268	2114034	2157684	1.39153e+06	1677854	2854059
Q9WTQ5	Akap12	1	47.4669	39	1486483	1.88731e+06	2373985	1913184	1.81708e+06	1543325	3342593	2491691	2585194	2.64626e+06	2574300	3.13415e+06
P04186	Cfb	1	90.2073	38	3105644	4909823	4158128	2.65184e+06	1560851	2929034	3.28439e+06	4892019	1.09197e+06	3550158	3074985	1137489
P63017	Hspa8	1	164.124	38	4841405	17496570	10533930	6262706	5637490	7653964	7.29819e+06	8.87279e+06	1.02569e+07	12078268	8.05307e+06	7954856
Q02053	Uba1	1	74.7593	38	3938588	3885363	8.99522e+06	6.56166e+06	2914825	2456112	6988625	6251155	7265753	4.60189e+06	4142320	7221584
Q5SWU9	Acaca	1	26.607	38	2.94016e+06	2.08708e+06	1677655	2432150	1395261	1283789	4111301	3170707	3397096	2150372	2228083	2168597
Q9EQK5	Mvp	1	67.4058	38	1947181	2.44968e+06	4777042	3737680	2055363	2267156	3771493	2.71521e+06	3.37432e+06	2394352	5144796	4110548
O88492	Plin4	1	62.5191	37	5712736	7.46761e+06	9345249	9729034	7017026	4.83555e+06	17657940	16789540	16753180	13436770	8745583	11707200
P05064	Aldoa	1	91.6209	37	21053935	8.99851e+06	14096875	15449555	5.355e+06	5081378	19697985	2.05327e+07	1.0092e+07	11604059	10391685	14272680
P35564	Canx	1	91.5369	37	6.24187e+06	7914577	5245645	6858443	3063953	3371546	3963042	5571531	3230009	4343753	2887672	3.68286e+06
Q00612	G6pdx	1	105.568	37	6213545	9364121	14125960	12323190	7416160	4316829	8189963	9.16587e+06	4899079	5.31182e+06	8.51856e+06	6349543
Q5H8C4	Vps13a	1	23.0424	37	8339263	1643497	1.82864e+06	6852137	1028316	6278913	4.35853e+06	3.45808e+06	2043613	1697539	2516227	2150050
Q60675	Lama2	1	29.1594	37	2817425	2305798	4.82855e+06	2431093	1.29469e+06	1811605	2.75733e+06	1675399	1595768	1489285	2092498	1.38609e+06
Q78PY7	Snd1	1	80.0006	37	3397841	4509367	3769018	4.10341e+06	2150998	2.32085e+06	3369651	2183406	3.36506e+06	3856575	3564039	3575975
Q8CGK3	Lonp1	1	61.5712	37	2.76171e+06	3170935	1.56911e+06	2379867	1.6857e+06	1552823	2126044	1682802	2376626	2.49019e+06	1692274	3535143
A6H584	Col6a5	1	50.2476	36	4264565	4661377	3948114	2.29247e+06	2314869	2115769	3.75757e+06	2340261	1.79877e+06	1.85121e+06	1776611	1879311
O88783	F5	1	96.2819	36	3125074	1.55102e+06	2016122	1587713	1.43012e+06	1370736	2339249	2578474	2053669	4432825	1833333	1.76626e+07
P11499	Hsp90ab1	1	141.922	36	12723160	6609333	16254060	15839720	3274780	10876120	13319730	15016560	12849475	14432288	21189356	16012360
Q4U2R1	Herc2	1	3.9003	36	3403853	3.24054e+06	1669373	4033167	1.41621e+06	1.48876e+06	2.68744e+06	5880611	2158557	2619488	2260942	772725
Q61001	Lama5	1	49.6697	36	948956	2075569	2128658	2891448	863748	995614	2851245	1666930	1.01236e+06	3508829	3164212	5416792
Q91X72	Hpx	1	97.5963	36	4596957	8625382	6.66085e+06	5398949	4810643	3903398	11570750	10775620	9965846	11616600	9576954	8.30791e+06
Q9DBD0	Ica	1	108.561	36	2.53391e+06	1.40942e+06	1290139	1506103	2.09118e+06	3891605	3809948	1.45022e+06	4.52743e+06	6938510	4.49396e+06	3344793
A6X935	Itih4	1	79.9695	35	2764981	3196766	4247778	1.08386e+06	3289746	1294979	3857188	3517239	3825377	2928771	2813236	3048010
O70423	Aoc3	1	60.9549	35	3.74338e+06	3902417	19468380	11331169	6968026	6447445	43835132	11529210	18137280	17075480	21044180	20973250
O88342	Wdr1	1	79.1107	35	2.88395e+06	3336372	10878640	1.49135e+07	2666569	1904039	8439061	9.79654e+06	5704281	6.2621e+06	5616354	8.21607e+06
P27546	Map4	1	78.6233	35	3.14653e+06	2909430	3347185	5090340	1743611	1964816	3323255	4093403	2.44872e+06	1.52803e+06	1919945	1966662
P40124	Cap1	1	48.1666	35	3038011	4616521	6366707	5.92104e+06	3.82265e+06	867084	3535046	2281482	3.1768e+06	4.0405e+06	3444919	4.81955e+06
P47738	Aldh2	1	93.4565	35	6281498	15259300	13883000	13320790	9350498	17809970	8686684	17155790	12912635	13908750	11013050	9.63253e+06
Q60847	Col12a1	1	71.7838	35	2495432	3.4696e+06	2.64989e+06	892645	1263400	1089053	2.15133e+06	4609048	1472916	1320713	1673640	1265209
Q61595	Ktn1	1	22.9378	35	2670609	5447692	8186164	4583203	2024719	2334513	3703839	6.02598e+06	5166008	6648779	4007914	2524595
Q6VNB8	Wdfy3	1	7.70085	35	3356553	3322855	2329313	1836370	2335620	2571069	3.38491e+06	3271316	2244954	1921365	1124832	2193635
Q8C8R3	Ank2	1	46.3833	35	1249398	1739951	1766452	1604377	1.31855e+06	2013408	1549438	2.55873e+06	2079949	1.46532e+06	1553735	1377536
Q9JKR6	Hyou1	1	87.591	35	2551560	4173810	3069309	3129563	2434748	2.59499e+06	2674207	3009108	3434972	3893486	3284676	3124135
Q9JLB4	Cubn	1	96.222	35	1.30451e+06	1.13002e+06	1776201	1456453	1.68053e+06	1120754	1.88965e+06	2.13502e+06	7161544	751860	737373	3.263e+06
Q9JLN9	Mtor	1	11.416	35	3596205	3903537	2.18882e+06	1.93806e+06	869118	2.00344e+06	3331091	7097421	4408346	4962678	3.95156e+06	3863868
O88844	Idh1	1	106.474	34	16043400	15563370	12294523	9.82696e+06	7225525	9461695	11555615	14934380	10631007	14341790	1.02388e+07	13733340
P08003	Pdia4	1	62.0555	34	4945682	4698123	5190802	3.66853e+06	2174017	3505146	4952621	5561156	4792284	4.81183e+06	5.16953e+06	5202555
P09405	Ncl	1	68.399	34	3917898	3.54965e+06	3016783	7951356	1.30397e+06	1984825	5731874	5663605	5346208	5.51764e+06	6744366	5.69841e+06
P14211	Calr	1	103.756	34	8326791	14484630	19999359	6137733	4.52475e+06	7.67846e+06	12349220	9.49519e+06	10994660	13416020	12080010	17401000
P17182	Eno1	1	130.848	34	9024780	31336480	19769940	21969190	7.73937e+06	18513475	21396215	17907786	21987670	28726090	24736115	27238905
P56399	Usp5	1	43.0696	34	3917919	4.88123e+06	6217430	6.0289e+06	2666029	3093931	3627024	2274504	3140700	5473008	4.52193e+06	6896623
Q02788	Col6a2	1	43.5941	34	10148480	6964439	12000985	11537650	5048749	5366694	6446623	7000945	5332593	5207378	6946002	7194483
Q3UQ44	Iqgap2	1	60.1179	34	1216201	1869430	2209644	5.13754e+06	749950	6649083	2011517	2706568	2367320	5726482	3.33022e+06	2812598
Q64521	Gpd2	1	103.926	34	3670090	3.06056e+06	2843688	1244129	4059502	866943	2362312	1807821	4227321	4.77999e+06	2081788	1803840
Q7TPR4	Actn1	1	166.102	34	5794340	5.04066e+06	1622303	3.20464e+06	1.73476e+06	1868293	2991194	2981448	4929672	4.76548e+06	3530394	3.17579e+06
Q8BWT1	Acaa2	1	54.4315	34	4.29481e+06	1283793	11643050	8.11992e+06	2.47844e+06	2309591	4901515	5042015	4278773	5441604	5252420	6066471
Q8C3J5	Dock2	1	3.79768	34	4272074	4026140	1.71979e+06	1255226	1688256	2031651	1.59084e+06	1792119	4111428	1762514	4.53324e+06	3039903
Q8CGC7	Eprs1	1	80.4844	34	1577485	1274928	1923851	2746965	1624584	1747954	3402957	2415226	1694482	2934120	2.07784e+06	2515407
Q8VCM7	Fgg	1	80.3893	34	3185947	12688250	3281677	7865596	3497549	5134536	1710676	7514226	4.34575e+06	5083496	3489432	2763034
Q99JY0	Hadhb	1	73.9519	34	5.67384e+06	8.52191e+06	13920555	8.41841e+06	3146723	2.93756e+06	6361127	4406678	7.45961e+06	12369390	6806837	4786265
Q9DBT9	Dmgdh	1	61.6551	34	1.69413e+06	2.84325e+06	850540	643072	306426	1492696	1230336	1.47486e+06	2532433	5032972	1541727	3828030
Q9EQ20	Aldh6a1	1	74.6513	34	6.49986e+06	8.85929e+06	6144690	9089827	5261411	5859194	10318344	5869178	8.85147e+06	5992775	6175757	4708457
Q9ET01	Pygl	1	55.1077	34	2.37462e+06	2.46161e+06	1916555	3.15347e+06	2581122	3006135	4278317	4126344	2.91966e+06	2402451	2.52461e+06	2019842
E9Q0S6	Tns1	1	43.1895	33	4008995	4384541	4.87664e+06	4194316	2324330	3151693	4.50224e+06	4087540	4.43463e+06	2748234	3746805	5462385
P07901	Hsp90aa1	1	144.446	33	8407302	4377867	4.99336e+06	7.63158e+06	2887880	7995482	3.44656e+06	2933703	2.11467e+06	4100724	4.76604e+06	1.54986e+06
P14733	Lmnb1	1	55.9933	33	5662279	4.47063e+06	4058424	6.0072e+06	3011751	3.9547e+06	3681021	5.9757e+06	2113939	2.01196e+06	5415684	4.01787e+06
P20357	Map2	1	61.9275	33	2.15847e+06	1962733	2493200	2618191	940503	3.42262e+06	3253824	748361	912976	2162242	1419631	1737857
P24270	Cat	1	109.473	33	8.3921e+06	10912370	9766344	11272031	1.17771e+07	6950799	1.75786e+07	16265502	7893421	9063663	1.12302e+07	10067420
P54310	Lipe	1	40.6827	33	5.45611e+06	5217896	4719147	11727680	6201420	5108035	10065110	22459380	8062892	10111071	6.50703e+06	4.0136e+06
Q06890	Clu	1	80.7664	33	13095610	12171210	3.83591e+06	4026321	2745655	1221598	3755094	6337996	3.77233e+06	5151748	2.95675e+06	4120838
Q3V0Q1	Dnah12	1	11.6608	33	3486047	3943146	2018037	2361863	1311890	1858727	2582149	3523633	1580039	2506463	2490773	2201214
Q8BX70	Vps13c	1	6.51272	33	5729439	3409647	2215469	2998964	584399	834994	3259553	5095994	3.15383e+06	2.52512e+06	6156903	1512353
Q99PV0	Prpf8	1	34.4111	33	2315233	2912232	1234672	2395451	1503444	2.25877e+06	3.33926e+06	4516591	4310757	3534881	2647026	5224219
B2RY56	Rbm25	1	3.84712	32	3729284	4310114	6037446	4936749	2.85549e+06	3330225	6.62836e+06	1623330	3.47403e+06	2003914	3587218	4891292
O08788	Dctn1	1	68.876	32	870584	4280494	2663431	1687175	2317346	1514328	1168867	1.45313e+06	1829650	2223324	2490318	4665710
O88738	Birc6	1	3.87495	32	1862725	2047795	3384520	3.25419e+06	1237119	1232375	2.79993e+06	1626546	2145158	2632550	1.12992e+06	4120822
P51660	Hsd17b4	1	68.9281	32	2914165	2844147	5.17508e+06	6486389	2.86881e+06	2954983	8.10675e+06	7.40919e+06	6.76697e+06	7149828	7978509	6130208
Q02357	Ank1	1	42.2434	32	754285	7460753	1519514	387572	1087818	770361	1415668	1805670	1291291	2.08788e+06	569028	1420137
Q0KL02	Trio	1	15.3786	32	6262013	2365416	4680000	2377132	30405520	2315057	5.84556e+06	1.95494e+06	13295385	11826320	37913441	6321930
Q61316	Hspa4	1	65.8187	32	3.21881e+06	3721134	3670003	5508461	2756046	1806160	4235320	3756572	3.32695e+06	3.42634e+06	4844291	4179001
Q61789	Lama3	1	3.79906	32	1784769	2808992	8.94215e+06	4528884	4098489	4246542	5.8544e+06	7.31622e+06	7216228	3200814	3.11343e+06	4811178
Q6IRU2	Tpm4	1	40.7037	32	6.36394e+06	10554005	8.08376e+06	7924922	3483141	4938189	4.46627e+06	5.08373e+06	6360288	6387866	7.9249e+06	9.84481e+06
Q80X19	Col14a1	1	31.6944	32	6650816	7190890	2683550	2080554	1116418	2909103	2.23795e+06	2851145	2.85519e+06	2484268	2477547	1445772
Q8BL66	Eea1	1	31.1236	32	2.40484e+06	3545083	1.55639e+06	2180906	926317	2994945	2900539	2768055	2819730	2779844	1188096	2.29668e+06
Q8C9B9	Dido1	1	3.82681	32	1548139	1599840	4508030	632637	5.59384e+06	1.47551e+06	1981563	3.93391e+06	3834361	2333292	3289522	2981311
Q91VW5	Golga4	1	9.84125	32	2722347	4021363	2.57633e+06	3338935	4969058	1986946	3.74916e+06	2182446	1963605	2178935	1421302	2153010
Q91ZW3	Smarca5	1	19.2584	32	3.4853e+06	853016	3309897	4428336	1348801	1616211	3206664	3553601	3151839	2277642	6966517	4343104
Q922B2	Dars1	1	19.5147	32	4868108	3.39477e+06	4.62932e+06	3969950	2.48872e+06	2657651	3485967	3562120	2459018	3155900	3947555	2990436
Q9CZU6	Cs	1	78.086	32	6228365	4322196	8079478	9.22526e+06	5914124	6.26625e+06	9013620	13370140	14165700	13861049	10421350	10418346
Q9DBR7	Ppp1r12a	1	48.7021	32	4042982	5.47049e+06	4744366	1764221	4015959	1396112	3347770	3241257	4761247	1078597	2.57003e+06	2.16716e+06
P00520/P00521/Q4JIM5	Abl1	3	2.30894	31	5.43847e+06	6047311	2416508	1.89939e+06	1.61377e+06	2139286	3870758	5186602	5098381	3091317	3416176	2790489
P06801	Me1	1	24.2955	31	6007826	6626824	10997380	11556205	3.15318e+06	13226195	10684169	7383418	8846543	10859160	8.79434e+06	9600170
P13541	Myh3	1	107.783	31	2782572	1231500	3.12054e+06	4324739	504995	5726933	2.61915e+06	1511637	2623643	2689439	3.59393e+06	1549471
P13864	Dnmt1	1	69.455	31	1104225	631116	2.70629e+06	1458847	1.10725e+06	93182.5	1.26012e+06	1769247	1.22925e+06	869693	6.7456e+06	998394
P19221	F2	1	100.889	31	696352	2850580	2288558	1507081	1.04097e+06	1.31956e+06	3711253	2882211	2764056	5.91389e+06	1.5609e+06	1104323
P21981	Tgm2	1	56.9151	31	5.41572e+06	6.43887e+06	4.37172e+06	6024511	3.03905e+06	2070154	5910461	7053313	4.74949e+06	4.68371e+06	6833102	6327604
P32261	Serpinc1	1	79.36	31	1.86804e+06	2156264	2205182	2.75777e+06	2.0677e+06	1718491	3563522	3430492	3472075	2985228	2006057	1768265
P54071	Idh2	1	53.4308	31	3137455	5061894	4987456	5580300	1.64937e+06	774648	2552166	2.2419e+06	4544847	3.33151e+06	4251630	3863368
P62259	Ywhae	1	64.6938	31	11712194	11612597	7.91002e+06	6541269	7.75229e+06	9.48889e+06	9381664	6220453	7687681	6988466	6480790	6728334
P97445	Cacna1a	1	3.84867	31	1988293	2434307	1022606	3567314	1518734	2.42409e+06	4.7125e+06	4015373	4.13235e+06	5203948	3753135	4142076
Q61768	Kif5b	1	46.0174	31	1.76792e+06	3216059	2781202	2981478	1576152	1175781	7333197	1161904	1.37569e+06	1377651	4.71654e+06	1673253
Q6P5D8	Smchd1	1	15.2018	31	3697750	3.57059e+06	1472611	3.92484e+06	3.25889e+06	2362744	3735046	2300973	2.87593e+06	1480021	2357377	1717654
Q80YV3	Trrap	1	3.97931	31	2.42984e+06	5.3537e+06	988159	2924460	3.46271e+06	2785482	3822308	3493708	3490191	2538218	4634339	1592505
Q8K2B3	Sdha	1	79.7478	31	4067009	4056612	3950730	6.29607e+06	4.07924e+06	2.30722e+06	5248714	5534763	4271987	4380561	3.61854e+06	4355189
Q9EQH3	Vps35	1	49.3164	31	4.51772e+06	7.35054e+06	5460619	2.22748e+06	4.87268e+06	2160881	7134845	5.76962e+06	2422577	6769614	6115325	7891234
Q9R0H0	Acox1	1	77.7263	31	1.65838e+06	1620458	2348824	3.48784e+06	1701696	2063162	4810912	3458160	2.43074e+06	2658397	2332494	3434551
A2AGT5	Ckap5	1	11.5935	30	3.71608e+06	1643529	3003925	816292	2687172	1433837	736148	1543417	2771814	5298134	5426822	4560109
P06745	Gpi	1	52.3864	30	4.91994e+06	4.12926e+06	6.75263e+06	6941098	2.73221e+06	4856421	3.95761e+06	3931254	10807830	4789525	8837035	6267819
P15508	Sptb	1	39.8416	30	3.48796e+06	4795680	3.19164e+06	4.62432e+06	1871588	2.40347e+06	2.77019e+06	1.63209e+06	2273426	2695345	1522878	2879680
P34914	Ephx2	1	57.2019	30	2705611	3257437	6806575	6083288	2.24303e+06	2953557	7790982	7366461	4245183	3819750	2178977	4154527
P49025	Cit	1	15.5756	30	1228324	3314218	2.74888e+06	1841766	1323524	1349631	36886360	5422783	2067362	1773054	878414	915475
P52825	Cpt2	1	62.3134	30	3341333	3353660	4030815	3073947	1668024	2.11657e+06	3.53297e+06	3492390	4573687	2588591	3.3209e+06	3.1393e+06
P97449	Anpep	1	55.3676	30	2865003	5507305	8.27402e+06	8.18924e+06	1.78677e+06	2383784	5049380	8671623	1.50206e+06	2100854	2521372	4477847
Q02819	Nucb1	1	55.5747	30	4243222	4049739	3.98033e+06	2265562	2942939	2206916	2893268	2476059	2427207	2.46966e+06	3265827	2.98699e+06
Q04857	Col6a1	1	67.9186	30	9035456	8573606	8197366	10061634	3453358	2.51385e+06	11070320	6116093	5229086	3620325	7165380	7292248
Q60710	Samhd1	1	51.104	30	4012251	5709888	5190754	5.85689e+06	1895637	2134880	2459927	1886885	3062692	3590292	3296122	2651545
Q8CIZ8	Vwf	1	38.8592	30	1667409	1189619	2291333	2.42838e+06	1.10746e+06	164507	1.19055e+06	1088969	993215	1.10806e+06	1.06036e+06	1844097
Q91VD9	Ndufs1	1	80.1426	30	1.49473e+06	5.5025e+06	2.95131e+06	4.05812e+06	1951379	2002166	4.25082e+06	5406543	3.24321e+06	1812915	2683346	2893425
Q9CQN1	Trap1	1	67.1588	30	2074135	2664952	3276692	2943407	1872846	1.1086e+06	4380012	2.70491e+06	3340390	2.07437e+06	2767999	2.40164e+06
Q9CU62	Smc1a	1	15.3682	30	5639236	1867974	2.90739e+06	2082450	3943596	244549	3389674	4456887	2328125	1.99536e+06	2814890	1972824
Q9R269	Ppl	1	3.77362	30	1215465	1782411	4964375	1.13061e+06	6365818	1631586	2322106	1574059	1469297	10637960	4862669	8992663
O08709	Prdx6	1	69.361	29	12783426	16448490	1.86108e+07	18756650	15600750	19845086	33252305	35783240	26590810	25699270	33580050	22683100
P11881	Itpr1	1	38.5397	29	2068601	2762518	1.16942e+06	2384699	1082981	827871	1052461	776464	3272168	1.36572e+06	1.27233e+06	836110
P16015	Ca3	1	140.96	29	17784380	6.64296e+06	54046600	9.28032e+07	20358510	15693135	2.11976e+08	163920072	1.31059e+08	173902192	104585924	143494305
P28271	Aco1	1	60.7669	29	2.00281e+06	3747159	4205575	4956538	1420582	1175807	3124510	5392083	1.27028e+06	2913874	3823400	2634205
P37040	Por	1	47.592	29	5.88999e+06	5519249	4505802	4772926	2939883	6845911	6781742	5497533	8691634	6262557	6.12231e+06	4.84043e+06
P42932	Cct8	1	53.9569	29	2128755	3.41769e+06	8122603	9329147	1742971	2494349	3291703	4689285	5124951	4288878	5443649	3.83948e+06
P46460	Nsf	1	51.2446	29	2546213	3886191	3856669	2586615	1.78354e+06	2.6115e+06	1680033	5.58449e+06	4234359	3.02487e+06	2753772	3.93892e+06
P46935	Nedd4	1	41.6583	29	3656549	5184380	3.13893e+06	3413808	1042875	2223547	4.94156e+06	4511514	4948691	5669992	4027371	5432160
P80318	Cct3	1	54.3944	29	2763899	1.75624e+06	2.29085e+06	1437903	3929859	1864599	4425610	6.76766e+06	3137727	2546594	2281758	3205776
Q01279	Egfr	1	40.35	29	2865146	1806756	3.87709e+06	2915093	565833	742464	3.55395e+06	2683621	3080672	2618713	1977404	3988108
Q61598	Gdi2	1	77.6378	29	2985759	7.42857e+06	7979072	13294190	2350048	1838784	3.50552e+06	4708806	4242215	7419113	3752919	4.47082e+06
Q80XB4	Nrap	1	3.7875	29	4.72432e+06	7.79842e+06	3.14846e+06	6054778	3650405	2317040	1.88304e+06	2096913	4556110	1687022	6293959	3.60481e+06
Q8BKC5	Ipo5	1	38.3013	29	3.46163e+06	3716303	1449726	1614768	351822	997168	2763324	1232565	1496983	816209	1813104	2374704
Q9D0F9	Pgm1	1	77.8524	29	8408378	4036469	9.13378e+06	7196522	3752012	4732253	7107157	6438323	8436978	7049380	4883403	6954244
Q9QZQ1	Afdn	1	7.79194	29	1636693	4526962	3105269	2470630	1789275	1839305	6.04436e+06	4767714	4.5911e+06	3283556	3491391	4332837
A2AF47	Dock11	1	3.87086	28	2620974	5811604	2778346	2816567	8252349	2.76058e+06	1633719	3477774	7252335	1367351	7660979	1739548
O08677	Kng1	1	87.6439	28	8.29155e+06	3.48362e+06	5063341	12893465	4969254	4994285	20644550	1.07143e+07	24249319	12142650	7.21488e+06	13801600
O55029	Copb2	1	31.5533	28	1402019	2625505	2987780	4.47092e+06	1.45701e+06	2104490	1010128	4667698	3426095	2648777	4154240	2934194
P08249	Mdh2	1	97.0046	28	4.27931e+06	13171750	19893200	29388490	7.98855e+06	4.69294e+06	22177570	1.86258e+07	14824903	28893526	16821320	19519611
P11983	Tcp1	1	64.7831	28	2384984	3937995	4080411	3.68868e+06	4.90088e+06	2076082	3.99018e+06	7.03683e+06	4466683	3403147	2893904	4585693
P23953	Ces1c	1	79.6444	28	7902210	6761895	4346821	3510110	7.18315e+06	6.62763e+06	6413483	4722029	11625870	8281546	6505988	8528070
P35436	Grin2a	1	7.69662	28	4.61934e+06	4235861	916374	2681731	2508813	2417943	2.80696e+06	1208585	1.52089e+06	4019261	2108259	1.33596e+06
P50516	Atp6v1a	1	63.951	28	3073790	1.9636e+06	4567496	4.74965e+06	3601719	3928382	3129664	2.38212e+06	3.92618e+06	3263861	5.00518e+06	3081742
P51174	Acadl	1	71.132	28	8807283	10586220	4561327	6.84319e+06	5148849	2870482	7.58275e+06	10924050	6550725	8035005	4621201	14722515
P97479	Myo7a	1	11.5171	28	1702972	4379664	823804	2075588	321332	1.09127e+06	2.44504e+06	4027697	3934305	2072860	554417	2.96645e+06
Q08857	Cd36	1	66.503	28	8962551	10095735	14707091	21919720	7.75772e+06	7652648	39703420	34025537	4.63784e+07	31622940	23823100	39369400
Q60841	Reln	1	3.9814	28	4016840	2507712	7.459e+06	4047091	1565557	900114	1861680	3365065	2549706	1248487	3364671	2.64016e+06
Q62009	Postn	1	43.162	28	1.62637e+06	3.00499e+06	4287837	4569936	1989527	1853020	3064711	3438543	2658162	3.21795e+06	2.92385e+06	2071898
Q8QZT1	Acat1	1	65.7977	28	2331720	5.30695e+06	7294970	2161962	2245101	1483538	8352008	8549502	5.33444e+06	6190366	8577958	6425350
Q99LB7	Sardh	1	73.4398	28	607754	1690543	3579552	2659212	2013865	2019612	1634606	2908353	1.06153e+06	459172	1012694	810644
Q9D0E1	Hnrnpm	1	27.1525	28	9215149	5.41382e+06	4230337	4432670	1712254	1443599	7786626	7117051	6322966	4203583	3655209	6337236
Q9D379	Ephx1	1	59.3973	28	6.07188e+06	2381050	8.41627e+06	4.21466e+06	4031591	3528181	12746145	2320858	3041801	4983525	3.64627e+06	3512016
Q9D8N0	Eef1g	1	56.3691	28	3248155	3391076	7.92729e+06	1.09927e+07	6220329	3424792	2532781	7.07533e+06	4940745	5157440	8994690	6532092
Q9DCD0	Pgd	1	49.7488	28	6034207	1.27819e+07	15925850	6628423	4762523	8297749	6.76909e+06	6492063	4907696	16357830	14184445	9.81699e+06
O54724	Cavin1	1	45.4636	27	11822310	18016190	21608700	25757204	8.79933e+06	6.62197e+06	31826290	27410370	60541240	44916580	3.84678e+07	3.08996e+07
O55131	Septin7	1	62.4021	27	4.51039e+06	2984100	6833713	6455701	3581378	3250040	5443531	5859557	3452185	3.02693e+06	3.52031e+06	3780377
O88532	Zfr	1	11.4523	27	6020692	1.60165e+06	3.33475e+06	568240	1491900	3.2751e+06	2.96759e+06	4189083	1963377	3.26038e+06	928711	2321245
P01872	Ighm	1	64.5065	27	11236655	10519320	9555145	4776370	8677318	6170599	11584830	9149134	1.16129e+07	9.2451e+06	9439087	13587780
P05202	Got2	1	76.0925	27	5479893	6.07393e+06	5039045	3284372	2.7822e+06	3.98106e+06	3.82118e+06	3877935	3623007	4006118	4711102	1658809
P06151	Ldha	1	79.9321	27	20492095	14614630	41469020	35580160	24560365	24703125	15380475	12197840	14982835	42657032	35964128	37723992
P07310	Ckm	1	61.769	27	22782050	23763080	2.19408e+06	3233606	3538241	5598691	3.41003e+06	2255921	6539618	4184741	2524905	2539728
P08226	Apoe	1	82.9651	27	9078412	12394668	30445000	3.48165e+07	6.54071e+06	6904964	1.13902e+07	20294090	25823939	21479590	14361730	1.27384e+07
P09055	Itgb1	1	46.8411	27	7894236	8.19808e+06	5278565	5547598	4828385	4.72651e+06	7903948	3666197	7329501	5.65945e+06	3966922	5474600
P19137	Lama1	1	7.61304	27	3707017	2229861	1.1125e+06	1.85725e+06	4262084	2215604	5.36848e+06	2.67873e+06	1796427	2701889	1.09122e+07	2922954
P35486	Pdha1	1	53.7627	27	5006828	1764392	2801670	1.05372e+06	1.21986e+06	2298563	2389190	3.98622e+06	4530139	1.57427e+06	3692826	2394258
P62806	H4c1; H4c2; H4c3; H4c4; H4c6; H4c8; H4c9; H4c11; H4c12; Hist1h4m; H4c14; H4c16	1	63.748	27	7304970	57612540	82087742	22103215	23441800	21406160	17204980	16390560	17608171	19670270	16581890	11063510
P70670	Naca	1	42.4199	27	3898921	6152111	11923955	4643446	2.14769e+06	1944405	6189459	5260232	4464504	6924752	7756354	7008823
Q00519	Xdh	1	38.9542	27	3483064	5585889	5.37148e+06	6299497	3784899	1913291	7550630	2.76451e+06	6.20633e+06	3544651	5.52728e+06	4475825
Q00PI9	Hnrnpul2	1	34.0572	27	491868	1.58486e+06	1250654	1266725	802566	540626	1.36083e+06	2942023	2803538	3.82044e+06	2.99186e+06	3.01646e+06
Q01097	Grin2b	1	34.9445	27	1029466	4005618	1.45054e+06	794766	916691	1.05345e+06	910290	5942400	4777298	3545219	3580931	1847806
Q60864	Stip1	1	54.1258	27	8.81622e+06	2972030	2.79177e+06	5792592	1897620	1425961	4.14619e+06	2358460	2684170	4139361	2.98914e+06	6.05219e+06
Q61699	Hsph1	1	31.2452	27	2819958	5.9919e+06	4642361	2.28206e+06	2569539	1.1589e+06	5.51778e+06	3609910	2748549	2.39171e+06	2.87216e+06	2.90237e+06
Q64331	Myo6	1	23.0029	27	1.68829e+06	4251491	4431034	1661171	873588	393230	6584046	3.10207e+06	4.78573e+06	4244691	1435622	6247784
Q69ZH9/Q6DFV3	Arhgap23	2	3.89425	27	4826850	5342265	2168010	3.14273e+06	1957115	1723529	3137478	4419324	3053888	3412022	2157594	1.47569e+06
Q6P5H2	Nes	1	30.6873	27	1.09695e+06	4996942	2.22484e+06	4054297	932377	1.14664e+06	3206581	7827582	3193481	5621934	2.19219e+06	2757463
Q6P9L6	Kif15	1	2.61098	27	4262359	2.98299e+06	2842092	2003358	1644582	17930040	3.30269e+06	3036355	4088988	2391984	3.55952e+06	3126870
Q8BI84	Mia3	1	19.2639	27	3751413	2626427	378547	1572786	2682060	2651341	5128866	1421855	1.05514e+06	5.03252e+06	4.41439e+06	1187014
Q8BJD1	Itih5	1	4.01192	27	2819056	2078465	2647056	2942572	1106952	1.20733e+06	2817466	3068520	2.84608e+06	2.80857e+06	2630696	1717132
Q8BYW1	Arhgap25	1	6.84675	27	4212400	4095621	6004009	4642978	2118839	1994019	2.92398e+06	2027624	2009766	2436395	4.23516e+06	4070538
Q8K019	Bclaf1	1	11.52	27	780603	1577077	2.24193e+06	2.16231e+06	764004	433716	4735627	1360521	2064059	1.04605e+06	1776087	3557779
Q8R0W0	Eppk1	1	26.7777	27	2272812	2926891	4853347	1648863	1367608	1725831	4533906	3.18851e+06	8212386	6009890	3371606	2055180
Q8VCT4	Ces1d	1	87.9828	27	9470658	27188435	27960065	2.35615e+07	8.5425e+06	9.24268e+06	35824491	43410245	31452230	25542995	31077910	30363680
Q91YQ5	Rpn1	1	60.7925	27	4616109	5.97585e+06	4135605	7923243	4393071	1868904	3.25165e+06	1912665	3602792	4447843	5874550	4734928
Q922J3	Clip1	1	15.2974	27	1778485	2989212	3040662	1474816	1919918	3.3221e+06	3750853	1139104	1.03449e+06	1797089	1.72314e+06	1.5625e+06
Q924A2	Cic	1	3.96696	27	4024178	3609235	2344199	2998654	2096455	3200645	3.98687e+06	2968673	1286417	1.73872e+06	792139	4585897
Q9Z1Q9	Vars1	1	59.5613	27	2587173	3550839	1908118	2093456	908574	1744088	2315151	4789776	1225043	1839568	1254343	2392015
A3KGV1	Odf2	1	19.1751	26	2753948	1808704	3.1227e+06	2612494	2192954	777462	1708051	1530697	3579087	3544633	2432395	2171240
O35206	Col15a1	1	3.78248	26	4336915	3846133	8.25121e+06	7.6007e+06	3502135	2377260	3742570	7821698	4.88766e+06	2204076	6.0505e+06	2588028
O54988	Slk	1	13.4591	26	2063293	2350796	2041993	2500425	1570331	938487	3550927	1.83646e+06	1467421	1289633	2384735	1813001
O88322	Nid2	1	55.363	26	2401385	2477209	4308909	4441233	2080044	1838204	7395000	7046558	5014888	4.76919e+06	5.31078e+06	3168806
P17710	Hk1	1	85.732	26	3294416	4.20253e+06	1274834	1593581	1821965	1.59925e+06	2624226	2.17768e+06	1.69118e+06	2.08457e+06	1.13013e+06	1957853
P35700	Prdx1	1	47.6494	26	10127653	7.64292e+06	91618268	8979300	75285512	40298088	2.3143e+07	28873484	2.1402e+07	25661923	46066683	16151740
P45952	Acadm	1	54.4342	26	6616241	11416150	22177030	11718780	3.8372e+06	3762970	19078801	13897070	20199840	11510840	15563440	1.11677e+07
P51125	Cast	1	23.3052	26	3702400	4188778	2090223	3.54407e+06	1.75432e+06	2686390	4734901	3737579	4.1317e+06	2853165	4170515	4.80526e+06
P70336	Rock2	1	13.2785	26	2488613	1.39408e+06	3899673	1724123	1.73763e+06	873125	2288672	1770763	2982732	1.10967e+06	1974172	2098807
P80315	Cct4	1	46.7934	26	4203866	4300029	2653819	2432145	2.59678e+06	2.6688e+06	2859483	2152539	2484042	2618043	2684895	4.19828e+06
Q05421	Cyp2e1	1	63.786	26	1745237	3032362	2.07308e+06	1261263	4374197	1662298	6642852	5339993	1.93766e+06	3576856	1758813	3407279
Q5SNZ0	Ccdc88a	1	7.64569	26	2538606	4853784	1.43784e+06	1649815	1.55356e+06	4758228	5216448	9.32619e+06	2659866	2.14469e+06	3025560	2.45609e+06
Q61285	Abcd2	1	19.7092	26	2285339	2738959	4243326	2.42813e+06	1286842	2.85179e+06	3721520	2539385	3180237	2776048	2709278	1465302
Q61702	Itih1	1	50.1771	26	1.32412e+06	817348	784648	365789	1531480	45316832	535811	4216747	3797475	939925	1224910	3549048
Q61739	Itga6	1	19.3186	26	3159242	2073953	1513778	2.09763e+06	1517885	5.54273e+06	3.9461e+06	3339641	3199256	3.52155e+06	2634178	3225181
Q62167	Ddx3x	1	68.3208	26	2835889	3604511	4098673	3323802	2124037	1.35822e+06	3090204	3275505	3364043	3297885	4266182	3694397
Q7TSC1	Prrc2a	1	3.86121	26	1347914	1949764	2.48525e+06	2000072	1982447	1355670	2078385	5.34015e+06	5021474	1692163	1.70375e+06	1.60132e+06
Q80TJ1	Cadps	1	61.5179	26	1484123	2771249	2.21652e+06	2408911	2586195	1.25874e+06	3662163	3079861	664600	987910	3052354	2392599
Q80Z19	Muc2	1	19.3685	26	879919	4500267	809587	2.56126e+06	958829	860696	2.88427e+06	6.8202e+06	4394799	1.27106e+06	1492382	2226895
Q8BIJ6	Iars2	1	46.2101	26	1345394	1.17809e+06	2491331	2920507	1.87763e+06	750487	3771964	2.68675e+06	2393169	6.53028e+06	2.37801e+06	2127372
Q8BTI8	Srrm2	1	22.9201	26	5126089	5348556	2.48329e+06	3013481	1932522	1994658	2738552	10607240	2.49506e+06	3.8423e+06	3.14138e+06	2751786
Q8CH18	Ccar1	1	3.78952	26	2.77459e+06	9553692	5135695	24366020	4296331	2.59594e+06	10459478	4021124	5110771	7269319	2093010	1040271
Q8CHG3	Gcc2	1	30.7472	26	2663978	3894249	3280975	3527245	2590352	2350975	3.5891e+06	1671680	2258767	1.32004e+06	5534833	2610921
Q8VCW8	Acsf2	1	45.9261	26	2841697	1.86048e+06	2.19342e+06	1.47962e+06	820782	717332	1797805	2.53621e+06	2226785	1594549	1532863	1236473
Q8VDN2	Atp1a1	1	124.362	26	2.88415e+06	9.62277e+06	4.88403e+06	5893610	2063777	2.36991e+06	3.81072e+06	3302324	2919721	4256061	3914829	2665328
Q8VEK3	Hnrnpu	1	43.9512	26	6078811	5853200	6234346	6139274	2.85163e+06	2.3563e+06	3.59014e+06	5076493	3893759	5962742	6.82853e+06	7369670
Q91ZA3	Pcca	1	54.7413	26	3321466	4243973	3059635	4251472	2624286	2553503	5050692	3661948	3968458	4029969	3604025	3720393
Q9CZ13	Uqcrc1	1	55.0734	26	5785702	5857446	2.04625e+06	3.10022e+06	3764729	3.41606e+06	6295012	6.34262e+06	5184013	4.32377e+06	3464837	2493616
Q9D6R2	Idh3a	1	47.7659	26	7491463	9008547	21792430	1.68324e+07	6.1704e+06	11441750	20242450	4869942	4792746	6993607	17677840	6309254
Q9D8E6	Rpl4	1	43.4492	26	4497355	2325563	6601591	5981422	3.41093e+06	2.46026e+06	4448304	3670333	1633289	3.72399e+06	4239430	1489346
Q9JIF7	Copb1	1	30.8279	26	1890962	2.22374e+06	2795346	2087327	2614357	2863797	581538	1.88693e+06	8.12124e+06	2.36002e+06	4.02938e+06	1890117
E9Q4Z2	Acacb	1	15.2842	25	2672432	1490149	5.67755e+06	942476	1651075	2147200	2878591	2793089	4053931	2170487	4.40248e+06	6538827
E9Q634	Myo1e	1	4.90935	25	2.27349e+06	3258908	4303521	3.01613e+06	1431598	1287305	2499958	1.26007e+07	7232119	9186360	2940994	2879381
O89020	Afm	1	73.279	25	826580	1.00012e+06	2.50909e+06	1907863	1518648	2811932	1885278	431848	5758742	3353902	3066295	1776642
P13707	Gpd1	1	44.2672	25	2474884	6282698	14844410	15516470	4478814	8.53418e+06	11860240	15424155	9037411	7193639	10481365	8.00699e+06
P35438	Grin1	1	54.0969	25	2479389	5897322	2234254	1.04515e+06	4623301	1.18359e+06	1.63137e+06	6709645	964870	740233	2596982	1.55881e+06
P54869	Hmgcs2	1	56.4995	25	1068238	2.30975e+06	3506194	3.10863e+06	1470471	2.69379e+06	2144477	6422978	4264224	989261	1704795	3583988
Q04447	Ckb	1	91.3861	25	11449359	12261907	14891975	14748160	2968286	3.04632e+06	4429792	4707219	4698601	7554047	19428560	12121030
Q61425	Hadh	1	60.4904	25	5.67164e+06	10419422	3992748	5.94776e+06	6363356	992716	5.72127e+06	2.53966e+06	2203759	8243510	2973959	3818394
Q61646	Hp	1	51.2596	25	6.6926e+06	7361623	3988850	3567728	5788597	5863572	12332400	15104430	9572924	9968850	8614321	10650666
Q61703	Itih2	1	55.1886	25	6487104	3910688	2396655	1718167	1.28057e+06	873845	5004484	2562558	12310440	3762951	6312772	2868527
Q8BFR5	Tufm	1	56.1238	25	4525514	3459807	3017586	3.29004e+06	3.03656e+06	1.004e+06	3811532	1850034	2.7156e+06	5.71415e+06	1885685	1973273
Q8BMF4	Dlat	1	41.2038	25	4407960	4755441	6.50971e+06	7724135	4462756	2795108	6919873	5298043	5.65077e+06	5.12187e+06	5585913	6163807
Q8VDM4	Psmd2	1	40.081	25	2183581	2728709	2528037	4523293	2134641	2104174	5443110	2594117	3468002	1.82613e+06	3387618	2421921
Q99JY9	Actr3	1	61.3621	25	3788857	3.8202e+06	5805470	8.71111e+06	4086236	3753864	2.29836e+06	5413705	8935388	4653818	2.94516e+06	7.53065e+06
Q9ERG0	Lima1	1	3.82902	25	2445338	1.33526e+06	2.63021e+06	1771456	1486658	2.31026e+06	2125664	2.63548e+06	2532673	2695437	2745580	1471532
Q9ESD7	Dysf	1	19.1612	25	3672776	4415339	4182738	3924438	3119128	6295521	1.77705e+06	620399	2953686	2.65708e+06	1445114	1.43063e+06
Q9QX47	Son	1	3.87659	25	2040012	3280655	3.84055e+06	1174948	1.56993e+06	1127640	2090732	1397297	4720627	1.77376e+06	2.18425e+06	1780287
A2AQ25	Skt	1	11.4278	24	3570343	2.81995e+06	1146231	1996357	776681	1.19035e+06	6.81171e+06	11997150	1941576	1842342	3.02187e+06	2686210
E9Q3L2	Pi4ka	1	15.3346	24	2.62869e+06	4548293	1852650	4.28493e+06	1.67326e+06	3693283	1.72138e+06	4139471	300499	2.81442e+06	2.36432e+06	3.33493e+06
G5E870	Trip12	1	26.8495	24	892091	998616	2213245	3088392	700320	3485576	2039903	7511013	2865984	3017117	2725953	2.8459e+06
L0N7N1	Kif14	1	3.78482	24	4199876	3269455	2188720	1376274	7075428	895709	1654648	1105482	4765234	3154107	3727496	1681783
O35639	Anxa3	1	36.347	24	6.6993e+06	5439826	1.00059e+07	10770800	3637082	3.80606e+06	7436226	5.4246e+06	6917136	6135077	4818625	4.40056e+06
P09411	Pgk1	1	85.2134	24	7009370	5143926	2422334	3457390	2.68474e+06	12305250	3693420	4508525	2776289	3.51241e+06	3362132	5878003
P15105	Glul	1	58.0249	24	3219083	6.52724e+06	5571689	7.87483e+06	4212192	4.02766e+06	3020241	5817195	3843641	4.13047e+06	6178487	4.64719e+06
P27046	Man2a1	1	26.8594	24	4.07537e+06	3.10355e+06	4129378	4.16525e+06	403415	2004419	1557229	1.68916e+06	7584261	697464	2.73901e+06	4597389
P32020	Scp2	1	42.0725	24	8100407	6784359	10720510	14466320	6088843	3495510	4627993	3642245	5010817	3934678	7714070	8817482
P35441	Thbs1	1	64.6231	24	2.39229e+06	2679005	3.01069e+06	0	239300	788583	977648	1.01637e+06	5.91105e+06	2144330	297857	1.2546e+06
P59242	Cgn	1	15.4462	24	4418029	843922	1338784	1321546	1821846	1659205	2025722	2137977	3.07159e+06	1805625	1731282	1427308
P80314	Cct2	1	39.0811	24	3805424	3765375	3735249	5022255	1724696	2.52402e+06	6808877	4378864	4571309	4455355	5820209	4.01161e+06
P80317	Cct6a	1	41.8478	24	5.88012e+06	3331031	5.77265e+06	2.71801e+06	2384009	3107943	6648615	4154106	1743035	3016419	3407938	4638147
P83741	Wnk1	1	11.6833	24	3623143	4.26431e+06	1.45973e+06	2193557	1920723	2.12015e+06	2531166	2262805	3.30495e+06	795338	6203620	1205724
P97351	Rps3a	1	37.8546	24	3.25254e+06	4694391	3474737	4.05639e+06	1191911	1.02518e+06	3658990	3780302	6535465	4.92822e+06	6376407	4883691
Q0P678	Zc3h18	1	3.79906	24	2242670	1930617	2620214	4.15983e+06	1941901	4877691	4432212	1714090	3225038	2721861	4484030	2933516
Q52KR3	Prune2	1	3.91356	24	3948314	2885067	2115905	5538300	1270153	1591841	3503195	2950431	5003426	763588	1729974	4477734
Q58A65	Spag9	1	11.7923	24	5341906	4713034	2693271	3.32875e+06	1232548	3133277	2222481	4318612	4935425	17496600	3120256	2.20634e+06
Q60952	Cep250	1	4.03849	24	2426197	1827048	2076990	2.13097e+06	2975173	1881780	3549726	2.32474e+06	644707	2376285	2291077	2.02104e+06
Q62383	Supt6h	1	7.77054	24	2.3012e+06	2.18019e+06	4483505	1.28901e+06	1898472	1232364	4.74946e+06	1512752	3743809	2423229	3127633	1503763
Q6NS46	Pdcd11	1	23.1968	24	3768381	3161352	2508121	2582924	1893833	2.50865e+06	2321014	4576767	36344940	2581227	3085916	653774
Q6Y7W8	Gigyf2	1	3.85099	24	1945761	5229177	981806	1.66742e+06	2508894	3166575	3256639	1505798	1821790	2944084	1543506	3333237
Q8BGD9	Eif4b	1	23.1871	24	2.71057e+06	3907639	1.33899e+06	1764186	629614	927429	2.55464e+06	953066	2023079	2782298	1.85588e+06	2.11575e+06
Q8BI79	Ccdc40	1	7.69273	24	3.67815e+06	3.21237e+06	3624286	1.53885e+06	861378	2197714	7944409	1352144	1.88493e+06	3175095	1859526	4873172
Q8BPN8	Dmxl2	1	30.627	24	4003429	2309235	3500593	4594122	2249726	5673785	3435726	3472081	2925577	4.75371e+06	3003504	3805472
Q8BSY0	Asph	1	35.3104	24	2368128	2237823	3539796	3.57217e+06	1662082	2585807	2181098	2.28716e+06	3862984	2501739	3992852	3866989
Q8BVA4	Lmod1	1	10.6336	24	2.08299e+06	2.52898e+06	2729262	4458763	1499658	1796698	3.40143e+06	3537488	2536980	3997968	4.09025e+06	5.58667e+06
Q91YT0	Ndufv1	1	36.4825	24	1842926	3.78892e+06	1730508	849150	1838080	2.7425e+06	2195337	2531022	4280224	3672602	6990696	2680033
Q921G7	Etfdh	1	42.5288	24	3450528	3415865	7248895	3680642	1621820	6.8106e+06	2.77572e+06	3.3299e+06	3816153	2409490	1.89145e+06	2878159
Q922D8	Mthfd1	1	77.5633	24	4388505	4.10599e+06	2208255	4.16846e+06	1677669	1443720	4.26425e+06	5.08308e+06	4590328	4.67437e+06	3503954	4325943
Q925I1	Atad3	1	46.9119	24	3.13679e+06	5.22274e+06	1908413	1019289	1.195e+06	610308	2.68807e+06	3439811	2188243	2411117	1773901	2891929
Q99K48	Nono	1	38.7042	24	1098821	7612912	6689202	2.01948e+06	1421597	1179697	4292090	1766638	1464514	2.55484e+06	645467	2355512
Q9CW03	Smc3	1	7.72912	24	1588949	1932776	3.78805e+06	5277842	2169700	1.42929e+06	5.25636e+06	1800383	3648459	4.73095e+06	3854042	8.32048e+06
Q9D051	Pdhb	1	45.3027	24	2985235	4592333	5.48113e+06	6755782	2.66803e+06	3260351	5788960	6042194	5.98453e+06	4.16654e+06	4.60533e+06	4729624
Q9DCN2	Cyb5r3	1	55.1256	24	15974635	1.28591e+07	9177898	10990404	9.6817e+06	11922345	7585894	11917301	8.36637e+06	8.43788e+06	16135410	14734121
Q9WVK4	Ehd1	1	44.6153	24	2869532	2.8746e+06	3961947	6328149	2514108	2294650	7.29932e+06	3.50249e+06	8.30054e+06	5058231	2016818	4578985
B1AZI6	Thoc2	1	3.83273	23	2702980	4530195	2283856	3929781	1722908	4207479	6618676	5.46279e+06	8418162	5289547	1336864	4450548
B2RXS4	Plxnb2	1	11.5884	23	3.35843e+06	2370694	1791338	505049	2.18494e+06	1.49766e+06	2459001	2.343e+06	2689328	1429242	4144654	2919524
E9PY46	Ift140	1	3.86041	23	3083000	2170881	1.21462e+06	2656809	1842289	1952769	3031599	432860	4880696	4531296	3412446	1821961
O08599	Stxbp1	1	50.1431	23	394999	2.6902e+06	813836	1337533	593057	2645068	1943554	2.30974e+06	1.47654e+06	982544	588219	1857479
O88673/Q6NS52	Dgka	2	3.86041	23	2612890	3.22499e+06	5077647	2529740	2.77692e+06	1617584	3207831	5.37249e+06	2234593	4.9446e+06	2976940	2507451
O89053	Coro1a	1	66.363	23	5946878	3966168	6943567	7.0542e+06	2982132	3232086	3.30137e+06	2731087	3.32459e+06	2678741	5585789	5.4894e+06
P11103	Parp1	1	11.6758	23	2.45488e+06	2.30076e+06	7955373	1173906	2548873	2456961	3955802	10855370	2088333	1497094	8797826	6228752
P17751	Tpi1	1	65.6225	23	12172260	15969380	51535014	56451208	1.04431e+07	24134760	13148070	21648200	15907930	18331110	20250690	28849282
P19001	Krt19	1	90.636	23	5783429	4731003	2.70343e+06	2348270	1298725	412975	3281501	3545961	3055399	1323637	2799140	3212416
P21300	Akr1b7	1	128.707	23	58841728	53757562	8358059	7722415	3313090	888374	7963608	4.53248e+06	3374587	1891040	4506069	2.30715e+06
P27659	Rpl3	1	23.4999	23	1.03196e+06	5154820	5358325	4.17908e+06	2522394	148130	3.71047e+06	4746783	384113	1428158	3160385	2843701
P42208	Septin2	1	19.5398	23	6676251	5366515	7.61991e+06	7442169	3680606	3.08875e+06	7546052	6714214	10751220	4384469	4659320	7415772
P45376	Akr1b1	1	40.396	23	16357270	19415470	29856810	25609420	3.37829e+06	1.01379e+07	14536590	17332065	14969840	1.28238e+07	15990550	11192682
P61979	Hnrnpk	1	38.6312	23	9.88841e+06	8.46493e+06	14368360	19177000	4070074	4280744	10384000	9684105	7367075	7118933	14712725	8599913
P62702	Rps4x	1	64.1159	23	3235494	2974600	6115648	3370434	1783604	1830482	3767930	2295602	2.02363e+06	3.97923e+06	2.93976e+06	6249926
P67778	Phb1	1	36.0138	23	6429112	6.97495e+06	6412804	7853659	3675989	3105386	6.71189e+06	5682706	6.49447e+06	3930316	7.65318e+06	7.12365e+06
P97429	Anxa4	1	40.5308	23	6862775	13192470	12444175	1.19871e+07	2869313	4754747	6035759	3457973	6422471	5028315	8969363	9.53482e+06
Q01320	Top2a	1	7.6635	23	6.60445e+06	2249840	1064198	2535855	552994	2.11549e+06	1592287	1770302	599775	3820685	584663	1335548
Q569Z6	Thrap3	1	15.4871	23	1583465	2489805	3559148	1479676	1128000	2390821	1822500	3153803	3752416	1839270	1.42847e+06	2350123
Q5DTM8	Rnf20	1	7.57471	23	1279792	5240325	7651722	4904417	748562	2016946	6031146	3376602	4147630	5621113	18400690	5980290
Q61656	Ddx5	1	28.7992	23	3083467	953661	7137841	4.26317e+06	4632710	2.55323e+06	4058267	10582302	1840184	2240831	2.22459e+06	2676072
Q62108	Dlg4	1	46.1435	23	2.16689e+06	1640969	1.74751e+06	4654771	1352780	1673030	3.56553e+06	8264911	5268415	1696003	2363660	1.01597e+06
Q63918	Cavin2	1	28.1898	23	8.75767e+06	11113500	16248098	18850105	6673408	9.89205e+06	2.27236e+07	1.74501e+07	23762490	18242890	23412361	26820340
Q6B966	Nlrp14	1	46.2678	23	205016	45994899	20457128	475252	1924817	1854503	2870178	3710860	8686240	1322769	1298267	2806414
Q6NV83	U2surp	1	3.78817	23	5.04897e+06	1.81102e+06	2907241	1.8399e+06	5488613	2.34443e+06	1395664	2493028	11319830	1279436	1744678	3.55183e+06
Q6PIE5	Atp1a2	1	87.2366	23	4721232	6.47314e+06	1.45541e+06	2838514	4172332	8848755	5596480	1647937	8407479	3488115	2512278	2576135
Q7TPV4	Mybbp1a	1	26.8972	23	1477409	2.70737e+06	2164624	2.31894e+06	1617559	1766692	4873126	1405616	1719840	1.77646e+06	4313912	1858760
Q80UM3	Naa15	1	11.5122	23	5.21075e+06	2937802	1161857	857456	2287130	0	4074402	3081448	1.01114e+06	2.95448e+06	1051060	4543673
Q91YP2	Nln	1	16.2781	23	3406151	2370087	762730	2238978	2954150	2515287	5815765	3988014	3371846	1474678	4.35872e+06	3869225
Q9DBM2	Ehhadh	1	87.574	23	2393508	3109371	592313	367098	1499660	805770	2984124	672641	572476	760858	3.5249e+06	3496719
Q9EPN1	Nbea	1	7.88089	23	2.20069e+06	3340796	2221887	3228649	1478005	1.47285e+06	2033503	2.67349e+06	1672836	4.92511e+06	2012125	1.39844e+06
Q9JHI5	Ivd	1	49.3236	23	4569655	5.3099e+06	2681127	2416170	3418691	5462592	1.07802e+07	6.9898e+06	4946133	6748491	2815846	4634387
Q9R111	Gda	1	45.338	23	5.90843e+06	8877935	6255429	7213137	3920630	3.60028e+06	7.24403e+06	3258558	5.49799e+06	5391768	5.07444e+06	3.10189e+06
Q9R1M5	Nlrp5	1	65.5067	23	749838	874010	777752	827996	475448	1.58098e+06	2494158	540108	1174136	2459966	1052287	856750
Q9Z110	Aldh18a1	1	34.8589	23	2213529	1886373	908585	2652039	1638936	880411	12281170	2659935	2687734	2.35093e+06	5.33291e+06	585783
Q9Z277	Baz1b	1	7.62336	23	3690657	3726577	838657	3010789	1100485	1411121	5416084	706058	3868700	2713272	1826851	3425556
A2AGH6	Med12	1	3.90909	22	1.14452e+06	1143608	2.89338e+06	2172841	2281357	1118286	16296595	25975080	2255182	2390883	4605433	3336366
D3YXK2	Safb	1	3.82755	22	2675983	3.28813e+06	612232	1488188	2.19663e+06	1623958	382878	655451	2243445	2.52649e+06	397824	683459
O08553	Dpysl2	1	56.9299	22	2679609	4801880	5862799	5.83814e+06	3337629	1.13469e+06	4.65924e+06	4872544	6578330	5354265	7996840	3807910
O35129	Phb2	1	43.6135	22	4985960	6.75548e+06	5324927	5323212	1293840	2116172	6848451	6.70535e+06	7.53881e+06	5.56899e+06	7013838	5.27176e+06
O35350	Capn1	1	2.12562	22	4880453	2576677	5798077	4369749	4252611	2434744	2329574	2152419	3.00846e+06	2131986	3.02042e+06	2934724
O35459	Ech1	1	39.0342	22	2840159	5.37662e+06	3917105	4431703	3172884	4.64324e+06	9302400	6.44703e+06	4092505	3889144	3.95166e+06	3581082
O55143	Atp2a2	1	101.826	22	4617936	8.55777e+06	3154057	6.43211e+06	1019765	1620442	6539716	3.03195e+06	4622183	3933220	5530435	5.74336e+06
O70468	Mybpc3	1	3.87824	22	3288615	5596738	6.22664e+06	3519218	3120624	3.81652e+06	5330199	1.45768e+06	7435584	5368147	2.36947e+06	2384595
P04117	Fabp4	1	95.0441	22	124813065	72889072	4.27133e+07	4.65443e+07	4.01774e+07	1.49634e+07	61751701	65895256	97661160	123928342	9.47194e+07	4.40406e+07
P06683	C9	1	45.9822	22	266797	651995	3.09816e+06	236599	776702	926194	3420930	8284840	5.56074e+06	1746974	625167	2.21218e+06
P12970	Rpl7a	1	34.2712	22	3907034	3297418	8472315	6.61452e+06	4191623	4797612	10073300	3548056	10240704	7.36518e+06	7604329	1.29011e+07
P14152	Mdh1	1	82.5447	22	13603350	7.56084e+06	17706120	35293010	2961991	5483054	1.43931e+07	9604047	5.65686e+06	7705110	8568381	9473400
P14206	Rpsa	1	29.7883	22	6442129	3318666	4.77569e+06	12013515	2.64738e+06	3416195	4.25616e+06	8.43297e+06	11648724	13153102	1.06645e+07	4.71089e+06
P16460	Ass1	1	47.5779	22	2.38999e+06	6229335	1.11623e+07	698941	3143629	627063	263417	2.11104e+06	9717699	8.73095e+06	1478379	1595546
P18242	Ctsd	1	61.6626	22	17057060	17525076	50216300	7.73287e+07	39037840	14870280	13158780	31376367	72397646	7.19747e+07	3.47715e+07	1.50983e+07
P22682/P23092/Q3TTA7	Cbl	3	3.82902	22	5926472	1981905	1833178	1.85694e+06	1323011	810002	2957297	2606323	3.17969e+06	1083264	894034	1383243
P24527	Lta4h	1	30.9012	22	3142576	3472870	3.80923e+06	3783318	3887444	2124861	3.30459e+06	4046433	3162438	5554558	4255867	4145343
P25976	Ubtf	1	7.78371	22	3543637	2194046	2704497	2182864	1.19074e+06	1.24477e+06	2.07595e+06	3545093	2021482	2.15451e+06	1886850	4177090
P26231	Ctnna1	1	39.9791	22	3645259	3398695	2128146	1.49365e+06	1186278	2399935	3.95594e+06	2.90384e+06	959199	1535121	3454406	1569914
P33173	Kif1a	1	11.4515	22	2530304	9.15935e+06	1542200	4776636	1317440	1.89415e+06	2.1665e+06	3.82354e+06	2078446	1.99375e+06	3811291	1.57334e+06
P62814	Atp6v1b2	1	59.2358	22	3.82101e+06	5387986	11869260	12794355	3.72988e+06	6079935	5.34157e+06	7110060	7370902	5864476	7113839	9859518
P63094/Q6R0H7	Gnas	2	35.4018	22	4981383	3922898	4873343	4933760	3414716	4043299	3274473	3.98026e+06	3730243	6160642	5.61793e+06	4912010
P63101	Ywhaz	1	120.047	22	1.51772e+07	12771050	9.92122e+06	11152850	2867920	6516311	12605601	8.66216e+06	9.46917e+06	11174754	17863167	20174663
P70168	Kpnb1	1	41.944	22	1925435	4347047	5326562	5582993	2059789	2333528	3443002	3175912	4315184	4833827	4033196	4668777
P97807	Fh	1	37.226	22	2620476	2864341	4081746	2887037	2165505	1.9713e+06	6010728	8.18105e+06	3.93185e+06	5596669	5717249	4121026
P97872	Fmo5	1	50.3497	22	732676	534975	2255464	2731046	2.12667e+06	1.14038e+06	3347620	3988490	3839643	3066488	3740589	1102581
Q07113	Igf2r	1	27.151	22	1.28417e+06	2166122	2559184	7329427	2778623	2589634	3170188	3608038	1731289	2052633	2.18072e+06	2409822
Q3TVA9	Ccdc136	1	19.6199	22	1221070	1.2716e+06	2997827	1203891	904773	2348150	8510391	1354429	921666	956499	5457767	1125944
Q3URD3	Slmap	1	27.0034	22	2.74044e+06	5918585	9390105	3.975e+06	2418834	1372488	1.05014e+07	3629763	6.09618e+06	4849669	5.35733e+06	1160045
Q3URU2	Peg3	1	11.5078	22	2080770	1953305	4052869	2313286	2015061	593013	4702997	2320362	2353122	2556197	4950461	1717209
Q3UTJ2	Sorbs2	1	29.0019	22	24879805	10443690	1927588	3351648	1884104	2071578	3688248	6634285	1481840	969223	2858803	2344453
Q4VA53	Pds5b	1	15.4417	22	2332083	3719465	3168785	2.48649e+06	2.14934e+06	1499987	2578405	2200015	1.33636e+06	1.49379e+06	2231211	2013409
Q6GQT1	A2m	1	50.0315	22	1.47118e+06	407523	319087	1099421	9651147	710876	6065950	2832452	2.51812e+06	6633462	3109167	3487591
Q6PDI5	Ecpas	1	69.0186	22	2.14968e+06	4484380	250528	1038785	3.02259e+06	2.16715e+06	5688505	8.16725e+06	1285672	1946269	1.06244e+06	116270
Q6PH08	Erc2	1	6.43004	22	4316555	5375892	2.25547e+06	5682002	1735240	621844	3785697	3767237	3201541	2581551	2502926	1.7585e+06
Q7TNC4/Q9CYI4	Luc7l2	2	3.91897	22	2027251	1659638	4.54328e+06	1791250	5699281	1.81319e+06	3645880	5.83174e+06	5186584	2141970	2711259	3064739
Q80UG5	Septin9	1	22.6011	22	3649894	5.6122e+06	4349409	4717644	18835856	2.01925e+06	2.50032e+06	2641943	4.23473e+06	2185422	2552785	2.15252e+06
Q8BH59	Slc25a12	1	43.3382	22	2444960	1.50142e+06	2300191	1393865	184180	5.024e+06	1333780	2556809	2837914	3560811	1299259	1349966
Q8BMJ2	Lars1	1	30.7499	22	1.36881e+06	1438801	204405	1.49926e+06	1.07429e+06	4.22074e+06	3.60372e+06	4.03739e+06	4911371	1.17085e+06	1136735	997355
Q8BP47	NARS1	1	13.6391	22	4941500	4.16562e+06	5264631	4640937	1.86228e+06	2059863	2243792	6.22116e+06	4.54122e+06	3466849	4144863	4898146
Q8CG16	C1ra	1	61.5636	22	2019112	1.39282e+06	863607	4369098	401745	2.38249e+06	4069846	3977730	2836964	2611587	4354699	3287629
Q8CG48	Smc2	1	15.6283	22	4.40499e+06	1.44524e+06	6280222	1189497	4203090	2633609	6616140	4.53533e+06	6.73074e+06	3015948	1843760	8162800
Q8K1M6	Dnm1l	1	40.641	22	1186683	966541	2.35765e+06	1906116	1112619	1469644	393263	773785	933846	1537429	1661062	1.42941e+06
Q8K3V4	Padi6	1	65.4464	22	562055	1.21584e+06	5.22922e+06	1134098	2419719	3.74999e+06	1257268	2577540	1.43703e+06	1608348	842667	2554566
Q8QZS1	Hibch	1	45.2554	22	2187685	2772924	2093549	1.78038e+06	1.01928e+06	1776139	1336019	3.2348e+06	2564424	2556639	3004003	2.28486e+06
Q8QZY1	Eif3l	1	31.9081	22	4142060	5505058	2.34434e+06	1680770	1208202	1129616	3298126	1.16832e+06	1.43841e+06	1.9094e+06	1783165	1403873
Q8R1A4	Dock7	1	11.5305	22	3074555	803641	4626658	4295936	941247	1029571	2.55763e+06	704091	5191613	4.50707e+06	1.36975e+06	2608008
Q8VDC1	Fyco1	1	3.85255	22	3.63019e+06	1782333	1670970	1632636	2.13462e+06	1228954	2.24707e+06	1364046	3867354	2221431	2251239	3041552
Q8VDF2	Uhrf1	1	34.1987	22	1881586	4.87763e+06	3.54179e+06	4172544	914720	4225676	715056	1.00768e+06	5592079	4860485	457156	4293816
Q91XM9	Dlg2	1	42.4712	22	437004	338884	832017	779014	2.39724e+06	1548167	11432500	146303	1095942	738410	1751176	6.50869e+06
Q93092	Taldo1	1	43.4453	22	8.21864e+06	7620307	9280805	8653931	4346793	6946302	10057401	9222129	7858250	9653198	10400634	11651715
Q99KW3	Triobp	1	3.81953	22	2.72314e+06	4334302	2.98056e+06	1.84299e+06	1950351	2470955	2124387	8070853	3.36878e+06	1405300	3.81713e+06	2.99337e+06
Q99MI1	Erc1	1	7.62938	22	3168302	2998368	3899202	3183695	3.38819e+06	4248156	2142957	4.61198e+06	8.35039e+06	1619421	1460613	1283826
Q9DC50	Crot	1	61.4277	22	2566745	2896403	5.1072e+06	5864892	1206693	2.63963e+06	2.67824e+06	6094709	1054847	2825349	2.90584e+06	1.57339e+06
Q9EQP2	Ehd4	1	39.5623	22	5969951	4.83941e+06	3488730	7664464	2543320	2999302	6.05312e+06	9462948	9.77034e+06	3.66419e+06	7391310	4647639
Q9ERK4	Cse1l	1	29.9681	22	2807224	5641678	2.42971e+06	2023309	3246562	2842221	3023279	1.87272e+06	580416	745089	1392967	2507090
Q9JII6	Akr1a1	1	23.9833	22	6.1392e+06	5495347	19106500	16513965	9591423	3835828	4.44908e+06	5678936	7729362	8.01168e+06	9537189	10025590
Q9QXL2	Kif21a	1	5.92669	22	2792380	4477944	13751180	1986792	2757253	3452199	3274222	3494889	6514217	3264493	1856051	2620829
Q9Z0P4	Palm	1	19.086	22	4525958	1.78457e+06	2267493	4177466	3878795	1.29687e+06	2720271	2958745	2.17893e+06	3060350	2963345	2444394
Q9Z2I9	Sucla2	1	42.4828	22	6222245	4974910	5104361	5712938	3529576	2.56982e+06	5970699	3.94819e+06	5028679	6.02157e+06	4.40534e+06	3342578
O08529	Capn2	1	25.2763	21	2846346	3004796	3.06376e+06	4831196	2412434	4064674	6.3634e+06	5.96727e+06	3247917	3393089	4335366	3.11381e+06
O08739/Q3V1D3	Ampd3	2	3.81953	21	5.5579e+06	3.17424e+06	3653692	6364742	4.80151e+06	3689128	1.02123e+07	6.14356e+06	5073963	4.69369e+06	5.84519e+06	2391335
P02088	Hbb-b1	1	60.1884	21	5365990	4524370	2.71031e+07	23173435	1.20017e+07	1618984	1.07524e+07	43324712	289142856	254988496	235012267	180255008
P09470	Ace	1	33.606	21	1898284	1979900	2051232	2812758	1051624	2108096	2772584	1914625	2082346	3053957	3625318	1.30846e+06
P10649	Gstm1	1	81.2595	21	6009170	6.05413e+06	14616214	9061475	7438651	6309461	6.74419e+06	7373958	6.08385e+06	5937590	12415765	8254281
P19324	Serpinh1	1	63.2902	21	6189054	4280968	20687400	16809730	4.32912e+06	4113173	10387780	16466930	21978860	23118130	14894400	16807715
P39061	Col18a1	1	7.70657	21	3719270	5979777	4510868	5596621	3235467	3311415	3951464	4076919	5.25688e+06	4592747	5.32175e+06	4859828
P46471	Psmc2	1	46.718	21	1762262	2464400	3516929	3495742	2182187	2.45528e+06	2880559	3205446	3.27571e+06	2.22271e+06	2555948	3833695
P50247	Ahcy	1	36.338	21	3730819	7336697	3.93935e+06	3787930	2456189	3784931	6047970	3927921	4469826	4457893	4978817	3289416
P55096	Abcd3	1	68.5125	21	476458	2186958	1.2335e+07	6.60157e+06	1.95993e+06	709888	1411512	1837409	2075188	2683889	2268832	1650873
P61922	Abat	1	57.3664	21	756204	1931064	709767	742066	1974846	705302	4762585	2710191	2.17143e+06	1831715	2509427	1311869
P80316	Cct5	1	57.5056	21	4793231	4.91861e+06	3697408	5878173	2.0659e+06	2142032	6001424	3767227	3287223	3345034	3054509	2296908
Q07417	Acads	1	50.8114	21	2095601	2.824e+06	2987579	4589222	2865712	6.51263e+06	9918982	5071344	3754144	4510807	4.23882e+06	3989510
Q19LI2	A1bg	1	57.9277	21	552719	3.73342e+06	1282755	3846516	1711584	1675681	8039476	1.19861e+06	1.8757e+07	4291208	2005519	17272970
Q2KN98	Specc1l	1	15.2459	21	1140930	2281198	2759653	2008722	1.16014e+06	1.66014e+06	1214518	7.59581e+06	3281038	2922716	4111526	2119640
Q4ACU6	Shank3	1	41.9384	21	93100.6	2.16392e+06	3.34216e+06	293149	9278675	14807110	8.0353e+06	1.48323e+06	280071	1324948	3786345	7882008
Q5SX39	Myh4	1	141.626	21	2633346	3722173	3.1102e+06	3093710	2983546	1.83507e+06	581310	7226034	2995505	1788946	1091391	2.48574e+06
Q5SX40	Myh1	1	111.551	21	1996442	1116666	2614501	951541	488251	962258	5.01647e+06	896112	2912995	1181953	488774	1.07519e+06
Q5SYD0	Myo1d	1	19.4327	21	2.05309e+06	2076368	10738270	4399154	3790606	4882309	4154108	5.18755e+06	3645294	1684242	3756449	3260955
Q60854	Serpinb6	1	24.9824	21	4.58594e+06	3752688	1.1957e+07	6218382	7863883	4.07239e+06	9471413	6822051	5136240	3290540	5492612	8.2539e+06
Q61543	Glg1	1	23.1183	21	2.97363e+06	5.59326e+06	2800948	1.24573e+06	2695154	2811620	1531343	745352	2443604	2508940	3093899	1996727
Q62318	Trim28	1	21.5823	21	2692270	1.78732e+06	3229090	2893121	1.9133e+06	2.05843e+06	2392177	3.38964e+06	3191666	3282474	1849211	1.75617e+06
Q8BG05	Hnrnpa3	1	50.6266	21	4665898	11513480	6950023	6391242	5255869	2082924	5162734	2965100	5628800	3626004	5059295	2737358
Q8BH61	F13a1	1	39.4198	21	2028204	3166877	4054576	4704113	3317214	2951678	3619479	3882379	4453980	6.37512e+06	2647489	2162465
Q8BIK4	Dock9	1	3.79426	21	3707992	5.22927e+06	2722964	2562941	1754177	6.97563e+06	3112137	2007445	2.23858e+06	2181292	2210367	2520992
Q8CIQ7	Dock3	1	3.82316	21	4797890	1693387	1767530	9756078	805147	1872255	1361497	4.51302e+06	2827974	4779926	771840	551339
Q8JZN5	Acad9	1	19.2449	21	3191699	3.049e+06	1635517	1.93037e+06	3707243	2011393	4.39445e+06	2391101	2353966	1.26408e+06	2426884	966097
Q8K0U4	Hspa12a	1	41.6784	21	1362501	2330617	3294045	2009327	1677014	1424206	3263489	2504939	3055320	3547728	2243254	1.3092e+06
Q8K310	Matr3	1	19.1046	21	3.15296e+06	2017209	2310854	1.85464e+06	3023828	1309475	2.33761e+06	1.66934e+06	2974291	1684110	1.52584e+06	2832438
Q8K411	Pitrm1	1	58.0995	21	2913773	2.01777e+06	2.36337e+06	2571417	1806530	3594721	1912433	2485887	9130324	2.78058e+06	2.44478e+06	1792137
Q8R1F1	Niban2	1	17.0828	21	5550918	5485019	4.08638e+06	4482273	2.93222e+06	2704217	1.1162e+06	3.02125e+06	4575971	2201584	4266467	4311017
Q99MN9	Pccb	1	45.2483	21	2533984	3119520	4725400	4495493	3212118	2.61828e+06	7041407	4310233	6443009	5197265	4200025	4764220
Q9DB77	Uqcrc2	1	33.4096	21	5755657	2150113	7.91703e+06	9.34466e+06	2838646	4.37141e+06	4076742	10389940	4602557	5593452	7646233	5767251
B2RQC6	Cad	1	15.3623	20	6.92799e+06	6.44525e+06	2.01809e+06	2703224	1426886	2158673	2991648	7.29063e+07	2904105	2177296	4199360	1.55203e+06
B2RY04	Dock5	1	3.79975	20	3034997	2750922	1.67726e+06	1564480	1086645	1529994	5.99687e+06	98183976	7.83462e+07	358601	553364	1.09662e+06
O08532	Cacna2d1	1	26.9716	20	3166472	2045288	3.20556e+06	5.74551e+06	1189924	2.9674e+06	3.75083e+06	6.59629e+06	5.35465e+06	3005924	2718513	2.17913e+06
O08749	Dld	1	34.9103	20	10092130	1425827	5.75669e+06	5877289	2.50806e+06	872694	5.6952e+06	5630485	3037944	8324042	1202412	903244
O08808	Diaph1	1	19.2477	20	1.33411e+06	959985	1277111	1556164	1763753	3447154	2634556	950912	961819	918705	1.50732e+06	1401569
O35516	Notch2	1	11.581	20	4.53807e+06	1466885	4223371	1240638	1.00712e+06	1441105	849708	3285417	1.02799e+07	4584329	6.87808e+06	3808364
O35638	Stag2	1	7.72605	20	1615968	1.00577e+06	1.19991e+06	2254771	1930978	2.09727e+06	85224423	7620714	4208420	5.14128e+06	18132070	5653913
O70133	Dhx9	1	50.24	20	1474280	2206433	4552998	7123989	1.03812e+06	801069	2133704	2207981	2592956	1795027	2093484	2.64395e+06
P04919	Slc4a1	1	42.4617	20	3141054	2393493	4846238	3.5049e+06	2361009	2374158	3.51408e+06	2600658	6031882	5924636	3875849	4563621
P10126	Eef1a1	1	63.4697	20	1.05723e+07	44236380	21109930	21221420	20340310	8.2026e+06	33445482	13554732	2.60723e+07	35314280	39907072	36996265
P11835	Itgb2	1	27.7897	20	3803144	2561424	4713852	4406415	2.3829e+06	774435	4667246	3057105	6.32547e+06	1.98678e+06	5052652	4393481
P16406	Enpep	1	15.3455	20	4.12868e+06	3912678	2719909	5023700	2344391	1.08807e+06	3545200	3467621	2389224	3714367	5061230	2.22224e+06
P16858	Gapdh	1	79.525	20	4173411	10057785	10555135	2.53889e+07	4.90194e+06	3898011	11359723	9537826	24008850	1.78531e+07	2.45804e+07	15595015
P21271	Myo5b	1	23.0695	20	3372941	2750642	3.25124e+06	1594471	1.17505e+06	1651063	1.84661e+06	394069	1101950	598091	5468759	1127548
P29341	Pabpc1	1	26.8809	20	449502	3033468	8659715	7.76242e+06	1.82775e+06	2854948	5786403	5.36205e+06	4.68514e+06	3294416	3619309	7409617
P31324	Prkar2b	1	21.4971	20	5325480	7.72086e+06	8.13645e+06	4154466	8346066	8303945	10475180	6.25647e+06	7494835	11357570	8853516	4.33434e+06
P35123/Q99K46	Usp4	2	3.89597	20	2527216	1705561	767094	506062	3450560	872657	943080	1321360	2396942	3.82626e+06	834124	6864545
P35505	Fah	1	38.9442	20	9.57038e+06	8220293	4.06208e+06	8137292	6221166	1872185	4.05804e+06	9700714	10646900	1.06883e+07	9.21646e+06	9.03645e+06
P37804	Tagln	1	51.4372	20	20827675	19574125	4655314	5.26121e+06	1.35112e+06	2.82546e+06	1.06049e+07	6076976	9611124	10817702	9995675	9577691
P39053	Dnm1	1	54.8102	20	1904976	4383191	3203496	2.85882e+06	1.11124e+06	1.57022e+06	2545522	0	1378964	2737162	2083451	3245919
P47962	Rpl5	1	27.6733	20	6183246	5206110	2955342	2653640	4871057	837637	5966062	3967027	5066315	4559536	3.33453e+06	3.77487e+06
P50580	Pa2g4	1	19.7113	20	4.82848e+06	3959435	4396292	6268606	2.03211e+06	1144488	3781164	8.3168e+06	2438829	2220214	5771192	5.66007e+06
P80313	Cct7	1	30.9867	20	2074583	3564490	3352261	4178692	1.78515e+06	2390063	3392970	3885937	3.8841e+06	3601355	3528593	3836303
Q04690	Nf1	1	3.78216	20	5233620	2352226	708642	3571982	2225721	2432430	2475172	1.95477e+06	1913578	3878468	4462513	3163643
Q05D44	Eif5b	1	15.5027	20	4107224	4134201	2615417	3791945	3457149	58525262	5936230	3948354	4140909	1400530	464004	6.45153e+08
Q3UJD6	Usp19	1	15.5248	20	4157385	2187781	6031913	3920822	3.06859e+06	3.05143e+06	2.301e+06	9.23329e+06	2982628	351563	2.47474e+06	371706
Q3UPF5	Zc3hav1	1	3.91626	20	3708110	1348675	4533071	2213568	6983658	8.06269e+06	5444363	4637680	1818195	5.36474e+06	1.91563e+06	1.94384e+06
Q3UW53	Niban1	1	31.9989	20	4.85755e+06	4.59886e+06	2.49071e+06	2603970	1335826	3.08264e+06	3100178	1854900	4808768	3784346	2277023	3176494
Q5SW19	Cluh	1	23.2146	20	2163593	4354344	3094286	746222	1680040	2649399	7580672	814589	2197891	2500061	557129	4.25875e+06
Q5XG71	Utp20	1	3.797	20	1914454	4345361	9.17655e+06	3543837	1828383	2085361	2.01625e+06	3411841	3.38014e+06	1847388	5128819	7474955
Q5XJY5	Arcn1	1	36.3017	20	7362966	3.95537e+06	5565553	2566527	3.00433e+06	189297	2809013	2.21484e+06	2432416	2528942	3.25687e+06	4104986
Q61290	Cacna1e	1	3.79019	20	2.02237e+06	2504845	1.56148e+06	6013780	1856394	2232953	3.56795e+06	4074208	4683423	1978235	7670992	3090651
Q61753	Phgdh	1	59.9794	20	7666451	8153470	13118340	11267610	6624007	5.96322e+06	22306230	18038531	18975340	12422875	13948960	6937091
Q62018	Ctr9	1	3.79768	20	6050599	3130959	4196142	1.09807e+06	1382361	2786480	3704730	3935372	7179580	3491169	7132065	2483528
Q64514	Tpp2	1	67.8611	20	1506701	1942535	2390832	2.09595e+06	3575958	1517429	2985135	2.82664e+06	1.87456e+06	2183246	1571919	2416592
Q6NZN0	Rbm26	1	3.83798	20	3173729	2226824	4391399	1471838	3123458	2360298	864967	3.74772e+06	2758358	411700	1953351	6631029
Q6P2L6	Nsd3	1	3.7815	20	2707974	4971394	1054427	2385147	1487976	2349359	1786107	2.93685e+06	1.47639e+06	275533	2.45102e+06	3.37828e+06
Q7TT50	Cdc42bpb	1	7.73824	20	3984639	3675024	1317633	6.21227e+06	2717740	2480243	3.70473e+06	1.23804e+06	5.7156e+06	1.52332e+06	7331668	1583897
Q8CHC4	Synj1	1	38.2992	20	2.76373e+06	2222399	2.4006e+06	2080799	957227	0	1.49994e+06	1234975	1706963	1876592	1.37061e+06	1.58473e+06
Q8CI94	Pygb	1	62.5445	20	5151327	3596196	4.58323e+06	5721200	3486044	2234194	5914306	4803946	7065176	4552475	4.07087e+06	1337142
Q8CIB5	Fermt2	1	19.5132	20	3116220	4223773	1.6023e+06	1976870	4078791	1.05779e+06	3021562	4067126	4.48738e+06	3284246	3494940	4063363
Q8JZQ2	Afg3l2	1	30.732	20	3.87525e+06	4.08107e+06	2084766	2125928	4.02347e+06	3176152	2976724	1.91479e+06	13760404	4882624	50429540	1.31303e+06
Q8K182	C8a	1	61.8363	20	465686	5724574	5.94023e+06	1963005	3.01071e+06	1897674	879507	4090667	434372	3477982	2422334	1982360
Q99KC8	Vwa5a	1	17.8511	20	5280941	2.30323e+06	5174693	5.47586e+06	2363326	1.89548e+06	4038269	1676736	3714266	3114049	3288239	6239254
Q99LC5	Etfa	1	51.2844	20	4.8588e+06	10465734	16294520	12295130	3869142	3.7676e+06	7033299	9.11e+06	7348278	8995492	9732644	9305902
Q99MZ6	Myo7b	1	3.79358	20	1414301	2228050	1710331	2366182	985255	2600846	4.00128e+06	7.89539e+06	2.10391e+06	5220226	2359022	5290786
Q99P72	Rtn4	1	48.4991	20	3052899	3656250	7721090	8898437	3530005	3580744	5658724	5470291	4932238	4227196	7838574	3.31581e+06
Q9CPY7	Lap3	1	36.4784	20	3.48969e+06	2.78735e+06	2464279	2534080	1365923	1641968	4149515	2250178	4475508	1.85867e+06	2776802	2.73961e+06
Q9CWJ9	Atic	1	39.65	20	3756664	4401341	4480854	4400965	3801753	3672807	3749722	3672115	3923755	4072745	4517198	1406962
Q9CY64	Blvra	1	23.5758	20	5.7553e+06	7491677	8163323	10477997	2414233	4366021	4.43102e+06	4025680	4356696	3337721	3811928	3983994
Q9CZD3	Gars1	1	23.4906	20	3264534	2606238	3904807	2859868	824446	1152622	3065723	4645542	1545212	4447382	3.39305e+06	4297537
Q9ESB3	Hrg	1	52.7217	20	2270854	1366347	2.82315e+06	3686373	1398389	2393569	7.51584e+06	6916502	6036452	5.69066e+06	4554736	4.90615e+06
Q9JIX8	Acin1	1	11.4297	20	2904283	3.38388e+06	2741315	2.93279e+06	2534918	2180362	2133099	1381632	4303985	3572434	6106464	3722267
Q9JK53	Prelp	1	37.6427	20	33836920	21394523	31040590	37484552	2.20295e+06	13825505	17456570	7790265	11098920	6886926	19869210	16510190
Q9JL26	Fmnl1	1	3.81094	20	1.26459e+06	2.48764e+06	1013196	2589175	413934	960323	7378088	2.30346e+06	4738344	2869288	2780334	4844633
Q9QWI6	Srcin1	1	42.093	20	1728572	1492387	3090136	2544974	2163943	2921278	6401607	1088821	729910	1.44261e+06	2541929	3305716
Q9R0K7	Atp2b2	1	80.5442	20	2282523	2112237	2192145	3.42923e+06	1624583	2041085	990419	940487	2.42231e+06	1111024	5562303	9367402
Q9WUB3	Pygm	1	52.6517	20	1.39808e+07	4.13277e+06	1725906	1520652	2242070	2186363	2.91613e+07	1.14973e+06	2701413	2798269	4317290	41515290
Q9Z1B3	Plcb1	1	7.65479	20	3.54723e+06	2904295	4437157	2.77713e+06	3306319	3.7505e+06	6.1018e+06	6.89094e+06	3.99059e+06	2.82811e+06	10313450	5038514
Q9Z1T1	Ap3b1	1	19.3961	20	1.73011e+06	2591769	5.1848e+06	4.16186e+06	3.73013e+06	3699194	6448060	4070172	2.9106e+06	2331402	3946605	5353261
A2BH40	Arid1a	1	7.66868	19	2.18021e+06	3.7797e+06	1387352	3.07265e+06	2197967	899504	2309755	1401228	2275615	1903750	1610094	1.11762e+06
D3YZU1	Shank1	1	11.4466	19	1.18109e+06	2677055	529440	1405892	1362895	532033	1793835	1752321	2060854	1295068	1738036	2542392
G5E8K5	Ank3	1	30.8173	19	5.06566e+06	2.1859e+06	3522365	3137711	2.18373e+06	2.37213e+06	3369135	4.24252e+06	2797414	4.79492e+06	1.13026e+07	2440643
O35488	Slc27a2	1	45.9197	19	4104861	1027029	2124878	1.01048e+06	5871511	893789	7.4857e+06	2592451	3785786	2.06054e+06	1.72632e+06	2.13382e+06
O55103	Prx	1	15.4277	19	3.17883e+06	1605281	3434958	2.74571e+06	4263538	1751683	6.81209e+06	2266367	2.75584e+06	3.6237e+06	5029857	1.90088e+06
O88329	Myo1a	1	21.6082	19	2136043	1798525	237243	1510117	2.48101e+06	2238491	5.59538e+06	3725025	1271703	7.57289e+06	2729525	2307039
O88569	Hnrnpa2b1	1	58.684	19	8946800	7489415	4597475	8.14299e+06	2.23132e+06	3183601	3562799	3.53979e+06	7102832	4819627	7145096	5707714
P02301/P84244	H3-5	2	39.4722	19	9209327	6.28769e+06	5.00025e+06	6.05997e+07	3902380	3318432	77504880	9244218	41965080	58442708	82664864	67953360
P03343/P03365/P10258/P10271/P11283/P11284/Q9IZT2	gag	7	3.79154	19	1718371	3.13288e+06	1355777	2584108	1810403	4560505	4757604	2885885	6943798	6770156	3.35017e+06	1.97223e+06
P06837	Gap43	1	23.0867	19	674276	1676268	1.21011e+06	378770	3170184	119183	603653	2738323	2199470	1.441e+06	1.39637e+06	1451922
P11087	Col1a1	1	34.6212	19	3087754	3676302	21191260	1711189	788474	1.40894e+06	910937	441625	658854	5.99972e+06	780026	1793265
P14602	Hspb1	1	36.7656	19	3867899	3028160	8.31773e+06	7177590	1.64147e+06	3.06609e+06	8865365	5.62709e+06	9965382	8354395	12376730	7285711
P14685	Psmd3	1	20.8318	19	5523123	5180205	4060681	3126217	1.94474e+06	2.03756e+06	4979037	3329754	4.78789e+06	5775302	3.70431e+06	2492139
P23492	Pnp	1	35.0187	19	1561765	3661302	8085125	12218650	3.49598e+06	1383170	4122631	4043477	6492512	8179326	6.04583e+06	6.74871e+06
P24549	Aldh1a1	1	82.0994	19	6640432	6766406	5989164	5307796	2.56068e+06	2787880	6177631	7.76114e+06	6035771	3577522	5.76498e+06	4.08398e+06
P28654	Dcn	1	47.2546	19	3832948	7217053	5898500	6352196	3.61624e+06	4380817	6.69278e+06	12071175	7357300	3218890	4.26417e+06	4.18789e+06
P28741	Kif3a	1	3.8652	19	3822452	4006188	658789	2160743	2.56038e+06	1.11238e+06	1666935	4.26427e+06	7.99653e+06	101873	7851800	0
P29351	Ptpn6	1	29.9336	19	2643276	2358413	4851560	3252899	1400301	1267821	6485477	1240204	866956	3.59338e+06	2441200	2998638
P29699	Ahsg	1	68.5142	19	5360351	3.07404e+06	1.48885e+07	1.53934e+07	2078783	2139423	16000700	1.46842e+07	9.85891e+06	5.45247e+06	2.22873e+07	8.92412e+06
P30999	Ctnnd1	1	30.9777	19	5.98142e+06	1236301	975617	771796	2033668	1400735	19289142	3.96323e+06	468085	1.39422e+06	2.27001e+06	1265350
P47708	Rph3a	1	26.8572	19	6647739	3580843	3.83276e+06	3068221	2.51469e+06	3026409	2434628	1908382	649425	2750430	5712448	3113058
P48193	Epb41	1	7.66634	19	6.55724e+06	11362720	2409951	1433601	2521826	3666035	2.1968e+06	3447932	2226107	1.71495e+06	2.45591e+06	2298013
P55937	Golga3	1	7.5896	19	1364289	3838591	2.7144e+06	1911913	1383033	1335006	1654799	2499255	812236	901899	6.32504e+06	4335140
P58871	Tnks1bp1	1	11.5978	19	2766577	1.79388e+06	3.01465e+06	11927081	4.11588e+06	1423738	2492848	4.32655e+06	2629057	1909706	2150165	1.07258e+07
P62908	Rps3	1	58.6156	19	7723918	14887090	1.19033e+07	13361740	8.18611e+06	3925081	7805232	2.83012e+06	9164664	9.00159e+06	11349875	12925160
P63085	Mapk1	1	21.3518	19	2.90161e+06	2815288	4.32169e+06	2538665	1733200	1.99839e+06	3.34713e+06	2.7398e+06	2.40264e+06	2343585	2.25758e+06	1506283
P81117	Nucb2	1	16.2347	19	4271913	2859816	2.23057e+06	2821255	3955319	2176545	1.16395e+07	2402706	3.25586e+06	2202164	2.47755e+06	4229248
Q01339	Apoh	1	47.3368	19	2326827	412895	2968949	1.93239e+06	2522221	2690538	4620722	2693984	4.59605e+06	8021043	4956770	3894281
Q02248	Ctnnb1	1	30.8207	19	3.32272e+06	1381052	2150568	2261171	2.24695e+06	1.08289e+06	1270882	2.20708e+06	657217	811206	583947	917846
Q07968	F13b	1	73.3684	19	2407626	2.6084e+06	747049	1.19626e+06	2.61209e+06	361692	1.16627e+06	2812321	2795722	1.44994e+06	1.34129e+06	1.40577e+06
Q3ULD5	Mccc2	1	19.2158	19	2424217	1075293	2362070	2.94951e+06	876683	1545985	4349662	2432838	3.66718e+06	3030077	3177146	6008764
Q3V3R1	Mthfd1l	1	50.5748	19	4.22321e+06	6649344	1884423	11881998	295746	2.292e+06	979083	1540964	6192297	5290934	2292684	4.69843e+06
Q501J6	Ddx17	1	17.6954	19	975244	2435345	3350763	2.70547e+06	1450494	1447037	5.26551e+06	2.34357e+06	3081401	1303963	1467030	1711495
Q60662	Akap4	1	34.6422	19	475385	2447693	1249766	4.47675e+06	1297669	885864	3690382	2466149	1285952	2.19532e+06	1059589	3607967
Q60714	Slc27a1	1	14.8198	19	6089303	3907378	7020253	7908383	3245962	3.31495e+06	8.74745e+06	6360368	7195273	4846269	3818588	6.13213e+06
Q60932	Vdac1	1	69.7884	19	7.35028e+06	5776364	5764013	5835273	5469955	7.93965e+06	7432032	7531913	6001248	6352067	7576187	6274586
Q61164	Ctcf	1	7.77227	19	6234543	2707974	1063638	1601871	1.83745e+06	5314724	1.19619e+06	535274	508576	7.98584e+06	2.00939e+06	835661
Q61941	Nnt	1	42.3128	19	1703480	227838	798096	1.30398e+06	683097	792403	315336	4.06265e+06	23888110	1.9151e+06	2990518	1943526
Q62448	Eif4g2	1	28.1593	19	2007305	6486529	1.36829e+06	1870367	4944091	3573294	10650680	2260613	5007426	3.30035e+06	954181	3063090
Q6DIC0	Smarca2	1	7.69748	19	2056658	3016996	1.81221e+06	3280330	1628310	6681804	598750	13837895	1715905	1430682	7.53315e+06	6003074
Q6NZJ6	Eif4g1	1	34.5641	19	3.90678e+06	3078460	3219634	1502369	1.73011e+06	1929301	2470689	3607567	2.74335e+06	1.51464e+06	3479508	2861146
Q6PIC6	Atp1a3	1	79.3133	19	948830	705295	1821389	3245507	257702	1618419	5392446	619961	7792929	3.24394e+06	1079241	2608758
Q80XI3	Eif4g3	1	15.4999	19	1.05879e+06	3040254	3532950	2.54334e+06	2644349	961524	3095748	1358375	4552936	1.30371e+06	2107934	1853477
Q8BG32	Psmd11	1	32.5145	19	1823125	2579211	4809702	5392830	1374566	1746282	2324010	2.68027e+06	3830834	3791291	3627891	3853774
Q8BH04	Pck2	1	37.3485	19	970462	510440	1771040	3937225	2907726	632940	5.07298e+06	1.84743e+06	4.21052e+06	1489358	1046960	1865598
Q8BH35	C8b	1	38.1938	19	1206008	468346	2.88085e+06	3.25473e+06	1.53248e+06	174545	1.3106e+06	3.74517e+06	413941	1027419	873554	916809
Q8BML9	Qars1	1	19.3628	19	6.88932e+06	672574	2327834	1137382	802208	2074787	1.68947e+06	6143795	1.3025e+06	6042269	2448237	1009867
Q8BND5	Qsox1	1	50.2273	19	1881761	2420748	4749780	4422075	969524	2079241	1898579	2386661	1.38737e+06	1867757	3697175	1.16663e+06
Q8C3Y4	Kntc1	1	3.82755	19	1.81412e+07	4758419	6676729	8.56815e+06	4889128	268211	4760836	9840809	3439262	1.68053e+06	8.0547e+06	3.93412e+06
Q8C7R4	Uba6	1	30.7788	19	1.23286e+06	18139135	1.54576e+06	2243836	806105	617021	2215652	1.21255e+06	518566	161620	2.18503e+06	2.23137e+06
Q8CFX1	H6pd	1	30.6093	19	2296473	2120212	2015245	2017016	2.38799e+06	1614725	5073202	2.93932e+06	4175541	4.12832e+06	4063644	2673208
Q8R1B4	Eif3c	1	23.2071	19	6994569	1394739	1367459	3123429	1245771	1455991	2.6674e+06	908124	2678152	1.59967e+06	3.069e+06	2.10007e+06
Q8R420	Abca3	1	7.82859	19	2.0018e+06	10263027	1361613	4.34164e+06	1462973	2790498	2037941	5079758	8.82721e+06	2655449	5380273	4790569
Q8R5H1	Usp15	1	26.7536	19	2.60978e+06	2505340	3775151	3418288	1145224	2291627	1574600	1.73e+06	3290857	1610355	1.60407e+06	4424652
Q91XE0	Glyat	1	57.9829	19	7713567	520279	2263852	1.33458e+06	261193	2387748	2968956	2.04363e+06	2177876	4420790	1115055	4.40077e+06
Q91YR7	Prpf6	1	3.85962	19	2098843	3579985	1.33828e+06	1.10461e+06	2711052	2.90468e+06	18333910	5641836	2.82021e+06	714234	718322	845007
Q921U8	Smtn	1	41.65	19	6409416	4830831	5034236	4770422	3586856	2461983	3.27641e+06	2125135	2.64822e+06	2904637	2857837	3385289
Q924X2	Cpt1b	1	46.3607	19	3.00711e+06	4940979	1.53136e+06	857080	660949	1875396	2.01232e+06	2481569	1.68588e+06	2892246	996972	1571169
Q99K67	Aass	1	65.4807	19	2709885	3.88299e+06	4329299	4711080	1282524	1608176	1424186	3003356	4362621	2791202	1261693	1.52703e+06
Q99NB9	Sf3b1	1	27.0205	19	3.26772e+06	2.05203e+06	400427	1469584	2.43757e+06	1292544	2.65855e+06	2562730	5.32458e+06	3532470	2904360	7974529
Q9CR68	Uqcrfs1	1	46.3508	19	3009734	4.53486e+06	3.19062e+06	3653755	1119922	1370393	5.18995e+06	4.34003e+06	1819061	2623073	2440358	5695734
Q9CZW5	Tomm70	1	45.2382	19	3216562	3.31821e+06	5750982	1.44717e+06	1297576	2247657	2733343	2882474	2.44477e+06	7362013	647193	1.17367e+06
Q9D1A2	Cndp2	1	50.0581	19	15835035	12190390	3237542	5864536	5338320	6740990	5.52155e+06	7.09233e+06	4474061	2576830	6.76584e+06	3809648
Q9D6Y9	Gbe1	1	15.4486	19	3402545	2498144	1734884	1029916	2763746	2477144	4398066	2584582	1747106	2.40802e+06	2484195	3910257
Q9D8Y0	Efhd2	1	16.0146	19	4644130	4685553	11616272	6929825	4.33121e+06	4448549	3776912	2263222	3498417	4811199	10348545	8.3729e+06
Q9DBG6	Rpn2	1	65.9793	19	7172033	5072604	4.93442e+06	6.17695e+06	3337224	2062823	7319020	3355037	6.25392e+06	5687759	5328659	5.27496e+06
Q9DCW4	Etfb	1	53.6999	19	13473540	5284300	15367520	25037361	6076296	6631984	29522400	38071620	17682750	18271625	25063705	21491435
Q9EPU0	Upf1	1	23.0132	19	2279213	4164661	1.05157e+06	487882	1148229	2143948	10044700	2231436	806945	2931506	1168983	2342819
Q9QXS6	Dbn1	1	15.3572	19	4016869	8294988	2485893	2.75515e+06	697060	648016	2322967	2334038	1.52203e+06	620963	3410661	2.59801e+06
Q9WTX6	Cul1	1	38.5901	19	2927453	1358969	1173107	1417951	433112	71491.8	519304	718182	1034248	376252	1121725	572086
Q9WUM4	Coro1c	1	27.5342	19	3.48534e+06	2965407	5938515	2802390	964102	2010642	9809283	5947276	4.57095e+06	2.48181e+06	2.553e+06	2314102
Q9Z1G4	Atp6v0a1	1	26.8733	19	5442643	598882	3500065	4225281	8075025	1679610	5.09298e+06	3790524	4.06584e+06	6371980	3243002	932998
Q9Z1Z0	Uso1	1	22.6027	19	1693296	2244278	2668643	2685351	1169708	1869859	3.10943e+06	2402547	2250934	2.5502e+06	2518228	2.31048e+06
A2AHC3	Camsap1	1	3.79087	18	6829028	3111350	7.50685e+06	1379707	10932605	2.0999e+06	4580295	1737319	4.29007e+06	4265709	2144255	3352481
B9EJA2	Cttnbp2	1	3.89683	18	1295802	2608915	2689519	911668	1131932	2930205	2.67659e+06	3854617	0	4642128	1269145	627475
B9EKI3	Tmf1	1	3.80391	18	4037478	3159636	683292	1.75976e+06	2.05223e+06	615673	1.23997e+06	2.19513e+06	935243	1044914	1289509	1238119
O08528	Hk2	1	41.4263	18	123736	140141	2.47741e+06	2209254	2.53667e+06	1.81578e+06	633339	2.00191e+06	3576104	3504290	5872259	3937565
O08601	Mttp	1	46.3022	18	1.53834e+06	7679651	4.91485e+06	3428887	1.68497e+06	2176987	1.65728e+06	4.6844e+06	4.02039e+06	3.57622e+06	4403228	5758066
O08784	Tcof1	1	3.82681	18	1214221	3494003	1851763	1.30427e+06	0	3322761	4.67095e+06	7015801	1.28273e+06	1.16692e+06	884571	945303
O70194	Eif3d	1	16.1275	18	3122937	2377200	2.96189e+06	1021449	1649757	1986397	9.26253e+06	4485493	4145718	985256	2292236	1348592
O70293/Q8VEB1	Grk6	2	3.96594	18	3801730	2635971	8.26663e+06	14026220	6735555	6824122	11338920	9287514	5.46024e+06	8.5149e+06	5056404	1687468
O70362	Gpld1	1	46.2088	18	15096140	522660	344196	891777	2234588	62443.3	571955	1632618	1.51199e+06	1.12689e+07	831933	1132054
O88508	Dnmt3a	1	15.204	18	3918026	2724798	4060525	4.53168e+06	1.60838e+06	1904663	1.86743e+06	387806	1738880	1.14305e+07	3.82424e+06	3347558
O88987	Akap3	1	38.4306	18	839309	658024	1.8089e+06	2.81369e+06	224140	456785	1240132	525858	1050483	1582544	1892865	3104848
P00329	Adh1	1	38.34	18	3185401	3200924	3678872	3929827	1367673	1.63026e+06	9426097	3.32351e+06	4.44747e+06	2.8017e+06	2737910	4482890
P10605	Ctsb	1	54.6872	18	8.23479e+06	2.86714e+06	13852470	10426002	3.50031e+06	3265149	8464007	3.69718e+06	3.73653e+06	6333265	7705956	5663525
P11688	Itga5	1	18.3016	18	1680592	2.33685e+06	2345482	2915533	1.74265e+06	1634171	2820333	2919812	3.89458e+06	2094656	2201084	1196229
P11725	Otc	1	57.5023	18	1.57631e+06	1.4894e+06	710026	701120	974320	1842204	2374018	846357	1.28186e+06	2.85526e+06	3456499	1077439
P12960	Cntn1	1	38.2507	18	1.22942e+06	1782730	1033043	1628736	2312116	5048076	4261071	806309	0	949612	1377561	824509
P14148	Rpl7	1	26.7723	18	7190012	7256563	10365410	4603968	843886	3511943	3.08222e+06	6.28684e+06	4937162	5354214	8039446	8757145
P16125	Ldhb	1	41.3939	18	5744920	10119201	3.35137e+06	3788806	1.94444e+06	341070	3199360	5978385	3.59111e+06	4644867	3.58492e+06	4951746
P19246	Nefh	1	12.0736	18	2630036	2923703	8.19586e+06	2621900	3283266	312401	1.17693e+06	4.07715e+06	1489315	2160965	1964343	5686998
P21619	Lmnb2	1	10.0413	18	3756970	11370764	3.23847e+06	2069925	1139073	8728451	3526884	502305	9456783	3394764	9210964	3513424
P26043	Rdx	1	64.8515	18	5965917	2179886	2015328	1532892	3626383	3.32453e+06	6098520	12510225	6021101	4743102	4.70123e+06	1216484
P26262	Klkb1	1	57.808	18	1.7464e+06	1.78387e+06	1424128	3.23296e+06	26786537	1929507	3313702	1175237	2.87996e+06	2796643	3879634	4923282
P26638	Sars1	1	27.4697	18	2.18958e+06	4934042	3477704	4078168	2446955	1723064	3074746	2931758	2.85958e+06	3075200	1043338	1.67173e+06
P29758	Oat	1	49.3684	18	3.87273e+06	4945467	2888841	4735395	2.04361e+06	2.01422e+06	3177811	5012168	3363529	3182532	1460962	3.42526e+06
P39447	Tjp1	1	21.4459	18	2240750	3.43686e+06	2043193	6.85661e+06	729486	769617	4567625	3931969	3356444	2491713	5496468	2679086
P41233	Abca1	1	3.79906	18	6569282	4684034	2223390	5841159	2187494	4.08243e+06	3.18457e+06	10684470	3836431	3820712	4998829	3754330
P42703	Lifr	1	30.6606	18	1050006	2496264	1656423	0	405379	2424070	2036597	1.3549e+06	17152690	2350360	1677455	1442412
P46638	Rab11b	1	33.7543	18	11903130	12345610	12044760	4.65876e+06	6157181	5614736	4950449	2389472	4610913	5457994	5.88445e+06	5663896
P49182	Serpind1	1	25.393	18	1015474	3321652	2904864	1303329	790864	1231622	1589254	835444	1878140	1777039	769692	5173684
P50136	Bckdha	1	22.9354	18	2.70311e+06	4453642	2102941	2.73778e+06	3.08916e+06	3.17187e+06	604166	5171721	2332874	2555369	997313	1227322
P50285	Fmo1	1	31.0205	18	4500193	1410405	2628598	2631083	1246979	2519629	6517672	2126211	2771347	3103884	2.09625e+06	1498664
P56593	Cyp2a12	1	53.6241	18	3528481	1325426	1.11791e+06	2.80944e+06	5399847	5355352	15646660	628001	2473180	3932364	2529170	2792777
P62082	Rps7	1	27.795	18	5.33338e+06	7207525	8.91756e+06	8.02281e+06	3851783	3451824	10653170	7743758	12381890	11920065	8423003	5.87731e+06
P68040	Rack1	1	27.1569	18	8.61335e+06	6.30388e+06	5.88936e+06	9.30073e+06	4600500	4625715	4239668	7554180	6585554	5.97066e+06	11240960	6356672
P84091	Ap2m1	1	23.0041	18	801094	3.3669e+06	4008131	6091835	3418075	1710187	2975812	2536319	1.60405e+06	1.70386e+06	1352065	1287956
P97434	Mprip	1	11.5474	18	2290766	2629611	2.08554e+06	1313527	1837510	926452	689590	1.7923e+06	2033332	2084181	2079697	434200
Q01149	Col1a2	1	11.7359	18	9.20612e+06	6818882	1224311	3945722	5463606	4270728	2785364	2531559	6.0227e+06	995293	5.13283e+06	5.07482e+06
Q08879	Fbln1	1	23.1425	18	4345476	4797235	1.74617e+06	1930546	4168381	8.69015e+06	3905134	6578440	3688965	3176794	10897693	3.67025e+06
Q0P5W1	Vps8	1	3.83949	18	2892808	7.41704e+06	5722635	5094893	3890471	702982	1371869	1788921	10140510	20981490	1235070	10874800
Q11136	Pepd	1	16.7655	18	3751658	3.01993e+06	3807749	6214067	3101174	2834132	2395730	2.16681e+06	2835183	3546448	3608229	5307262
Q3U1J4	Ddb1	1	45.3486	18	1932613	1053491	477366	3655414	928827	817439	2.19434e+06	1888329	2603786	1.97349e+06	1.05594e+06	1717780
Q3UHC7	Dab2ip	1	3.82976	18	1832158	2.10554e+06	1.37858e+06	1726075	1644155	2.87151e+06	2928732	2140406	3.0488e+06	2.91962e+06	4.06721e+06	3416460
Q5DU25	Iqsec2	1	34.5606	18	3795569	5875856	5111578	1075375	2135004	4.34911e+06	4.53878e+06	9.83495e+06	5700395	4680216	5997009	1.01316e+07
Q5S003	Spag17	1	3.86762	18	1714581	2717881	8.79675e+06	4598927	4222410	3.43843e+06	2940200	7998683	9.44462e+06	9406351	8128871	2143062
Q60902	Eps15l1	1	9.88696	18	814118	1.91372e+06	1903240	3.51828e+06	2744620	2.46391e+06	7718861	1.82352e+06	5256650	5843355	4270234	4395800
Q61081	Cdc37	1	17.1752	18	4234888	3843649	2924923	2144064	3854286	1.29197e+06	1798959	2263015	4129421	4.21277e+06	2.99933e+06	2.3176e+06
Q61171	Prdx2	1	43.5856	18	30887230	28806230	24138990	40368360	17396030	12961710	35970120	33205850	15753511	27650520	31713700	30047030
Q61830	Mrc1	1	54.8249	18	1364441	2657218	1.58026e+06	2.43909e+06	1.19117e+06	1590848	2.10434e+06	2.21112e+06	5.02205e+06	3.55619e+06	2942710	2044750
Q62234	Myom1	1	30.7045	18	2578846	3553398	989867	2319350	1.28159e+06	171188	1716870	4135492	786094	3.25527e+06	1786602	3888742
Q62376	Snrnp70	1	3.88828	18	2866339	1877747	3.39365e+06	2.77974e+06	1.87438e+06	3211818	776705	959047	719876	2.89758e+06	516690	3642896
Q64459	Cyp3a11	1	38.8295	18	2.4053e+06	2520756	2.3148e+06	1.63063e+06	969740	1318562	862684	6310918	2314748	2627233	2.35142e+07	1462272
Q6A4J8	Usp7	1	15.4121	18	3961263	1697882	2891605	3620939	2831310	1.58403e+06	8.04802e+06	10967810	4526267	11527220	2042996	24295860
Q6NXJ0	Wwc2	1	3.83949	18	1.01294e+07	6133801	9.50985e+06	1301570	2299998	5220908	1422244	1747959	4866744	4373722	3086317	13368710
Q80TR1	Adgrl1	1	3.9038	18	3.11397e+06	4.63734e+06	2082026	3339118	2.9366e+06	9.96463e+06	3.43884e+06	3892536	2006264	3986051	2.69836e+06	1996622
Q8BMK4	Ckap4	1	22.7824	18	1729235	1335949	1928011	4098191	1423124	1682969	1535044	2164759	1271426	1144709	3021524	1.31111e+06
Q8CHH9	Septin8	1	20.993	18	3337761	3467185	2.74904e+06	1266792	784062	1364527	783778	1020253	4061872	1.547e+06	808705	1.1491e+06
Q8R081	Hnrnpl	1	29.0978	18	3717940	5991518	7681649	3387346	3531248	2.08691e+06	2416056	3043149	4517160	2673749	4.66173e+06	3.08068e+06
Q8R0S2	Iqsec1	1	30.7137	18	1190641	1.97483e+06	10493230	2714039	1157460	1893943	3884975	1.97921e+06	2.34585e+06	3805698	3217822	1964917
Q8R2G6	Ccdc80	1	11.521	18	1794647	747362	1965385	988407	699032	1.86838e+06	1970696	5398407	3.44423e+06	3.8301e+06	1013990	907820
Q8R2Y2	Mcam	1	19.4303	18	10488650	6825063	10105180	5069751	4488698	5822248	10300170	9266515	9.78473e+06	4.3548e+06	7791005	7620596
Q8VC12	Uroc1	1	15.536	18	3389226	2035345	2886735	3098600	1919467	1.45005e+06	3.98946e+06	2350102	3037548	2909687	2763545	1342361
Q8VDR9	Dock6	1	3.79768	18	1.88713e+06	3230521	5707328	3089275	2673753	2119086	13316310	21953370	3266627	4.91214e+06	2.48183e+06	13601260
Q8VEM8	Slc25a3	1	54.8476	18	5.1802e+06	3929494	3545334	6796740	6.23571e+06	1.75676e+06	851617	5.49502e+06	6619301	1731071	7088649	860930
Q91V76		1	44.3221	18	6.10944e+06	6075333	7049430	6418654	5315138	4288469	5797493	5.84549e+06	2988470	5552195	5450319	4.72025e+06
Q91VJ2	Cavin3	1	28.5285	18	9069160	1.12984e+07	13772350	16393350	10863586	1.068e+07	13481780	13794680	7686051	11760878	14093434	16515488
Q91W97	Hkdc1	1	29.3634	18	2096854	1.44215e+06	8.1518e+06	1.37976e+07	1093828	2.84185e+06	636582	4214979	4005703	3182103	3088239	426114
Q91YE8	Synpo2	1	20.7812	18	4727932	2751819	5042726	2.10185e+06	3.86715e+06	1830263	2013356	1887141	4944687	1.3364e+06	3.22579e+06	2987679
Q921M3	Sf3b3	1	26.8937	18	3.08517e+06	1.72591e+06	2270936	2946376	1501168	311004	1041456	617194	2.39253e+06	808884	2920347	4128432
Q99JF8	Psip1	1	26.8706	18	6197505	2951869	2097601	2.48331e+06	961644	1170227	876881	4.08639e+06	2336089	3802327	7.63194e+06	2545108
Q99MR6	Srrt	1	11.2012	18	10466055	3982555	1771350	983003	2386894	1055498	1.74509e+06	23247750	1.94575e+06	8892321	924145	1.82288e+06
Q9CQ62	Decr1	1	46.8835	18	7300910	6296269	11650840	3872334	3504079	683608	7975830	7722438	9.55404e+06	7.41339e+06	1.13105e+07	9949429
Q9CWK8	Snx2	1	36.9578	18	2.00647e+06	3144248	6203147	6095858	3674404	1516091	5731070	6619620	1950475	1913514	6198529	2237285
Q9D0K2	Oxct1	1	46.5437	18	3703842	5.44061e+06	2.57558e+06	3468990	2.88691e+06	4139519	6464583	3.24039e+06	4721983	4440486	4173809	3.73819e+06
Q9D7N9	Apmap	1	20.4441	18	8995174	5137695	10574827	5354476	3456931	6142689	6807436	9265771	5558974	4234105	5725008	4.57376e+06
Q9D819	Ppa1	1	16.6711	18	3922091	6.15993e+06	12339210	11921240	5915006	6074867	11077990	11015910	10523280	5047391	10257870	8286678
Q9D8W5	Psmd12	1	15.2819	18	4424245	3789056	4957121	3.05849e+06	298135	4.52423e+06	6718101	3780730	1.76292e+06	1.92478e+06	6062438	3679894
Q9DB20	Atp5po	1	35.0517	18	3220289	4268992	4293312	8605290	2.13186e+06	1276118	3516713	19199460	2765701	5176958	2.44288e+06	3225174
Q9ER72	Cars1	1	19.1726	18	1.9711e+06	2.07515e+06	1.53324e+06	4001756	1871435	612512	20071340	2.56082e+06	2.0728e+06	2.23934e+06	1.07047e+06	2151542
Q9JLI8	Sart3	1	9.88311	18	0	1604511	10677960	687329	1449783	1.09398e+06	3.43305e+06	3940697	2.14074e+06	1.3717e+06	1.11476e+06	3350779
Q9QXD1	Acox2	1	57.7881	18	1.75712e+06	1.20418e+07	1616652	1424140	2.10389e+06	1.00772e+06	1.34658e+06	1623938	285388	920571	4.33879e+06	1781360
Q9QYE6	Golga5	1	11.5107	18	3.14265e+06	3.99032e+06	914182	1205258	1193781	6554542	1882390	3.24209e+06	3090605	2307808	649669	1473951
Q9R112	Sqor	1	35.6983	18	2.98183e+06	1789308	1728355	2141192	1603745	2007467	2850624	1.68612e+06	2369714	3.71336e+06	1.75562e+06	1.17021e+06
Q9WV92	Epb41l3	1	21.2308	18	1216222	364545	3536721	2067116	0	1347580	3135857	854317	8.84852e+06	3271930	4834763	2062223
Q9Z0U1	Tjp2	1	17.8661	18	4393256	16863330	6.84304e+06	3.44402e+06	4628813	4282825	2193232	3267321	2981854	6438855	2854247	2.00874e+06
Q9Z0X1	Aifm1	1	43.3911	18	1.88633e+06	2411255	1342449	1633802	1688704	1938294	3.29225e+06	3138038	3.81343e+06	2433096	3832787	3175367
Q9Z1X4	Ilf3	1	15.5238	18	2.5387e+06	4.66566e+06	3539927	4235171	1.50887e+06	1472758	8.22239e+06	3.05386e+06	7.70467e+06	3733063	3.52739e+06	4208996
Q9Z329	Itpr2	1	7.68966	18	1748934	18311472	2099134	2.69147e+06	26910840	43581228	1938576	3007021	36153128	3502504	3729389	3.49376e+06
A2A863	Itgb4	1	7.63677	17	2015140	2560390	7393294	5005830	938946	3.36637e+06	54205552	1838394	2933802	3258504	1.59157e+06	1.52938e+06
O35286	Dhx15	1	30.6626	17	1915418	6518613	4318394	2791167	3825044	3162360	1.58816e+06	5173510	3.01773e+06	2746887	1777633	2024816
O54774	Ap3d1	1	15.6018	17	3327988	6110349	1376580	1573808	1.18414e+06	2617044	3574117	1.16644e+06	6502195	0	1.29004e+06	1.44721e+06
O88487	Dync1i2	1	9.54923	17	1.48836e+06	1517431	2632251	2120185	1937012	2308138	3019511	2156092	3378078	2048383	2.07091e+06	3495580
P00186	Cyp1a2	1	46.2589	17	2103709	2.68832e+06	1.3689e+06	961669	5019212	6.60331e+06	4898304	858719	2828337	2773626	1.74749e+06	860889
P01942	Hba	1	66.4035	17	4.78629e+06	9.95276e+06	3.53434e+08	18546120	2.21651e+07	2.00951e+07	79591360	383050592	1.85349e+08	152842350	1325556992	130494470
P06800	Ptprc	1	3.85578	17	2391715	2531030	6081932	4226181	1362442	843491	1902314	4680728	1486375	1205679	4.31319e+06	2.96878e+06
P07759	Serpina3k	1	96.5118	17	2380090	5384703	4981462	6484137	2348675	1.35743e+06	5564183	9685616	3.85707e+06	4.70289e+06	6453976	8218272
P08071	Ltf	1	26.894	17	2.95645e+06	2.88865e+06	744246	2142674	1049566	991441	24862650	2201277	1585454	896937	1283014	12896294
P16332	Mmut	1	34.59	17	1240468	1.67994e+06	1276793	3.02676e+06	1824830	1.71744e+06	3.59733e+06	3.64084e+06	4945324	1516489	5793323	6.39913e+06
P24369	Ppib	1	42.1288	17	9.24572e+06	11061085	13864610	7250614	4921108	4.64397e+06	2.5241e+06	2.62547e+06	7.23799e+06	5167335	5337924	4529094
P29788	Vtn	1	36.7457	17	2009477	622442	2130513	4549343	6.0891e+06	2043185	5.67143e+06	3585572	13651190	1.38347e+06	12582380	11860300
P42227	Stat3	1	34.5725	17	2.20123e+06	1753807	5.79963e+06	1916801	104133	2001324	809913	2.33141e+06	1.1808e+07	213602	1199578	992295
P47857	Pfkm	1	22.3101	17	1.68868e+06	2704436	17699900	17966030	4.40708e+06	1452910	8.8068e+06	6208681	2.6654e+06	2.20437e+06	198832	2388401
P47911	Rpl6	1	41.4014	17	8890573	8723710	5379357	7377982	3356957	2.4475e+06	3919561	3.02064e+06	3642687	2412600	5076266	5080289
P48758	Cbr1	1	35.33	17	2.7668e+06	9682053	5170203	6240530	2494389	1515379	7591583	3075914	6211076	4.57966e+06	2814369	4.33177e+06
P48962	Slc25a4	1	89.4632	17	3.06531e+06	1841401	1.09094e+07	7684702	1388156	2.79293e+06	1489190	2.91025e+06	3932610	1.93587e+06	10532250	8714823
P51881	Slc25a5	1	72.1076	17	4317968	3725851	19042215	18382230	6611476	7019331	8436874	888312	14208094	11964925	13016320	15333572
P53564	Cux1	1	2.11892	17	2413163	3325629	3236141	3901579	2.17679e+06	1.87031e+06	2262173	11839127	4.02337e+06	3.47622e+06	2764939	2240413
P55302	Lrpap1	1	20.5505	17	2943719	1563432	4030399	4310698	1.57073e+06	1804164	3865658	2859765	3129245	1838530	4244970	4.35293e+06
P58771	Tpm1	1	118.613	17	9725625	7843342	2247272	4891775	3331818	2685917	4980098	4.82049e+06	4088014	5288197	3872722	4.62286e+06
P58774	Tpm2	1	150.651	17	2.93209e+07	22812224	3785394	6.23398e+06	3.74517e+06	4201058	2.59139e+06	5129513	2362781	5093516	2349542	1.35344e+06
P62196	Psmc5	1	31.7831	17	3389181	4077779	4015624	3.692e+06	2238596	1902088	3462054	1523849	2.59061e+06	2551442	4498557	3579444
P62960	Ybx1	1	7.34606	17	929684	1062697	2.61546e+06	3132798	1.34301e+06	2517169	1084298	1.49859e+06	1356299	2.58836e+06	2629051	2320843
P62962	Pfn1	1	38.6832	17	1.30799e+07	1.68369e+07	17810260	12499650	4534245	3185076	1.10221e+07	7.16849e+06	12185725	11495765	13978830	13962900
P68510	Ywhah	1	56.3933	17	1910558	4907425	3443841	2.79338e+06	3.49863e+06	3955788	3.62125e+06	8834515	5342485	4068204	5.33021e+06	5.27957e+06
P70290	Mpp1	1	2.24589	17	1375560	3489345	3.35478e+06	2969607	2141206	2151926	4779020	3205162	4157648	5.53195e+06	3809141	4702609
P97742	Cpt1a	1	28.0944	17	414701	2.02705e+06	2247836	2884084	8529560	8577626	478440	2222955	6851440	1.92458e+06	6508401	983544
P97820	Map4k4	1	11.7629	17	7.87603e+06	1.77925e+06	5217920	1.29569e+06	3.64725e+06	1.98211e+06	4826958	2.62416e+06	1.85211e+06	1594357	933278	1818792
P97821	Ctsc	1	22.3583	17	2541176	2599607	12156710	10768260	1.96437e+06	1.41333e+06	3895128	3734615	3069188	4.91999e+06	5284998	3520977
Q04750	Top1	1	19.1254	17	2665006	1.32808e+06	541723	4635850	0	1635466	1.22278e+06	1648151	1598849	689451	2315841	2975474
Q08091	Cnn1	1	55.9198	17	18065555	9018855	2.20296e+06	1895837	4250793	1420411	2933212	2.93496e+06	4.71089e+06	3858683	1493270	2474411
Q0VBL3	Rbm15	1	7.66115	17	1602776	2345557	6367045	8.16558e+06	1.99311e+06	2295414	5.20833e+06	4250319	759224	11821109	1673228	4730936
Q11011	Npepps	1	34.0412	17	3197601	2.72368e+06	5460619	11262590	1527295	7386249	5824154	9682972	2561095	6769614	2.85473e+06	1655916
Q3UH68	Limch1	1	7.74225	17	1311800	3285149	6278336	7032835	6489489	2901188	5.33547e+06	8370682	14569735	3.54958e+06	2286829	5589563
Q3UNH4	Gprin1	1	15.4691	17	2868134	2.65775e+06	2698202	1.85883e+06	5.37743e+06	2956260	4901818	1.73318e+06	2458929	2.2914e+06	2832188	3516428
Q60520	Sin3a	1	7.70282	17	1854493	1.42029e+06	2559016	997896	1.43944e+06	1718283	712332	1.68175e+06	4095076	1.83659e+06	1199626	4996455
Q60598	Cttn	1	8.14322	17	5280760	2552186	2.78143e+06	3.25592e+06	4616032	1223471	3202295	3933206	2049214	5788556	3336160	7231158
Q61129	Cfi	1	49.822	17	4.07838e+06	340226	1.53097e+06	1362422	1054240	95854.3	2673321	1681405	4.2949e+06	2883097	933674	1584587
Q61176	Arg1	1	23.1434	17	687783	1.1804e+07	1657458	546101	1093670	2258086	655262	401456	2235926	1084569	7863620	447020
Q61245	Col11a1	1	3.89943	17	6041267	1.68423e+06	517434	2.34995e+06	1930564	1.19303e+06	1.52799e+06	1945153	1574898	2064974	2416611	1475263
Q61508	Ecm1	1	30.9113	17	4789311	4837359	1690947	1118764	4705566	1.46385e+07	2.5654e+06	5918348	6.01561e+06	1.9315e+06	3.85935e+06	4.96293e+07
Q62465	Vat1	1	25.6481	17	16265555	3908917	7104373	6104442	4869432	4298430	6.55247e+06	4854267	4.42935e+06	6036132	7410873	6.30862e+06
Q64442	Sord	1	34.4364	17	5244277	8.31951e+06	6001325	6654720	5626733	2908082	4.66248e+06	4.39218e+06	3760743	2840056	4670874	5.16089e+06
Q6EDY6	Carmil1	1	11.3516	17	3457304	2065210	9585138	3859534	2.33405e+06	1513235	1.64962e+06	7.82302e+06	6473290	6.6827e+06	10884247	2682987
Q6WVG3	Kctd12	1	23.5603	17	3847473	8.0662e+06	5308376	5875343	1842603	2315136	3470692	3957709	6077083	4665813	3759584	3.28904e+06
Q6ZPJ3	Ube2o	1	7.65918	17	2.70884e+06	3.19321e+06	3659273	916582	1.36987e+06	2772539	2230310	2878592	2321316	6280683	4.92167e+06	5219626
Q7TMB8	Cyfip1	1	34.9077	17	439002	857367	1756476	2101879	1538486	1.16032e+06	3432213	3663799	2844937	1079710	1.48804e+06	1940564
Q7TT37	Elp1	1	3.80671	17	1546390	1746156	5301687	3573967	2357318	3026991	8.87517e+06	1.3423e+07	3434712	2.80735e+06	3421289	12220640
Q80TE7	Lrrc7	1	3.85177	17	1988034	2246930	431543	819199	1571460	1543759	932906	826090	2870464	2.56496e+06	1443748	6.23993e+06
Q80YX1	Tnc	1	26.7047	17	1594681	3.69717e+06	4187183	3060974	1917470	1368753	2045329	1.01831e+06	1.9453e+06	2633509	4671914	1643295
Q8BIQ5/Q8C7E9	Cstf2	2	3.83798	17	544844	3742123	2170590	1.88578e+06	774228	1.54927e+06	2567197	5.90155e+06	2.38497e+06	4768539	6.11849e+06	2733305
Q8BJ64	Chdh	1	57.7278	17	1503481	2.24994e+06	2.27533e+06	328940	2.27055e+06	3.37113e+06	368850	1576976	522109	2.66953e+06	5134026	277008
Q8BL99	Dop1a	1	3.81953	17	985133	2094813	18770562	4232156	2514226	4.44672e+06	3026599	1133376	4229073	1204665	9560141	5399444
Q8C0T5	Sipa1l1	1	3.8217	17	1016929	1.2381e+07	1869832	2353879	5921607	1681348	3909918	2969216	4075983	1692330	1855081	3003980
Q8C9J3	Spef2	1	7.67508	17	3186234	1421939	2998406	7492277	8.85101e+06	2299684	910213	11321950	14639730	12381870	1069054	6412981
Q8CG19	Ltbp1	1	3.87249	17	3555497	2.09401e+06	3832746	1871097	1.67366e+06	1593188	1790512	3337330	775641	1982767	1.11281e+06	1922513
Q8CG47	Smc4	1	11.5316	17	3538530	6628397	12706580	11031560	6.34834e+06	7758949	12677010	11504540	11148780	11273590	11546474	10509970
Q8CGF7	Tcerg1	1	7.72005	17	1.33274e+06	3800080	3919516	1147917	6.30316e+06	4857038	2939316	2480726	3.71186e+06	3829731	1.3289e+06	6.74592e+06
Q8CHT1	Ngef	1	7.63335	17	3865679	22010425	2635056	2742450	3.64412e+06	3.05123e+06	7641843	2.50864e+06	4166983	1283898	3289679	918058
Q8JZQ9	Eif3b	1	19.336	17	2672486	1250657	2.91113e+06	2.6471e+06	589398	1485103	1091834	1310133	1195053	792915	1.73131e+06	1762587
Q8K0D5	Gfm1	1	42.769	17	2.70305e+06	678217	5211459	7946115	35005520	2743445	2629484	5.17087e+06	851522	1345153	2712746	3158314
Q8K370	Acad10	1	30.5137	17	1381761	4407678	1452033	4510430	4115569	3660323	2539921	2745371	1003929	850354	1.5235e+06	7151832
Q8K4G5	Ablim1	1	7.6566	17	5.89158e+06	6.51988e+06	2578833	2377284	1.56627e+06	3400290	4548767	6.20736e+06	2059076	2953460	3.94668e+06	2007363
Q8K4Z5	Sf3a1	1	23.1374	17	3220198	2207943	2.54767e+06	3.72516e+06	2209228	2342843	12604060	2.66971e+06	372424	5334888	4.26475e+06	971982
Q8R0X7	Sgpl1	1	12.2825	17	2707428	6877101	1.66361e+06	2080571	6172971	7520733	3595206	2160014	3340821	1317790	2230969	1.98627e+06
Q8R121	Serpina10	1	38.4728	17	620299	8947365	856242	1.98237e+06	2.135e+06	3266462	6.38423e+06	5261177	2587071	5112747	1616479	5037612
Q91WU0	Ces1f	1	46.2163	17	706950	5967604	4.14851e+06	5.02201e+06	796532	5260229	6606136	5529159	2967940	3.35196e+06	2992795	5371226
Q91Y97	Aldob	1	36.8481	17	1.11798e+06	381380	737732	600550	2.0165e+06	1.33716e+06	2662858	2482987	1.83198e+06	1.14938e+06	906565	639918
Q91ZJ5	Ugp2	1	8.10826	17	5631988	3672242	9.55875e+06	9308665	3203501	2589428	3702888	12394385	3.5686e+06	4602075	4.00752e+06	6899825
Q921M4	Golga2	1	7.69816	17	1.31234e+06	2620338	4289683	2.98209e+06	1009067	1463182	2482667	2594562	1.93112e+06	2.73989e+06	3673050	1899436
Q922Q8	Lrrc59	1	33.6227	17	4008588	2143796	4396021	4.91071e+06	2627665	1734594	4.82268e+06	3370327	2430701	2157614	2298310	2541515
Q99KQ4	Nampt	1	7.01821	17	3703191	3.75431e+06	4052493	4241303	2321884	2.53045e+06	4.9904e+06	3.07134e+06	3785486	3559568	3570668	2087559
Q99KY4	Gak	1	3.79906	17	4098566	3515742	1740847	1267086	722543	1103342	7636289	1.26866e+06	1.13043e+07	3392643	4052686	4.06375e+06
Q99LC3	Ndufa10	1	40.4395	17	2587569	3329251	1116055	1.40347e+06	2194758	1682875	1765318	2299736	3719620	4088016	2199467	4213079
Q99NE5	Rims1	1	15.6044	17	4881854	15230700	7237805	3678301	4315997	9.52925e+06	3187548	3.17031e+06	5771788	8085030	1365929	7350577
Q9CQA3	Sdhb	1	39.2461	17	4443701	7.00607e+06	6827483	6836772	4.5462e+06	3987696	10835820	7140996	6020981	5422113	5974711	4020391
Q9CZ44	Nsfl1c	1	24.7766	17	2277500	1.40741e+06	1448748	5054927	1006098	1.11116e+06	3209159	3543280	2952993	3203571	3.84292e+06	4179373
Q9D0I9	Rars1	1	21.5509	17	6759182	1758907	3108734	2.70085e+06	964902	1.59659e+06	4922721	1968477	3.97443e+06	3.07213e+06	1783414	3137513
Q9D180	Cfap57	1	11.6144	17	1.21624e+06	3.34182e+06	1.29233e+06	3590709	5931731	2.40317e+06	4.19639e+06	4461602	9.10764e+06	2.00158e+06	3.15047e+06	886733
Q9D2G2	Dlst	1	45.0646	17	3239981	4084772	6.65454e+06	8040202	4.76578e+06	3713966	5841184	6.91905e+06	5420480	3276346	5461635	6078446
Q9D312	Krt20	1	15.4026	17	2588228	2878614	3740313	304747	1698965	4262810	8013624	11198050	19173030	1.86506e+06	3263533	5024285
Q9DBG5	Plin3	1	18.8202	17	1.79444e+06	1.29758e+06	3.70187e+06	4.91912e+06	2200106	2281274	3595141	2579771	4653667	1.1928e+06	2.14425e+06	2379325
Q9DBN5	Lonp2	1	19.4654	17	1.33859e+06	796494	1.92995e+06	481034	9.16712e+06	86451400	1.53104e+06	10650270	1502877	846422	4033341	1.07092e+06
Q9DBS1	Tmem43	1	14.3651	17	3981643	1573344	4206847	6106337	2015049	1717665	3988105	3313759	3728332	5224070	5281179	7.46437e+06
Q9DC69	Ndufa9	1	48.0146	17	3736738	891749	2145818	2540661	1415620	1432790	5669634	1565285	5078455	4419839	4.26318e+06	2204703
Q9EP69	Sacm1l	1	26.7897	17	7.10504e+06	4359665	5.21364e+06	4305491	2.84284e+06	2149250	4.19796e+06	2771642	4.95666e+06	4508117	5064199	4010341
Q9ESE1	Lrba	1	11.7151	17	3.51019e+06	2711719	5.20126e+06	9235699	2758427	1.34178e+06	6.85289e+06	4237568	14957339	3444251	5.88272e+06	4285794
Q9ET54	Palld	1	25.8054	17	3.99391e+06	1717375	3513885	2521902	1.03715e+06	1.15588e+06	1866766	587068	3496093	647758	2025138	2630930
Q9JMH6	Txnrd1	1	26.7311	17	2844925	3764975	4.24138e+06	4483473	1.56462e+06	1659699	4528845	2701657	3402648	4664582	6464206	3.60101e+06
Q9QYB5	Add3	1	10.9466	17	2878670	2317481	1.35113e+06	3368052	790790	928842	2988472	1.70611e+06	337622	5630276	1808942	1.67687e+06
Q9WTP6	Ak2	1	28.4272	17	7371140	4479466	5263955	8023491	1418565	6840440	5326594	3701690	13396880	7649346	3182453	10237020
Q9WTP7	Ak3	1	46.0101	17	4.05246e+06	5410521	4042347	4648190	3385910	2435360	6983626	3925073	3738700	740083	3646854	4411186
Q9WUA3	Pfkp	1	19.1569	17	1810375	3.11363e+06	1806224	3.74694e+06	2.53368e+06	701882	1.47255e+06	2017285	2122309	2308758	2531283	1848054
Q9WV32	Arpc1b	1	23.6392	17	5.31734e+06	5466561	10030200	6158054	4115635	4.93195e+06	1988545	3450785	5.83968e+06	3.64061e+06	5161476	4561065
Q9WV80	Snx1	1	11.6352	17	2.16345e+06	1718582	3.17198e+06	1.81129e+06	1776732	1727308	1742059	14618950	2838289	1240463	2379010	2.19833e+06
Q9WVA4	Tagln2	1	45.087	17	2.39479e+06	12412020	7650405	19453970	14932990	6365275	7.84937e+06	12772172	11224640	7.6393e+06	17105022	16670930
Q9WVJ3	Cpq	1	28.1758	17	6722214	4.28993e+06	5077552	8530894	5.46565e+06	2718460	6785871	4043572	2555533	1378136	2.34154e+06	5070846
Q9Z1M8	Ik	1	3.83348	17	4816805	2487258	963790	1.10463e+06	2235775	4724709	3791256	1628422	4.18269e+06	1010220	3.07352e+06	1814207
Q9Z2D6	Mecp2	1	30.6725	17	3422003	2049385	3148479	2116992	1357998	1495265	2711673	2234007	2044457	2604466	1485355	2473543
Q9Z2I0	Letm1	1	34.6919	17	788952	2.01365e+06	6676298	2.06521e+06	664415	1101009	2683879	717078	1656756	1140974	1969953	632884
Q9Z2V4	Pck1	1	21.119	17	2581162	5073346	3545938	6265443	2615575	1870728	6865903	7.43617e+06	5427260	4626693	3945682	3284859
A2APB8	Tpx2	1	7.73041	16	1.01536e+06	3.81216e+06	9693427	1.34768e+06	1179586	482270	3438856	2977949	463347	666603	1.18102e+06	1604011
E9Q5G3	Kif23	1	7.76555	16	2043557	1201366	3567329	7.29317e+06	1.69269e+06	1.50488e+06	4.65875e+06	11337775	2.9863e+06	5.42691e+06	4622926	3218147
O09159	Man2b1	1	27.0311	16	3859622	2231489	3511770	2478835	1638469	981706	7.58298e+06	2378816	1938116	2855236	2.54376e+06	1146421
O35490	Bhmt	1	61.4301	16	1360014	1265395	3018571	3619173	2212249	1.23053e+06	226434	1.01687e+06	4557687	1090146	4.3262e+06	5395485
O35691	Pnn	1	11.5209	16	1.47636e+06	2195568	9704742	5.61272e+06	6824162	2.86375e+06	7461994	5971220	3.22216e+06	971664	4180507	3313816
O35887	Calu	1	24.0154	16	5375923	6083018	5769123	7075231	2.36404e+06	3.86953e+06	7746757	1.01011e+07	7123245	5180053	5.79145e+06	8697008
P05201	Got1	1	32.1587	16	2.04432e+06	6238181	2378013	3564352	2481384	2.71904e+06	938396	4.80304e+06	1.45377e+06	3510412	481841	1.0562e+06
P08122	Col4a2	1	18.6826	16	3009678	1465243	4.76927e+06	2150884	12595590	1801939	7736808	7.31932e+06	5.59637e+06	48225921	3.70484e+06	4805707
P08228	Sod1	1	22.8865	16	4563110	5456982	10693470	3549639	2753444	4081573	5744525	5929684	5673197	6007969	8.37636e+06	4894655
P10922	H1-0	1	31.4335	16	14345990	13281430	12055370	1.26641e+07	8555615	8.13061e+06	24437330	19107650	5775601	7.65601e+06	11884781	10401252
P11152	Lpl	1	16.9211	16	2609277	3575555	4.70967e+06	4.78872e+06	1543509	2097244	4300388	5136987	3422759	2937627	4234480	4509744
P11679	Krt8	1	135.656	16	6970530	10388190	4.39518e+06	2877566	2.08432e+06	2249155	477218	1406987	2725381	4038119	1997619	1810785
P16330	Cnp	1	42.3279	16	1166488	1.8209e+06	1422034	1992223	777417	465402	1.14053e+06	13060210	924776	2238904	2646793	1557090
P17427	Ap2a2	1	34.6527	16	4267569	3348624	3276506	4447337	2.97759e+06	3146409	8.44376e+06	3908270	3.43635e+06	2.69642e+06	3.47043e+06	3.45844e+06
P17742	Ppia	1	65.6182	16	29498347	25951867	26021976	77515978	7647310	1.39966e+07	54961255	67864088	8646786	56963198	10562354	13758240
P24788	Cdk11b	1	3.90292	16	3693821	2668744	2981543	2574562	2173894	1403591	3045436	3583417	1.37384e+06	448410	3981049	3.06859e+06
P28738	Kif5c	1	40.9138	16	1.03707e+06	6.12844e+06	2205066	8.29976e+06	2.37348e+06	14734759	6524004	5084985	5660130	10418840	5.21416e+06	6587391
P28843	Dpp4	1	23.266	16	2419952	2.89673e+06	1669454	1628708	3.76463e+06	2704929	742145	2.10814e+06	1614208	1386662	5237233	1301028
P32921	Wars1	1	15.3398	16	1728582	2322646	5525952	1899874	2274613	318535	2326690	3442378	1.77311e+06	1951472	2400302	5143756
P43406	Itgav	1	7.62521	16	3977731	7239073	24246580	2.5048e+07	2.07614e+06	2093877	3357278	2292810	4.7895e+06	2697903	5.19878e+06	1.41492e+06
P47963	Rpl13	1	29.3063	16	5.62165e+06	5685300	10794475	10136740	5254558	5434743	5439526	6175363	4983999	3786293	6841147	5891861
P51830	Adcy9	1	3.94326	16	1692109	1998322	3109476	2.94736e+06	2.68692e+06	1.2576e+06	2547666	4334835	6370039	1.35335e+06	2492197	2100725
P53810	Pitpna	1	19.6013	16	813871	2358490	6536941	3.22463e+06	1176371	1.39286e+06	11487688	8328970	8.60713e+06	6.33952e+06	1270053	9823642
P55065	Pltp	1	33.3852	16	3536494	1881414	3.93395e+06	4.82096e+06	2011310	2037427	2.60567e+06	2055428	3.04586e+06	3778144	3.63793e+06	3530965
P58501	Paxbp1	1	3.80741	16	4.02931e+06	6480307	1780708	3694551	1428593	1876756	3552118	1520807	8.58594e+06	4608856	6.9011e+06	4936006
P58710	Gulo	1	34.7853	16	3435927	2394569	771523	799126	369745	983345	558810	1645578	635382	6.41119e+06	2540528	5665827
P61161	Actr2	1	29.0013	16	7735714	8.38366e+06	9.93687e+06	7492679	5040197	6731249	6348815	7.36093e+06	4.40585e+06	3.15971e+06	8.30605e+06	5546652
P62192	Psmc1	1	19.154	16	5177908	5.97129e+06	1499169	2.30366e+06	4246752	2295577	572238	1.26168e+06	3548700	6835471	9320185	4.71519e+06
P97500	Myt1l	1	3.92262	16	1108629	4118197	3.53392e+06	1254333	1.96979e+06	6732679	1.87797e+06	3142002	2205607	1.93594e+06	2.57981e+06	2.14094e+06
Q02566	Myh6	1	107.961	16	1.92712e+06	1934838	1446545	4353397	427124	40451.1	611429	1553642	10734860	8.38744e+06	2807321	2.60436e+06
Q3TES0	Iqsec3	1	7.68741	16	5981634	1617367	8.14515e+06	3366819	1597262	961040	9099776	1.68533e+06	3.74068e+06	5653254	5985421	3973553
Q3TZZ7	Esyt2	1	16.7811	16	1791359	3552983	3358056	2257451	1181044	1.4567e+06	1616886	1.83026e+06	2288733	3783804	2444415	2170127
Q3UHB8	Ccdc177	1	3.82097	16	4405108	2712150	1265437	2.55463e+06	2503351	1205488	1.73231e+06	1689964	865848	409522	1925832	1.08216e+06
Q3UJB9	Edc4	1	30.7245	16	1.04204e+06	5679278	763597	3232608	868368	1.97447e+06	2420014	1243489	1.24599e+06	985588	1410239	2.99648e+06
Q3UPL0	Sec31a	1	42.2039	16	5367780	2.44975e+06	2.62804e+06	8027930	2663118	1.03836e+06	2110444	2103054	4295193	4290348	1066136	3.09078e+06
Q3UQ28	Pxdn	1	7.06891	16	4.991e+06	3.33386e+06	3.2422e+06	1609826	2427371	1535406	2112195	5505527	2625300	1667548	2.04078e+06	2468819
Q4PZA2	Ece1	1	3.91356	16	7714416	8393360	3.49982e+06	8024367	3228783	1795651	1038418	4874384	5844849	5701160	1.72102e+06	3.49477e+06
Q4QRL3	Ccdc88b	1	3.85333	16	2.43194e+07	2820132	4627675	1538579	803942	297005	2185783	1040938	2.05986e+06	677389	2.203e+06	471842
Q5XKE0	Mybpc2	1	7.65069	16	5044793	3080170	3.39966e+06	1399178	1419277	1.25478e+06	3697363	2312945	2.09716e+06	0	3310886	1134763
Q60991	Cyp7b1	1	26.9277	16	1787511	298070	563842	798814	144882	1017610	3283418	0	467354	2573590	13412361	4.23433e+06
Q61207	Psap	1	38.7651	16	19208800	16802370	80267216	1.01532e+07	3.26195e+07	38943512	24569600	25818070	9493278	5867112	5222497	7013888
Q61301	Ctnna2	1	26.8641	16	5325214	3966802	3746128	843011	916194	3.74562e+06	2843342	2951554	3409759	2995749	2076151	3049673
Q61792	Lasp1	1	22.4021	16	5555641	8090960	8.62993e+06	9.36787e+06	5627772	3202398	5.8018e+06	8513947	2.07886e+06	5384366	10231930	9.0103e+06
Q62059	Vcan	1	7.6907	16	4.26555e+06	4073310	7.86376e+06	1948062	3132058	2099363	2934787	3049115	2303446	3034893	2193294	2.31327e+06
Q62468	Vil1	1	19.0486	16	1911914	1691695	3974093	3.28459e+06	1.31169e+06	1728545	11403820	3470882	4719130	2713721	2292977	1.18029e+06
Q640N1	Aebp1	1	2.11812	16	2804841	2.85667e+06	2351771	1371426	4149488	2173471	2.29698e+06	5107061	6127018	3.29828e+06	1536316	2191592
Q64511	Top2b	1	15.2922	16	1592705	3099665	2.0756e+06	3512236	2928356	2760859	804180	2112368	3871820	4.96974e+06	2972895	2529899
Q64726	Azgp1	1	34.6739	16	926435	1817268	1.77636e+06	1826072	1.1511e+06	1647580	2065987	1.98997e+06	3445621	1.81822e+06	3451597	937524
Q6NVE8	Wdr44	1	7.60461	16	2931496	1053090	3332930	4409403	1540827	1597088	3.36279e+06	1160880	1.58348e+06	1606352	2267135	1.97132e+06
Q6P1H6	Ankle2	1	3.79906	16	4348054	2.46483e+06	4727992	2.42746e+06	3248559	7.45797e+06	2683819	1748402	5278725	12666884	2.20499e+06	1.42343e+06
Q6P5U7	Nwd2	1	3.83125	16	1.23246e+07	1.85883e+06	2.99245e+06	6283396	4.0079e+06	6201316	10616143	6999774	4874418	949416	28110580	7660862
Q6PGL7	Washc2	1	3.84635	16	2490002	1679885	2556485	2.20957e+06	1226021	1.7773e+06	2687913	7045064	1285982	1656511	1.35065e+06	2201044
Q6ZQ58	Larp1	1	11.4738	16	2709055	2770412	1362742	1.03633e+07	828486	5261693	2.2742e+07	704246	6405969	1.24936e+07	6528311	5.19258e+06
Q6ZWN5	Rps9	1	39.4762	16	3084241	5968487	5331917	4.00289e+06	2.07386e+06	2108681	7075629	1794386	4094562	3486155	2.60216e+06	2332719
Q7TN75	Peg10	1	19.3047	16	4.28934e+06	3182973	5011758	4.84912e+06	2.61855e+06	3152444	4101082	3225705	4887980	15865240	8.48692e+06	6.19506e+06
Q7TQH0	Atxn2l	1	11.4088	16	1.6232e+07	2.43002e+06	7003782	5273003	3.04276e+06	4434210	4147718	4631608	5823036	1186524	1.37253e+06	2.26885e+06
Q7TSJ6	Lats2	1	3.87495	16	2011605	2.17701e+06	955787	3.19016e+06	575489	2.04676e+06	4998548	2973688	1098624	1076162	794706	1.32924e+06
Q7TSQ8	Pdpr	1	42.4586	16	2227718	15014030	2459980	4437337	2557023	2913026	2305136	1.3653e+06	1.40463e+06	4.37884e+06	3770885	3986446
Q80TH2	Erbin	1	3.77103	16	1.06587e+06	6543434	3556392	1.03295e+07	613849	1569202	5374470	2107034	2234756	4960726	1.7862e+06	1291086
Q80W49	Crybg3	1	17.4691	16	2194500	976631	4128775	1882216	2711578	1.35187e+06	1609630	3890542	1.4881e+06	1265697	936220	1967440
Q80XR2	Atp2c1	1	7.71307	16	3924067	1922922	1379245	1517427	156312	9028318	4143543	5007790	3.28414e+06	1964897	3233557	3737700
Q80Y44	Ddx10	1	3.85099	16	3250416	11061452	10486440	1108071	3.93191e+06	2.99833e+06	2307806	2840519	4433077	1.48156e+07	1272372	13483720
Q80YC5	F12	1	30.8463	16	1.51299e+06	549383	3087867	19882958	1.10752e+06	2.21777e+06	4.7789e+06	596833	5118395	3134787	2591422	2868059
Q8BIL5	Hook1	1	15.3786	16	4733914	2009502	4.48606e+06	3166481	1597934	1.4213e+06	24872309	2.57819e+06	1560578	327128	6666198	3165800
Q8BSS9	Ppfia2	1	7.70474	16	4324759	11189663	1404310	1.59954e+06	2132586	1.84157e+06	3.0202e+06	1145532	23200541	2830648	2111708	2.80826e+06
Q8BU30	Iars1	1	30.9342	16	994946	1878657	712034	794810	1238449	942278	1.53115e+06	599475	1306851	608181	0	1.03032e+06
Q8BU40	Nlrp4a	1	15.1974	16	1563886	1.17367e+06	1.80437e+06	510900	71338.1	164308	2948080	3.2975e+06	3343002	673723	2188274	4.56361e+06
Q8BVE3	Atp6v1h	1	15.6664	16	3334356	1.77153e+06	4037591	3113611	1779821	1102944	2929296	4065907	2285329	887730	2495804	2144652
Q8BW75	Maob	1	50.4082	16	1363506	2092813	715182	721287	4.62274e+06	850274	2633372	4212366	6540589	1513863	1.20268e+06	692171
Q8BYJ6	Tbc1d4	1	3.80671	16	9405756	1995508	3.70459e+06	4430321	1716431	1831027	28833675	1780255	2.81986e+07	1.49375e+07	1510390	1897888
Q8C1A5	Thop1	1	28.4679	16	2.05805e+06	2972407	2.37764e+06	1248296	551656	1262135	1833746	15229329	1849130	1780198	1.40199e+06	1784622
Q8C2Q3	Rbm14	1	7.76803	16	88204192	8779248	1251872	21377473	1.29083e+06	5505362	581408	2516442	1891636	1.12191e+06	1.1384e+06	2325253
Q8CH25	Sltm	1	15.2514	16	3.91249e+06	6330049	2.65696e+06	4367429	2911802	2443835	3300146	1498616	5.90059e+06	4431505	7146949	3.7458e+06
Q8K010	Oplah	1	14.3961	16	3648588	5.59937e+06	7.51626e+06	3734241	912583	1152268	3966677	2949161	2.39743e+06	3371588	2.61971e+06	3418643
Q8K0D2	Habp2	1	46.1909	16	1.81852e+06	2690208	1.86779e+06	5688163	3.08077e+07	1.82322e+07	1988056	2.92601e+06	2818574	2472648	3.46221e+06	3037011
Q8R1Q8	Dync1li1	1	11.5418	16	765493	1641724	2200952	2242620	569779	3.37906e+06	4873100	1864370	2640873	3851399	2.04837e+06	3741422
Q8VHG2	Amot	1	15.2781	16	2167262	4339575	1.80044e+06	546215	1413058	1.36302e+06	4971953	192752	2129961	8.6112e+06	2629905	3070886
Q91VR2	Atp5f1c	1	22.55	16	7823704	3033535	1.09344e+07	6676262	3.34804e+06	6.54955e+06	6635627	9671127	1.60719e+06	6665453	4.64017e+06	5335990
Q91W50	Csde1	1	15.4434	16	2.98391e+06	2294912	2571301	3.52024e+06	1.48805e+06	5.47731e+06	2516253	9931239	7.20377e+06	2.15326e+06	5005342	4628005
Q91ZV0	Mia2	1	7.68789	16	17513750	3287557	4.32785e+06	1665239	1649451	1727024	4067575	1.71659e+06	7.42908e+06	21392060	1837487	2190234
Q920B9	Supt16h	1	26.8924	16	3.07996e+07	13612070	3767965	1592280	1679672	2560716	2849429	1857570	3065084	3277240	4.19193e+06	2618058
Q922R8	Pdia6	1	58.772	16	8615384	9.66008e+06	15068935	10880620	4340580	5492953	5.41684e+06	4360952	13534940	13096260	8031454	1.2555e+07
Q923B6	Steap4	1	10.631	16	3140028	3606465	2994180	2970554	1104593	2567851	6086264	2116265	6.89207e+06	3010833	4403605	2020707
Q99K41	Emilin1	1	3.79975	16	1955492	1134826	1382253	1.06756e+06	1727254	2023077	6.40704e+06	2144889	4.27855e+06	6018381	4652644	4067835
Q99LX0	Park7	1	19.4557	16	6052588	3.9647e+06	4121130	3.43392e+06	3037899	2894843	17906860	7800589	6.33858e+06	4360146	8.45655e+06	3471246
Q9CQI6	Cotl1	1	22.9024	16	24225630	22476290	2.26509e+07	33740568	14187840	16159945	7.34809e+06	9790705	12875950	8453817	8508286	7.32213e+06
Q9CXF4	Tbc1d15	1	19.3816	16	118151	1.23463e+06	410503	2703820	2046195	780474	1.05879e+06	2496207	2181750	3482164	2220766	1.20387e+06
Q9CZ30	Ola1	1	28.0447	16	6.39636e+06	5388675	2673026	3991003	3656869	3872804	3944056	4096548	4503857	4632340	3089736	2618365
Q9D0R2	Tars1	1	23.1355	16	2969848	1.25774e+06	883322	2.19588e+06	634111	1.57558e+06	1570464	7786360	2217961	4399964	5.33776e+06	1360200
Q9D2V7	Coro7	1	11.6456	16	1476794	930683	3.71867e+06	4.26472e+06	4311647	1622933	2702245	2703562	4722978	4823692	2239235	1609446
Q9D5V5	Cul5	1	3.83572	16	1488710	2482819	2.55332e+07	672702	4.94124e+06	1.70939e+06	5513183	4079918	649754	18733655	6840543	6.68179e+06
Q9D7G0	Prps1	1	17.3767	16	2449250	3422288	6251338	6759701	3584160	3816683	4.14789e+06	3655673	5348779	4895760	4299663	5498244
Q9DBG3	Ap2b1	1	51.9104	16	3.08492e+06	2294773	3.09535e+06	3291187	1874367	1723783	3221233	2865703	3.04405e+06	4.26207e+06	2063373	1761301
Q9DBH5	Lman2	1	15.248	16	4.76786e+06	6748539	6.41383e+06	4305645	3309758	3.56644e+06	4368554	3954300	3406162	3.97151e+06	3630687	4069541
Q9DC61	Pmpca	1	27.1678	16	4563197	8182741	2439526	682344	757261	306678	1.88105e+06	936834	1297857	6607635	1.94245e+06	1024649
Q9DCX2	Atp5pd	1	48.9159	16	7392928	6.49061e+06	6107578	8129743	3.59774e+06	2.50771e+06	10488243	9.32996e+06	4707318	4818576	6.74664e+06	6318330
Q9EPR5	Sorcs2	1	3.81665	16	1382737	3475016	2906667	3396667	1232765	1.07119e+06	2021843	1959433	2.2559e+06	1474452	5337315	2470906
Q9JIK5	Ddx21	1	26.9075	16	1.64337e+07	1294643	2.63499e+06	3.55199e+06	596411	516872	916596	4.53452e+06	1541053	2337830	3237515	3614844
Q9JLJ2	Aldh9a1	1	36.1893	16	4600317	5836111	6.29735e+06	7329831	3494221	3010732	4585290	8071239	8177438	4499624	5.20437e+06	6267190
Q9QWK4	Cd5l	1	26.977	16	1805254	2236221	1.11796e+06	1.04108e+06	1.09035e+06	1218229	1413636	2.17582e+06	1408638	1952543	1780208	988037
Q9QXE0	Hacl1	1	53.9962	16	1.44329e+06	438914	3.0502e+06	376545	368697	5472698	1585283	1332152	2174267	303116	1.19416e+06	712263
Q9R0G6	Comp	1	34.4228	16	3275997	564463	1063030	2.56694e+06	1245169	181852	2411588	3.13097e+06	4835368	321411	1107880	113266
Q9R0P5	Dstn	1	62.6756	16	6.44805e+06	3159258	1796851	3922895	4.54123e+06	1853362	4745965	3816548	5.19825e+06	6064569	1587077	15870895
Q9R1P4	Psma1	1	46.4283	16	2361513	3036011	7562818	9.73125e+06	1881523	2944325	7.03681e+06	5868214	6.79996e+06	4147113	1.14182e+07	1797045
Q9WUM3	Coro1b	1	25.0628	16	4092262	1690629	11035490	4.75219e+06	3.19904e+06	4.68153e+06	8618823	4003756	5926722	3.07938e+06	4.44059e+06	5187521
Q9WVL0	Gstz1	1	33.3035	16	7.9389e+06	5363840	8646846	4739306	8315886	7299997	18072900	11570420	1.23293e+07	14268720	7301373	10643200
Q9Z0F7	Sncg	1	34.136	16	5760263	3.98425e+06	20477825	31318069	7171044	10969170	35127344	28213480	18539090	43115160	49567720	43499698
Q9Z0R4	Itsn1	1	3.96797	16	1100521	4781472	7939576	5.20293e+06	1099637	1969127	1253537	2308966	18575910	1127049	2121457	659536
Q9Z1E4	Gys1	1	37.9948	16	1059265	1.29539e+06	571282	3908539	714864	2.76998e+06	2.30587e+06	2.01221e+06	2302787	1450700	1946733	1.14431e+06
Q9Z1S0	Bub1b	1	23.1044	16	1.72476e+06	1.02996e+06	1.31517e+06	5995576	107775	1375344	4868779	1.49642e+06	9.71815e+06	2586154	8383476	1510061
A2A432	Cul4b	1	26.9288	15	2340084	1662847	5.57004e+06	1.55648e+06	1523314	1.41599e+06	6950646	0	2.10847e+06	1.35246e+06	2.41063e+06	1678661
A2A6A1	Gpatch8	1	3.79087	15	4279377	4848197	5.91554e+06	4414155	1504882	632188	4326352	3055608	3.72685e+06	2046478	4.00147e+06	7847663
A2AX52	Col6a4	1	7.70482	15	2420333	4973056	946174	674754	1966051	4722292	3931028	3.51023e+06	3456980	4515345	3415330	54860.7
B9EJ86	Osbpl8	1	7.61986	15	2932201	2331088	2435089	3065463	2.10408e+06	2107452	1.27735e+07	1728193	1178736	4953031	1753358	1.04282e+06
D3Z7P3	Gls	1	26.9757	15	1723620	1911957	1778869	689098	637476	2873089	1422915	5.24432e+06	2425682	353378	545778	1990937
G3X982	Aox3	1	27.0218	15	12366180	10795850	4519577	1.48204e+06	1285565	3710720	2430229	3008438	1884407	3.20492e+06	2933608	2813652
O08967/P63034/Q9QX11	Cyth3	3	3.82025	15	4218562	3683164	2251143	1.73553e+06	1.03895e+06	2770909	3231274	4726216	3098148	1841422	1683309	2302543
O35643	Ap1b1	1	61.6375	15	2124641	2369052	5701266	1392443	2126549	5296946	1444781	1.68518e+06	2.59267e+06	1780140	2.58155e+06	1779505
O35678	Mgll	1	51.3463	15	4.73169e+06	6.19063e+06	7.8607e+06	12313461	3299220	2.91733e+06	13779215	15065675	1.5261e+07	14267690	8568548	7671695
O35857	Timm44	1	19.2386	15	1.69468e+06	1073042	1200328	3001937	31796650	4773257	2952061	2431725	1986121	5291750	2748119	1511704064
O55222	Ilk	1	21.2708	15	2106479	2169086	1.04768e+06	1259465	69372.1	1146334	2495216	2184328	1437731	1.58249e+06	1.74904e+06	1078131
O70435	Psma3	1	22.1344	15	4964814	5434920	8.93303e+06	11215920	2388889	4186661	6.75631e+06	7152316	7975466	6118910	9675075	1793591
O88572	Lrp6	1	7.70992	15	1.07712e+06	3271532	950388	1.25647e+06	1185376	1.06808e+06	72374204	4.70651e+06	9.94044e+06	1129063	8117144	2881489
O88685	Psmc3	1	30.5708	15	4382455	4.78515e+06	3797013	7.73274e+06	1781203	813592	3.30514e+06	3.80617e+06	3960936	1.95314e+06	5170091	3.39494e+06
O89001	Cpd	1	7.60857	15	2738731	515353	1904992	355086	839406	1347518	1638249	1493233	7.11515e+06	7025325	6259019	1.56346e+06
P00493	Hprt1	1	23.5399	15	8.37437e+06	5.23616e+06	3903868	3.23119e+06	4403343	4237781	3931829	15797230	9110576	2893855	1.01547e+07	6700941
P09528	Fth1	1	32.3386	15	9233292	9662231	21396570	22484500	7449384	6.38602e+06	13318240	15935870	9351826	8.38786e+06	14891819	11351070
P0DP26/P0DP27/P0DP28	Calm1	3	28.0307	15	44217831	41887989	49723156	8.14193e+07	1.48958e+06	2010775	40875715	5979355	40865820	60194790	44431248	87059645
P10852	Slc3a2	1	9.04418	15	7.24183e+06	5152051	5077651	2554420	3091434	2864747	3071200	4597243	3872498	2577532	3216788	2190498
P11352	Gpx1	1	43.778	15	10868820	13216469	5003066	6819652	7.96486e+06	7627633	11664500	1.40936e+07	10196977	6034774	1.15016e+07	11615045
P12242	Ucp1	1	7.66721	15	223939986	3455404	5783921	6244888	474277	1.13283e+06	11760536	5015730	10117220	9.4539e+06	826900	2194234
P12382	Pfkl	1	25.6217	15	1.69139e+06	2992864	2068130	2.40899e+06	1065042	2.41396e+06	2.18158e+06	2155024	5.42755e+06	2.5614e+06	3.67224e+06	3.98855e+06
P12787	Cox5a	1	19.6575	15	5955374	5387960	3280757	3.613e+06	3226278	4941658	5879020	6.57818e+06	4941035	6.15182e+06	4022377	1.66288e+06
P13542	Myh8	1	126.981	15	1.47044e+06	700607	1675935	357769	1.42977e+06	1848664	2941849	0	1147174	10082850	1.56698e+06	5.60174e+06
P14869	Rplp0	1	16.2308	15	5522141	3105056	4.39222e+06	6454671	2822650	3565546	2371045	3655466	6381619	1880793	5.32397e+06	3240502
P17426	Ap2a1	1	53.9549	15	698314	3109084	4673152	3780381	1024337	1354148	3681068	2165440	3149241	2311143	4187445	1722420
P18760	Cfl1	1	66.6279	15	27517000	21232560	19590760	1.52751e+07	3581791	3131251	7560449	7553558	2277755	12373230	15171170	16175265
P19783	Cox4i1	1	32.5868	15	3981800	10702990	11702210	7867246	4.14402e+06	5422028	6428605	14102575	6.285e+06	7931960	3556208	3674592
P19973	Lsp1	1	3.80953	15	1.08666e+07	4222718	3835206	4.32712e+06	1582288	1515735	1075646	1.14791e+06	3.54284e+06	1323896	2713083	2410450
P24452	Capg	1	21.0315	15	5376884	3.36372e+06	16521935	9.39917e+06	2.94385e+06	2729817	10949243	2721109	3905105	2.36506e+06	7763627	9041031
P24547	Impdh2	1	27.3266	15	2.58983e+06	1194122	1850302	3232416	1.33204e+06	941548	994696	1140653	3960886	952652	1339528	941688
P25444	Rps2	1	28.3263	15	6.2309e+06	7045271	1.15142e+07	7354642	1536827	8714976	4281278	5894980	3174179	4875289	6113114	4826258
P28653	Bgn	1	50.6319	15	1.05238e+07	5235820	5427664	13318155	5992414	6.82659e+06	11338130	10205710	6.11631e+06	7.75393e+06	5946033	8.8415e+06
P37889	Fbln2	1	19.0192	15	283414	3.28996e+06	3.50053e+06	684055	1065116	445428	320134	2.1412e+06	2357829	1.90654e+07	1178314	2.19498e+07
P42225	Stat1	1	15.7858	15	1693864	4737165	2179733	2775115	1878983	1.66202e+06	5965752	1.66402e+06	1.79238e+06	2.15026e+06	1984719	2.89867e+06
P46660	Ina	1	31.5297	15	2082238	3765218	6609911	2506801	1296455	3.44578e+06	463074	2.33664e+06	1696422	2.45404e+06	441066	3377882
P47934	Crat	1	23.0499	15	3809108	1613273	1460647	3445558	350708	1951122	3178525	2492646	2862584	3.2308e+06	1720537	2993892
P49718	Mcm5	1	3.76462	15	1.69516e+06	1599901	2.62644e+06	3420695	1748609	951043	829235	6723677	2512521	4212670	8525066	1326237
P61022	Chp1	1	17.0123	15	3.57064e+06	6935300	6393598	3.44898e+06	3886725	3775851	4448657	4692573	5905465	4446952	4.51466e+06	3350387
P61982	Ywhag	1	41.0058	15	10377236	1.03352e+07	15550266	1.0131e+07	3711142	13603780	9079597	8261119	17375110	17513960	19260430	16335765
P62242	Rps8	1	27.1397	15	2299514	3.40374e+06	7792647	9778619	4.70812e+06	7335688	9780325	13659820	8841042	6155911	7197326	5476480
P62334	Psmc6	1	31.0934	15	2779259	2.29695e+06	5.05324e+06	520317709	2.43815e+06	11834140	2.72721e+06	6.03343e+06	3063582	1660422	747005977	4083244
P62751	Rpl23a	1	24.609	15	1554828	4352376	4950215	5455966	758847	2.26015e+06	1.14427e+07	513601	4047115	4116014	5327759	2841594
P63158	Hmgb1	1	22.1492	15	11258190	11020480	9.17142e+06	9108743	1330315	3.84185e+06	5635855	3493539	1.58606e+06	5149038	5404959	5.53124e+06
P63242	Eif5a	1	19.5488	15	3742804	7642251	9422673	2697046	7.11913e+06	2302951	6.54227e+06	2.03788e+07	2379640	5402452	6.78241e+06	5.73138e+06
P68254	Ywhaq	1	66.852	15	5175017	3404006	13061075	8.46975e+06	3.31839e+06	3045553	11249895	7352630	1.06337e+07	9.5115e+06	9.77112e+06	8149981
P70296	Pebp1	1	64.8142	15	8356296	9769582	1.21542e+07	25378970	11489490	3222956	20116005	12673980	5283089	8849221	15452478	16556445
P70302	Stim1	1	10.8766	15	3.58806e+06	3741329	2698175	2396179	1.70733e+06	3.20771e+06	2757378	2461116	1981083	833063	2876228	1238392
P98064	Masp1	1	42.2119	15	498306	2386605	9243582	1859779	5531556	674941	1817390	612410	5.76754e+06	7.19289e+06	5395245	6.62441e+06
P99027	Rplp2	1	35.5974	15	8157605	5012006	11320580	11423360	2814963	3421606	9102669	3.64924e+06	8972624	5.88984e+06	9.15069e+06	9924109
P99029	Prdx5	1	60.7855	15	13857670	14729597	20899639	12209290	1976463	2194643	16428230	2.2293e+07	25903690	40199088	22575090	10652435
Q06770	Serpina6	1	26.8825	15	8810502	2346824	1.31143e+06	2.99568e+06	2421590	807274	2735806	2273678	3144398	2346507	7096140	2143256
Q07076	Anxa7	1	40.8721	15	8.47014e+06	5425867	7301013	4248455	2.46834e+06	2.583e+06	5181701	4.90548e+06	2410081	3417068	5113351	4429683
Q08460	Kcnma1	1	7.57904	15	3.21419e+06	0	2484237	1717966	799854	176272	4434503	5147357	2210584	1.02098e+07	1.71397e+06	1528383
Q08642	Padi2	1	7.73981	15	2855681	9.61191e+06	16137250	3.97131e+06	7208636	9194341	8835577	2019850	2329747	4.41377e+06	1628857	449315
Q14BI7	Tdrd9	1	7.76064	15	4307971	2647869	2356418	4127481	3161726	1448153	7098466	1.47209e+06	7.8827e+06	5.14419e+06	2033830	1.32398e+06
Q1HFZ0	Nsun2	1	11.3697	15	11993920	6.76839e+06	4.38237e+06	8171799	743504	8262399	3636767	4379480	3793614	4.2387e+06	9.42302e+06	4201171
Q2TPA8	Hsdl2	1	24.878	15	8.74154e+06	8463640	5032832	5.35228e+06	3629328	3573070	2980921	1213487	3705999	5152502	1758940	1459785
Q3TDQ1	Stt3b	1	9.8014	15	6307628	6344843	1522693	1632518	4323332	1073709	1183492	645176	2.54026e+06	2048172	1556867	1221055
Q3TEA8	Hp1bp3	1	23.0684	15	1.81382e+06	2825226	2960512	4208278	1.87168e+06	447417	2589748	940709	1.23855e+06	2413512	1.80845e+06	2.30708e+06
Q3TL44	Nlrx1	1	38.4067	15	648873	1.04186e+06	3179536	2.618e+06	3.08956e+06	753175	2243024	236692	5.14114e+06	1754129	3271113	1.9292e+06
Q3UMF0	Cobll1	1	3.84712	15	5397913	6.8734e+06	2.85256e+06	2.62478e+07	4.84307e+06	1301843	2.51229e+06	1.77935e+06	10557897	26574520	5102481	1763675
Q3V3R4	Itga1	1	27.7975	15	2687279	2.91126e+06	5439292	3573385	1591673	2112826	2132112	3.13996e+06	6.84063e+06	1459298	3723626	4.941e+06
Q4KUS2	Unc13a	1	7.74317	15	6.34467e+06	12782190	5243568	9313879	7.01836e+06	3794440	6462842	924638	1505010	1.67431e+06	5894203	1600745
Q5DTT3	Tasor2	1	4.03611	15	2826745	3376025	3.80394e+06	3485902	2007529	908906	15231800	9689999	2792074	5338555	4.0976e+06	2090412
Q5SV85	Synrg	1	3.82097	15	2.93864e+06	2260149	1437624	1.68011e+06	3.56797e+06	2587641	4308177	4242104	2.18051e+06	5250786	3.03451e+06	2545931
Q60649	Clpb	1	22.9768	15	1.08423e+06	1.4061e+06	700939	30878330	783569	1434665	33766240	49410906	15143590	19150710	2971881	6.64863e+06
Q61043	Nin	1	3.84789	15	3.18438e+06	2274347	5733750	2131915	5686988	3318175	4361837	9790278	6.29216e+06	3.12156e+06	3853071	2.89459e+06
Q61282	Acan	1	11.3904	15	2907479	2745368	1179211	5.07885e+06	1.79648e+06	1.6529e+06	5968025	771947	1.32546e+06	3825187	2454047	2013730
Q61730	Il1rap	1	26.9089	15	10810633	843503	1.70785e+06	2138371	3.42231e+06	1.29253e+06	1422513	3109366	2167515	2565087	476318	1873820
Q62351	Tfrc	1	53.7505	15	3187948	438068	1729247	1627577	1.09358e+06	194562	1.6002e+06	1.37206e+06	2085833	1225524	1757581	2.95535e+06
Q62422	Ostf1	1	3.86843	15	5505855	3438010	3708813	3572748	1033026	2657157	6717951	2057509	2963959	3.9961e+06	3233308	4469102
Q64105	Spr	1	29.3204	15	2605245	3.88537e+06	34189420	14887866	1331764	1740962	2563915	3.13954e+06	2753986	1985462	2948677	1952147
Q64433	Hspe1	1	27.1737	15	10490200	24402890	1.17497e+07	34525312	14667790	1.61238e+07	6.49127e+06	8140294	1.16191e+07	21299845	26671815	23528345
Q69ZR2	Hectd1	1	7.68225	15	4414052	5376957	2049901	1353841	2.89937e+06	94197.8	8.15542e+06	8519511	3657395	2443841	2202792	2368177
Q6A065	Cep170	1	7.69938	15	2.9557e+06	4.13853e+06	2836569	3680144	1776974	7114755	1692482	3514548	2584824	5801025	3026805	1347921
Q6A0A9	FAM120A	1	19.1855	15	2684982	6.95273e+06	1924888	2229683	2.30397e+06	2.10966e+06	2207857	1570168	3155947	2203822	2.14535e+06	1005277
Q6DFV5	Helz	1	3.84482	15	1266372	5536710	2.8721e+06	1.99764e+06	2364302	4.65384e+06	3019512	9.25262e+06	3092855	2854884	11451630	902576
Q6NZL0	Soga3	1	3.82243	15	4616860	7.7624e+06	827765	1.032e+06	1489146	1962254	3650357	3.31319e+06	1213587	1384449	928332	1139444
Q6P5B0	Rrp12	1	3.8799	15	6372903	3.14345e+06	2493794	459621	1.38154e+06	4235622	2.03477e+06	2.25237e+06	2.49522e+06	2.66102e+06	9.04122e+06	5845357
Q6PB44	Ptpn23	1	7.64195	15	12474260	4.50811e+06	1.91393e+06	1245375	1480364	1008188	3507430	3.6742e+06	2050817	1755272	1.82357e+06	2499978
Q6Q477	Atp2b4	1	70.3137	15	4435004	5249403	4426723	2603057	2370076	2567220	3621019	3.47826e+06	2146216	3687230	3140415	2407667
Q76MZ3	Ppp2r1a	1	63.1015	15	9.79447e+06	10795184	6.9533e+06	7325695	1919284	1764223	3.86128e+06	5.22703e+06	5066665	4936252	7.1618e+06	5421102
Q7TMK9	Syncrip	1	41.959	15	5366830	3713796	9.21435e+06	2216580	2.56245e+06	4102554	6175132	5927437	4960405	12046543	7940503	4.96378e+06
Q80SW1	Ahcyl1	1	15.39	15	1.92535e+06	1.7678e+06	2932432	2184481	1373629	2646489	2451101	1695283	2.50794e+06	2.34396e+06	1752413	3531438
Q80TZ3	Dnajc6	1	15.4023	15	8.60035e+06	1262765	3.48286e+06	3825039	1307025	2686995	1561853	986893	567975	1.60268e+06	3799235	2474365
Q80U87	Usp8	1	6.16824	15	3108917	7218441	15934725	914385	5012798	6530663	13015910	8827650	0	628249	4997384	11869630
Q80XC3	Usp6nl	1	7.5879	15	5.1966e+06	1318450	2198196	853252	1646829	1154908	2770989	3273646	1109358	1.16144e+06	2452329	4751856
Q80XL6	Acad11	1	23.3293	15	2.14678e+07	1749894	3244271	2741507	1.44568e+06	1001437	1698161	26950470	3053981	1901659	1225180	1.65522e+06
Q80YA9	Cnksr2	1	7.79056	15	5598546	2829959	4692963	2118672	204341	8.12936e+06	1.14936e+06	2.83105e+06	2353369	1.60633e+06	6153751	272391
Q8BG95	Ppp1r12b	1	20.8444	15	12832100	13492740	17077760	11094349	6691048	4101719	7.31322e+06	2633216	5.10948e+06	4072745	1.21101e+07	9.55524e+06
Q8BHK9	Ercc6l	1	3.88659	15	1767069	2618222	2.37466e+06	3767456	1180953	1.66204e+06	3883245	1839572	2945566	1.74268e+06	3.00388e+06	1.63724e+06
Q8BKX1	Baiap2	1	27.0108	15	2053181	2396236	2.58199e+06	1876321	3557753	1620397	9810663	3936519	4.2171e+06	3147540	1.31212e+06	1100007
Q8BMD8	Slc25a24	1	26.938	15	1937372	4362579	1686149	1737412	514082	1.33027e+06	2064545	1302963	1.11354e+06	2515105	1691357	2.91731e+06
Q8BMP6	Acbd3	1	11.4376	15	999570	3757667	3951195	3473428	2.25189e+06	1559404	2.03735e+06	1.85862e+06	1.15374e+06	2756141	3633005	268671
Q8BUV3	Gphn	1	7.80626	15	2724840	3.06986e+06	1.00422e+06	8984530	3878846	141942	2167335	8580406	4446054	5.63781e+06	2236361	1940546
Q8C6K9	Col6a6	1	9.08077	15	4486961	3.30683e+06	3196337	5.64423e+06	2.4915e+06	1909243	3960822	3649768	2717891	2929672	2282360	8.51977e+06
Q8CCP0	Nemf	1	3.98988	15	2764586	8411058	511382	2033128	763401	732711	3692977	1.92922e+06	3.73214e+06	1903953	2640939	3528074
Q8CHT0	Aldh4a1	1	27.7372	15	5955205	1.99125e+06	1740854	788167	2382266	1547204	3200969	1828604	2395520	1793718	1.36752e+06	899796
Q8VD65	Pik3r4	1	7.59173	15	0	2373645	1652599	3628061	45662414	1.01901e+06	2379194	1395285	3.22325e+06	2082577	4551885	1.14717e+07
Q8VE73	Cul7	1	3.76781	15	1935506	10238400	3256053	3353933	1035440	1065123	1.46003e+06	2578123	1817498	4656058	2478579	1806780
Q91W90	Txndc5	1	11.5051	15	2267814	2364572	4317040	1999651	1.04002e+06	1.44656e+06	2055079	1591721	2.3392e+06	2361114	2211080	3709086
Q91XV3	Basp1	1	37.3109	15	2372356	4.5083e+06	5018381	3588683	899998	2440620	2075807	1749158	1.52656e+06	1.3718e+06	3756120	3.51329e+06
Q920I9	Wdr7	1	26.6951	15	1.6319e+06	4175605	482420	767965	1718758	1.2895e+06	8823511	656274	843497	1767190	1471890	3005522
Q924C1	Xpo5	1	11.5054	15	5788313	3227361	1.58249e+06	4.56361e+06	2.59445e+06	289162	1210422	6.00087e+06	2731165	14548180	1550324	2220857
Q924C5	Alpk3	1	3.84867	15	3448770	1238651	2564100	5939535	652435	1535401	6783465	2966684	4851093	7355965	4.23455e+06	1.05969e+06
Q99L13	Hibadh	1	23.5664	15	2315045	2572344	6323647	6368296	1.59024e+06	1308188	7.61733e+06	5.8373e+06	7158997	6116190	6192588	3.68632e+06
Q99L47	St13	1	28.1097	15	1.35512e+06	12690530	12207696	18782050	8.74006e+06	13255605	20701580	23087789	18322630	3.09459e+06	25356920	8.11914e+06
Q99MR8	Mccc1	1	54.3746	15	3345014	2.66865e+06	3984765	3255478	1736408	2671919	2288386	5275114	4287237	2941814	3597196	1.96679e+06
Q99MU3	Adar	1	3.8145	15	2.00119e+06	10223430	1.15764e+07	422438	1438591	3.10393e+06	9722395	8764573	3445116	2270116	1416850	12804140
Q99PI5	Lpin2	1	3.76525	15	6686443	4456971	4.04567e+06	3064897	1.42844e+07	1.51291e+07	10779340	7416832	3990104	851081	7957481	4689585
Q9CQJ8	Ndufb9	1	31.109	15	1394565	4.29433e+06	1861065	3.8007e+06	3.945e+06	1587682	3616272	2702916	1883952	3221425	4.22752e+06	623639
Q9CRB9	Chchd3	1	21.4621	15	765107	3637026	2796514	2037325	2.63977e+06	1.17905e+06	3982013	1261249	797528	2.02097e+06	3855674	6.10312e+06
Q9CS84	Nrxn1	1	11.5491	15	15083110	57241250	5.18206e+06	5887402	3676801	1061578	3292180	5712869	1479837	2492661	1473982	1.48276e+06
Q9CWU5	Khdc3	1	26.9183	15	718813	3.6871e+06	1841830	2883054	1941674	1.88544e+06	2337310	346642	667739	5.46764e+06	1137470	1.19172e+06
Q9CZN7	Shmt2	1	39.0245	15	2.54752e+06	939689	188820	0	1.58723e+06	1499107	1510611	3.34192e+06	4488849	3725546	1152390	2420320
Q9D5V6	Syap1	1	22.9155	15	3270505	2256284	2638084	3494482	1918807	2.06579e+06	2917342	3.30906e+06	1.43731e+06	1768812	2.76982e+06	1882329
Q9D855	Uqcrb	1	12.9398	15	3428016	1085456	4.79405e+06	2.22946e+06	982512	1.89535e+06	2805634	2.61172e+06	2624429	2673677	1635481	3.69818e+06
Q9D964	Gatm	1	30.743	15	8704836	667041	1559655	1.71719e+06	6.84558e+06	13963320	2527168	1.15168e+06	3.53611e+06	1545460	6.2243e+06	2057124
Q9DBB4	Naa16	1	7.68966	15	3.27493e+07	2276258	6131955	1.46412e+06	1.18302e+06	2555915	3107482	3967997	3.39755e+06	2408937	1529343	677308
Q9DBG1	Cyp27a1	1	26.744	15	3.18519e+06	12317529	7379505	4729547	1243983	1642277	2484340	2946736	1.31011e+06	1229167	803124	1.79973e+06
Q9DCT2	Ndufs3	1	37.5569	15	14215220	2279408	2116269	4230305	1300433	2532429	1950437	4.50647e+06	6053086	6671028	2.39098e+06	7.49211e+06
Q9EPL9	Acox3	1	38.4798	15	944623	532954	2203503	2.1265e+06	3095439	1.19728e+06	3009833	4.46243e+06	2060623	2.52747e+06	1.12824e+06	1236795
Q9ES00	Ube4b	1	19.0712	15	3583038	5019757	300483	819184	2.87165e+06	529615	1829987	2958960	9276158	854331	7210226	4.12558e+06
Q9EST3	Eif4enif1	1	11.6245	15	4.00256e+07	1.70818e+06	653473	3.90838e+06	47816047	1.25917e+06	1870956	3918736	4.23734e+06	523136	2.60951e+06	2706710
Q9JHH6	Cpb2	1	23.1853	15	1.78368e+06	1.49886e+06	1319515	1332223	4571549	7265749	2.34492e+06	2402740	817329	534670	778821	605620
Q9JM99	Prg4	1	17.4697	15	3162275	2.66254e+06	1.04221e+06	16298540	926022	1522079	2125436	2638443	1463143	1133839	1030384	771597
Q9QYJ0	Dnaja2	1	23.755	15	4.28427e+06	3952247	1375656	4.57374e+06	5353152	7.22125e+06	7831787	10065182	9244631	6021961	5454389	4235595
Q9R0P9	Uchl1	1	19.4606	15	1.22119e+06	9258129	1794541	2142016	1086962	4504426	2550390	7.79712e+06	909537	1161595	726142	844721
Q9R1V6	Adam22	1	15.2342	15	996750	1791996	415915	3194295	1230130	88451.2	5248025	6422732	4.15378e+06	7187990	3130889	1.28032e+06
Q9Z0H8	Clip2	1	7.69274	15	1988928	6524433	6903562	9104863	2688916	2048766	2904941	6292691	2804264	7.4533e+06	2.95607e+06	22486110
Q9Z0N1	Eif2s3x	1	16.7298	15	2.56705e+06	4.12601e+06	2701988	3816765	2423305	3581660	7.16273e+06	4227167	7479214	5533561	8067005	4.09145e+06
Q9Z0R6	Itsn2	1	3.88156	15	1.55939e+06	1670071	4.23002e+06	1366995	1809496	3627810	4876156	4.72078e+06	3.43506e+06	3930978	1.6069e+06	3055814
Q9Z1G3	Atp6v1c1	1	18.73	15	3.15423e+06	3040201	2403655	4.55715e+06	1644694	7.17635e+06	2883667	3038660	3051006	2773719	971407	2267032
A2A5R2	Arfgef2	1	11.502	14	2312218	1.56021e+06	2098861	4372120	2.65869e+06	1629274	614137	763997	2.647e+06	1426736	7684093	524550
A2AR02	Ppig	1	3.862	14	1132548	2963123	993517	1095397	1956835	1.01953e+06	1.58773e+06	1372814	2.35212e+06	1.92681e+06	739864	1145040
A2AWA9	Rabgap1	1	3.87742	14	1644450	2.18073e+06	8.49364e+06	1346391	5786553	2585363	3.75251e+06	4565743	6536284	1768019	9536735	213927
O08585	Clta	1	18.6818	14	5.83159e+06	5.8382e+06	11693100	9157928	4462104	4588468	4376817	6138047	5.3715e+06	4386981	2695199	7930295
O35685	Nudc	1	29.7309	14	3370447	1792670	1.91339e+07	3131075	947407	2066739	1708817	4333795	8774982	6990737	9.47781e+06	1.34869e+06
O35927	Ctnnd2	1	15.3257	14	1.99428e+06	1.05313e+06	6.7897e+06	3600902	123743	2756401	4.49738e+06	1576897	3.97047e+06	7274515	1937581	5.60508e+06
O54991	Cntnap1	1	3.82829	14	1314831	5472805	2562090	3482176	1.08295e+06	732884	2125811	1369436	3.15207e+06	1.55081e+06	4223602	1492365
O70439	Stx7	1	23.3915	14	3279288	4258728	7821053	6.29348e+06	2541526	2764276	4745062	4.92254e+06	3844978	3261591	3.39421e+06	2798326
O70503	Hsd17b12	1	18.039	14	7360966	6860500	5649343	1674769	2.66795e+06	4747506	8.04326e+06	5.26899e+06	12362600	6334215	5388843	4621879
O88456	Capns1	1	33.0704	14	4675305	12355205	10984622	5869682	4.1367e+06	4.99759e+06	11471190	11648480	7.01768e+06	5.49954e+06	8076433	6.58589e+06
O88531	Ppt1	1	19.6062	14	3295117	12510043	6283559	8.14112e+06	1900632	734418	3.93306e+06	3116710	4.70392e+06	3781151	4.86798e+06	4933603
O88947	F10	1	30.574	14	3.54744e+07	100773520	626941	1562862	2422419	9307286	1447525	3.26771e+07	1330997	3.10403e+06	3.89073e+06	1946056
P00342	Ldhc	1	71.3899	14	5776194	16030430	558941	1975099	727805	529169	6130819	3.26107e+06	4.15597e+06	1.61082e+06	1.11812e+06	879360
P09581	Csf1r	1	34.441	14	3.36035e+06	10058830	4062915	4136937	3.41627e+06	3.54563e+06	2693159	4.08079e+06	3549116	2979092	8.66922e+06	6155406
P10637	Mapt	1	15.5493	14	1.90502e+06	2067561	2516012	4677334	1827165	925791	2.68838e+06	24250221	1967092	2758685	3519049	3985971
P11680	Cfp	1	38.7127	14	811222	755566	3953451	231288	1158863	1565261	2361013	2742343	373525	809845	1.69966e+06	481230
P13595	Ncam1	1	30.7562	14	2.82789e+06	2902340	1132090	1595952	1301206	1080671	3.68125e+06	2839459	1.02237e+06	812879	206422	1379643
P14131	Rps16	1	19.401	14	3517768	8.6952e+06	11185758	10805960	6444160	8710675	8.36707e+06	8169892	7.50654e+06	9.49736e+06	10673280	12576550
P15331	Prph	1	23.4231	14	3.08379e+06	3296127	11397365	1.14743e+06	1759286	1.96894e+06	3.57513e+06	1248252	3638897	10023174	4613034	3.32113e+06
P15626	Gstm2	1	75.5328	14	5.25232e+06	6273309	8.35016e+06	9258023	3650876	3276275	3.68842e+06	6.5912e+06	12509616	11746420	7007220	4239533
P20108	Prdx3	1	24.5727	14	8.24766e+06	9.8107e+06	9819741	9.12646e+06	5205464	6875225	8699883	8.23853e+06	8736777	11166700	11578960	7926488
P20852	Cyp2a5	1	15.3873	14	5230010	2.9159e+06	6.85665e+06	3.87825e+06	2771685	2.1826e+06	7402205	6.53291e+06	6034142	6642442	5793379	4155882
P35822	Ptprk	1	2.10868	14	3957141	4591859	3.01232e+06	1.2497e+06	2106108	834332	2.5055e+07	0	1.77414e+07	8201763	4672243	2749938
P36552	Cpox	1	26.7872	14	2.26681e+06	4918714	3.4783e+06	2763424	474495	122842	1439254	6811681	2280657	492151	2418371	8067626
P48025	Syk	1	3.81378	14	1.60041e+06	1873082	2665281	2.98805e+06	6.85545e+06	2049073	2541661	1801586	1631902	2.39166e+06	3230576	2415871
P49817	Cav1	1	36.6141	14	24377697	13686684	5.20534e+07	19645045	6.36858e+06	21617210	33843720	48252389	5.91852e+07	66193712	31022590	29812480
P51150	Rab7a	1	30.7066	14	2466187	15394820	9076176	1.16652e+07	6152742	6315055	8.12032e+06	9.39891e+06	6.09858e+06	5563127	19541640	7030200
P51432	Plcb3	1	3.84867	14	1024671	12820611	4955926	992613	696304	795488	1792045	1.53403e+07	4863672	939332	3222316	5.51736e+06
P51885	Lum	1	48.6122	14	9625403	19015920	4.08568e+07	27600424	20147235	19270735	59816318	3.53873e+07	41380494	31949100	38492923	37182032
P54276	Msh6	1	7.71294	14	4.9457e+06	3.61237e+06	2438477	6858956	151122	1483300	14512435	1021133	15032840	3760027	15167693	146838
P54775	Psmc4	1	11.5912	14	2230963	1413378	1.21749e+06	1260549	812028	1161352	4939204	3.92502e+06	1.82887e+06	2094594	2575774	1666965
P57776	Eef1d	1	34.4901	14	11314737	7507434	17219300	14889580	5364973	3908514	13655875	14016920	10995290	9068362	15384175	17850010
P62869	Elob	1	11.9088	14	3114811	4.3246e+06	3.26137e+06	4627069	3.6569e+06	3668253	5198854	5642473	2243262	4508140	5220610	4.99977e+06
P63037	Dnaja1	1	11.3735	14	2361984	2753042	1040513	1586483	1.18379e+06	938973	2176438	2354242	1.44556e+06	1652431	1306055	1348900
P63325	Rps10	1	14.8612	14	6287172	740281	5.69101e+06	10889280	2478195	2450077	3306304	4168441	6333107	3.3252e+06	3.76047e+06	7218154
P68404	Prkcb	1	7.66272	14	2.46746e+06	3002890	1159473	1804896	1722018	3642874	2198642	1438984	1729808	1419684	2.03252e+06	1.40278e+06
P70404	Idh3g	1	42.3981	14	1.28213e+06	2607348	948201	6497542	1.53543e+06	1222712	3798075	4503283	3880973	1.88606e+06	12409740	4393065
P97310	Mcm2	1	15.3651	14	2.25175e+06	2583178	3035372	3.36487e+06	1329655	6843168	1454129	2246050	7.06082e+06	7702305	2412745	692228
P97372	Psme2	1	26.9076	14	4509801	2713828	3030524	3442058	1775257	1875428	2.04922e+06	499444	2.53735e+06	2932355	4885344	3757246
Q02789	Cacna1s	1	3.76974	14	2678835	1736596	1433643	10021750	2016004	1695775	1.8301e+06	6332531	2094788	0	11533500	1.86927e+06
Q05816	Fabp5	1	18.542	14	5967849	7481338	12040861	31440337	4931085	7.34821e+06	5866424	7704740	6192207	15293265	13045790	1.49392e+07
Q08331	Calb2	1	11.5969	14	10824218	6.48884e+06	1.0484e+06	4796229	691554	3104890	104355	7851180	495866	2411180	15780350	909093
Q0GNC1	Inf2	1	3.79087	14	1.72868e+06	2798083	72047400	1666646	1.54253e+06	1725028	6021630	4509818	4.91574e+06	5.81311e+06	3.65242e+06	14354730
Q3TXS7	Psmd1	1	28.3678	14	1458969	3013246	5462215	3.14541e+06	1547212	1.66143e+06	8.84361e+06	779954	3095822	718390	3412568	910714
Q3UMB9	Washc4	1	11.5662	14	2.81572e+06	1759361	845228	1.73609e+06	4.11096e+06	1.34572e+06	787546	884870	5674437	1.3951e+06	1.19265e+06	544600
Q4KMM3	Oxr1	1	11.5718	14	16649582	17364200	1154497	4.17104e+06	1.23827e+06	235336	12766480	2457254	1916819	3317169	4.09252e+06	2.66942e+06
Q566J8	Coq8b	1	15.5703	14	2248915	1824406	3.3851e+06	2587230	7121381	3.57362e+06	2.92271e+06	3.22665e+06	3859838	9510928	1.63387e+06	2.33626e+06
Q5FWK3	Arhgap1	1	12.7044	14	2678438	3728905	5498846	6030104	2434739	2432622	10348578	2347952	3.53685e+06	3747732	2.62784e+06	2.54588e+06
Q60590	Orm1	1	46.0835	14	2038744	5.18109e+06	5.67451e+06	5283788	1787058	1.00935e+06	6890977	8194274	4.28989e+06	1663434	4912006	11339340
Q60875	Arhgef2	1	7.56788	14	3.23934e+06	3434242	1877920	3784060	2869337	2536163	26709515	9.51109e+06	2.14616e+06	5322089	6418005	18057340
Q60930	Vdac2	1	17.2703	14	4958563	8939285	9526827	6955984	4567377	4265523	5.20455e+06	3461659	1291638	6489034	15180800	4.01137e+06
Q60936	Coq8a	1	23.2487	14	1.70569e+06	2.78106e+06	3.84593e+06	575737	1406416	2.9368e+06	1.07388e+06	1.28177e+06	1512996	1451184	1.21488e+06	1655429
Q60949	Tbc1d1	1	3.79837	14	5545619	1841195	9284077	2382170	2103408	1871423	3.48959e+06	9.56257e+06	4754353	4350978	1649806	7.52643e+06
Q61035	Hars1	1	19.8526	14	2568488	7.27024e+06	3614533	2619033	2274290	3771330	1449003	1.64023e+07	3041337	6174138	3465035	3937809
Q61102	Abcb7	1	15.3656	14	3691089	947954	3434449	2349625	3077364	2495697	336153	4506204	1.11236e+06	3693564	170665	669832
Q61137	Astn1	1	3.79975	14	262282	2056362	2056757	2951086	1.15884e+06	1884068	3026845	7745804	3894892	724276	2.99305e+06	3431443
Q61335	Bcap31	1	37.8141	14	973137	725597	2774594	1.27075e+06	602947	1256575	2933046	3136179	2636942	3.11456e+06	2249854	1856378
Q61937	Npm1	1	33.1344	14	5.14839e+06	6417184	6216821	6.65316e+06	3602257	3833919	5779573	5119301	2.16345e+06	531024	3137154	2.60711e+06
Q62188	Dpysl3	1	47.3736	14	6528034	5535346	2.72967e+06	3938648	926701	227422	4187882	4017453	1264789	2547769	2338001	2794346
Q64332	Syn2	1	34.5101	14	1.26012e+06	1.68186e+06	439520	902900	4.80952e+06	0	764155	574071	920018	1301684	1.69095e+06	1.20107e+06
Q64518	Atp2a3	1	34.8915	14	6215247	4933027	2.65207e+06	15391199	2.18857e+06	1952106	2629514	544541	1073215	760192	1727048	1399961
Q64674	Srm	1	18.66	14	3364642	3218097	3780101	3984515	1.60472e+06	2353147	1.74743e+06	4918822	2983331	2947242	1635093	1974461
Q6NVG7	Colgalt2	1	7.64276	14	3.73245e+06	2733496	5359120	1615052	671062	1554616	7036807	3.10494e+06	1817407	1672830	2652162	2858393
Q6P542	Abcf1	1	30.7372	14	6560524	6.97653e+06	1445920	975627	1.51857e+06	1.73058e+07	937932	5443108	2419362	5.73381e+06	2.03201e+06	917795
Q6P5F9	Xpo1	1	35.298	14	3789438	2.19871e+06	1312833	596616	723569	2.61255e+06	1.83297e+06	4349444	3.05864e+06	1.67521e+06	2763886	3815006
Q6P9Q4	Fhod1	1	11.4213	14	1907334	3.86228e+06	988919	3801556	1078215	1.48421e+06	7.65939e+06	2.85596e+06	3236366	511204	2671461	661828
Q6P9R2	Oxsr1	1	4.62234	14	2080981	878282	3060005	3.74419e+06	1759251	1.57861e+06	4.56204e+06	4220339	2550105	2312294	4.34166e+06	2602109
Q6PB97	Fbxl19	1	7.68669	14	3645365	2675455	1.1097e+06	2988241	1359702	1.56036e+06	3793630	4012548	1970692	918834	4491517	3.94533e+06
Q78IK4	Apool	1	20.2507	14	2.53669e+06	2193730	3317314	2699277	1.15133e+06	2.63557e+06	2.95868e+06	3279591	2075358	2222614	2301417	2067409
Q7TQG1	Plekha6	1	7.63884	14	2305688	2725165	5993890	4.78846e+06	3.40712e+06	1514115	1397505	2.93943e+06	2642658	3759942	2189711	10633030
Q80TM9	Nisch	1	3.83199	14	3.10433e+06	3765741	8.01339e+06	3.88512e+06	3819439	2223119	13102804	4167037	479065	2034419	3.60651e+06	1829118
Q80UJ7	Rab3gap1	1	15.3294	14	5552144	556362	74765365	1307199	955591	235726	17075030	6642405	0	608282	718847	2101593
Q810B6	Ankfy1	1	11.5157	14	3044221	3526859	12748500	1886711	11329180	10413400	3013868	5151633	7872265	5.30084e+06	12970170	7226713
Q8BGQ7	Aars1	1	21.4523	14	2301903	2044121	2.21499e+06	2182149	1422265	1951746	2420764	5.25519e+06	1933158	1735605	1318925	1346938
Q8BH95	Echs1	1	34.0357	14	6198726	3.75976e+06	13348910	3817008	6785040	3.65645e+06	10445310	18521270	8.30795e+06	6566813	3.13642e+06	3801794
Q8BJ56	Pnpla2	1	13.0241	14	4121008	3665627	3553328	5464759	2081719	2258872	7.48309e+06	8.78388e+06	6002893	5.3112e+06	3493709	2275185
Q8BUK6	Hook3	1	7.77246	14	975566	7017097	7118676	8920165	2924220	4.2896e+06	2632944	6235301	4193521	437506	1.88346e+06	2089010
Q8C0Q2	Zhx3	1	3.78482	14	1563519	2636026	7394395	4323798	8.11418e+06	6.41951e+06	5511123	5656732	2.65374e+06	4.24101e+06	4629542	6452123
Q8C9S4	Ccdc186	1	3.88491	14	2674181	14126850	4361125	9.41226e+06	2254419	2192749	2707208	4445787	2180898	2395779	5.0263e+06	3667473
Q8CC35	Synpo	1	19.2205	14	2.51609e+06	4194906	2496095	2833015	1199714	1049719	3.02493e+06	3588881	8592947	3649311	3808093	3.44157e+06
Q8CFI7	Polr2b	1	11.5725	14	4400710	902417	1.99391e+06	2773412	1364203	5.73458e+06	4.84983e+06	2592581	1.51126e+06	1766801	4553650	3546415
Q8CGB3	Uaca	1	3.8217	14	11380900	4163021	5540930	1.48758e+07	0	863693	6979631	1.48017e+06	2499118	12708849	4.02397e+06	1791387
Q8CGZ0	Cherp	1	3.88659	14	3047925	1754681	1148021	1.70246e+06	1287054	2177143	1679925	1459179	5210061	1.98971e+06	4026909	5234589
Q8CH02	Sugp1	1	11.4998	14	1386962	2.36339e+06	0	8102905	1.63858e+06	2.58537e+06	4723805	8.1744e+06	0	5795889	2.9583e+06	2402853
Q8CJF7	Ahctf1	1	3.81808	14	5.60177e+06	1.04266e+06	2128994	6.04003e+06	138486	3010920	1029925	616970	3316607	3735463	2300130	5111238
Q8K083	Znf536	1	3.89339	14	3623512	1978354	1.90638e+06	7754796	3295141	3949494	1.14423e+06	7.22686e+06	3247089	2.75949e+06	2663082	1953917
Q8K0L3	Acsm2	1	46.3722	14	745013	907121	1.58538e+06	2.24944e+06	554818	778796	1.59505e+06	2.21632e+06	2817502	1.47938e+06	1.32029e+06	1.04969e+06
Q8K1R3	Pnpt1	1	15.3157	14	4371706	3025986	1813474	1.4427e+07	82417.8	317396	380928	873801	8942942	682531	0	3055155
Q8K297	Colgalt1	1	11.5321	14	662071	2657695	652263	1.46266e+06	1142257	1294464	1497595	1539587	1923528	1894449	1.31648e+06	2208460
Q8K2V1	Ppp4r1	1	7.6413	14	6.16249e+06	1.28474e+06	15311530	7172634	5.23108e+06	1640363	1764456	8037191	2189197	1116896	1789365	3596466
Q8K441	Abca6	1	11.5473	14	4.00786e+06	3246227	1914507	872431	748471	6.1497e+06	1210631	1.43039e+06	470233	1.9229e+06	653078	727432
Q8R307	Vps18	1	7.61484	14	3021449	2967442	813194	845506	3.22066e+06	5018301	7395291	3.27039e+06	1532287	1.19847e+06	1772401	3454402
Q8VD75	Hip1	1	3.84867	14	2639034	1369396	5371282	13087110	1139213	1648972	2875590	2.66798e+06	2335752	1.125e+07	9531680	2558779
Q8VHE0	Sec63	1	7.67621	14	3766651	1354989	1.10559e+06	1.65231e+06	265380	1234422	782646	5334181	3.74841e+06	5.32645e+06	2.91689e+06	5982523
Q91VR5	Ddx1	1	38.6315	14	2807609	2980896	2831346	6.1971e+06	3482898	3640885	3580067	748819	2903075	2766967	2.74119e+06	1.3018e+07
Q91W43	Gldc	1	34.7722	14	1453575	172685	1.2084e+07	624240	3432673	10581560	2869787	2601746	6774434	5.64851e+07	0	7026645
Q91YM4	Tbrg4	1	34.3977	14	425072	7168988	954353	3.60145e+06	871917	169592	2496038	6429207	2216934	2463609	7116119	1448524
Q922S4	Pde2a	1	25.9219	14	2511377	3.19863e+06	6435011	365026	806663	1.22448e+06	1205632	2536197	613192	1.85359e+06	1548134	3.69568e+06
Q99JB2	Stoml2	1	26.4649	14	2.01614e+06	2557228	1.29265e+06	2243166	613647	426125	5.38994e+06	1278615	1888512	1.04861e+06	839756	1.99228e+06
Q99JW4	Lims1	1	6.02287	14	3316829	5894111	1970740	3462051	13577810	1479620	2.00104e+06	4289923	7.22098e+06	262616	8.13034e+06	3070291
Q99K43	Prc1	1	3.93659	14	9478210	12996670	3.72989e+06	1252525	1.56511e+07	372629	4103541	4167955	5605193	3.52147e+06	3.36675e+06	1251431
Q99KK7	Dpp3	1	18.5264	14	2.16007e+06	2416324	5.53086e+06	2564826	3.86184e+06	2010607	7.70918e+06	3067143	2942021	2049698	3.31555e+06	851513
Q99MD9	Nasp	1	26.9019	14	2106657	14627830	1.71379e+06	2395962	1.80507e+06	1817609	2942177	1175497	2282618	1.68633e+06	4247547	1986378
Q99MJ9	Ddx50	1	3.77362	14	5.75178e+06	9.70718e+06	4366367	1866022	4264160	6764291	1998631	879133	1.48982e+06	6915980	2.43397e+06	5478990
Q99NB1	Acss1	1	26.8346	14	2.22918e+07	2.38536e+06	2449988	1580270	586489	548580	245815	2.17709e+06	0	752914	0	1635731
Q99P88	Nup155	1	15.3374	14	1690234	2.18145e+06	2479371	2.75748e+06	1012581	2545771	3579685	2451387	1658162	1.18923e+06	2.39795e+06	5.4021e+06
Q99PT1	Arhgdia	1	55.8141	14	23847650	9.07858e+06	33680008	35350112	17719045	13215992	24108380	17920515	21944820	19159385	28627429	19960310
Q9CQF9	Pcyox1	1	11.811	14	535533	3.33764e+06	4.50718e+06	7210008	1.79077e+06	447888	3559786	4.52578e+06	6004435	5863941	3498720	4189393
Q9CQQ7	Atp5pb	1	53.1029	14	8.30723e+06	7558749	1.06561e+07	4959020	2791348	342653	10098910	7609413	8989439	14693320	2147662	4217164
Q9CR57	Rpl14	1	17.6359	14	10967860	3676910	1.10221e+07	12364960	1706176	1121586	10205200	5222552	4298335	5.10158e+06	9.19965e+06	4559295
Q9CSH3	Dis3	1	7.59364	14	7834466	784639	2590923	2.92441e+06	904019	4619581	5892105	2702524	1896979	7232707	1686587	2061807
Q9CSN1	Snw1	1	3.80812	14	2212455	2034766	1937607	3433376	1006385	2145861	28767598	10366970	7.7257e+06	3398709	1463380	28771320
Q9D024	Ccdc47	1	7.63315	14	3570334	1.95838e+06	1777598	1.76498e+06	2725142	1.20499e+06	4276419	2675194	3.99484e+06	5131309	1311479	1315979
Q9DBJ1	Pgam1	1	68.1296	14	5760356	4.34181e+06	6430758	3795586	1.7551e+06	1.63378e+06	5957173	12784439	6692503	6.65541e+06	11504729	5059886
Q9DBY1	Syvn1	1	3.89339	14	2197325	2.03607e+06	3.05737e+06	920960	1.82744e+06	298313	7.17293e+06	4966750	3614563	3118945	2794423	1.54429e+06
Q9EPC1	Parva	1	48.3314	14	7497886	5211422	4320555	1752969	2225717	1912753	2447535	7141895	3304296	3786179	2.03538e+06	5.18894e+06
Q9ES97	Rtn3	1	26.6404	14	2.27152e+06	4890826	11721576	7555840	1135834	1264276	5.55754e+06	4385785	3332246	2899262	2450248	5697911
Q9JHR7	Ide	1	7.71059	14	954867	1196388	1.06518e+06	2502698	2.48332e+06	552992	2.48466e+06	2442245	1.81929e+06	2643635	1.15906e+06	1379230
Q9JJN5	Cpn1	1	30.569	14	1786138	1132369	1233108	940143	2.65636e+06	3.84887e+06	0	2286940	890826	4640907	876217	861790
Q9JLQ0	Cd2ap	1	11.0088	14	2.11066e+06	687078	2262211	2251563	4.64922e+06	2816945	4520629	416468	2.03655e+06	1323146	1.73966e+06	2971133
Q9JLV1	Bag3	1	33.2379	14	1938575	1900051	1723704	3.21171e+06	1.87185e+06	5694871	2794408	3.80415e+06	2405735	763905	1888499	2900740
Q9QYB1	Clic4	1	26.0961	14	1.56085e+06	3376551	4061287	9576653	2.40943e+06	2629776	3551109	8456631	4.18833e+06	3.40025e+06	4011435	5.21739e+06
Q9QYG0	Ndrg2	1	22.7508	14	5168146	4027620	1981758	3664643	1265224	1664031	2805227	2919706	6.23571e+06	3020187	3377524	4811524
Q9R0X4	Acot9	1	33.5865	14	3.69775e+06	2676408	9.91314e+06	3178891	4.04054e+06	3747604	2106504	6896854	2.40082e+06	6.04497e+06	1.99525e+06	3081268
Q9WTX8	Mad1l1	1	3.82535	14	2741994	5714482	591048	2546196	2982723	2954538	0	1236230	2009494	2352076	807093	639072
Q9WU40	Lemd3	1	3.84712	14	52032580	19664182	1080824	356081	1.0889e+06	640788	963491	3835935	80855200	3625845	894999	1882188
Q9Z280	Pld1	1	3.83572	14	1148363	968741	1.79084e+06	3087149	682785	2895450	500323	7.50648e+06	5686306	5.20635e+06	1624177	5298222
Q9Z2E2	Mbd1	1	3.797	14	27837240	4.65229e+06	1.19886e+06	1182622	844319	1453834	1473702	4065550	1778342	3658170	1201267	1813495
Q9Z2U0	Psma7	1	36.1384	14	8336808	15773200	17054720	16949410	3280934	3500565	12988580	14589650	9492466	13341466	8.20736e+06	9.10893e+06
A2ATU0	Dhtkd1	1	18.9973	13	5286957	1792186	979631	2787041	2472885	3999127	1.02525e+06	2.27588e+06	1.46225e+06	1831817	2257169	4567341
G5E829	Atp2b1	1	67.1601	13	5531052	7866321	3543571	3048006	1.9773e+06	4854611	3897194	1.1558e+07	1381294	2.46955e+06	2.51915e+06	552179
O08795	Prkcsh	1	22.1004	13	5629870	5650485	4249745	4723798	1845701	1491264	4516416	3151245	2.10533e+06	5647651	2.80772e+06	3658291
O09164	Sod3	1	25.2698	13	3054921	4.68251e+06	1983242	2709809	2.39124e+06	4.7338e+06	1.12758e+07	4825994	4.79103e+06	7729985	26254127	19446290
O35604	Npc1	1	7.80057	13	1182619	7.67302e+06	1.3195e+06	1.30396e+06	727832	1869211	2618196	37417616	1918083	2922047	1.98954e+06	1007929
O35855	Bcat2	1	22.0487	13	3376654	1331556	2209626	2.74746e+06	4348220	5194777	8041256	10924130	8.51131e+06	6351760	2416494	2717200
O54734	Ddost	1	47.0073	13	4573230	5.0819e+06	3312130	6.51484e+06	1495982	1588798	4757266	3003909	3488456	2803503	3882188	4034702
O54749	Cyp2j5	1	23.1263	13	5043921	1.1299e+06	3.66073e+06	4416196	3033355	2371637	16760477	3.97433e+06	24584640	2915345	3113407	2.65629e+06
O88544	Cops4	1	30.435	13	3750914	1341277	9826034	5.14303e+06	1895157	1461339	2752784	5862837	1.48777e+06	2296079	2.0685e+06	2137561
O88587	Comt	1	43.5559	13	1507315	2.43778e+06	4048752	4670063	1517773	4712825	5920675	2230624	2100247	3468692	2.62289e+06	5.60774e+06
O88935	Syn1	1	50.1483	13	845986	293414	2938202	5229421	4650244	3.73505e+06	3685517	1.8218e+06	0	8.61854e+06	5.16945e+06	2052495
O89079	Cope	1	15.3851	13	11686850	5784855	3071908	3632350	0	2539475	1977904	3.78775e+06	2.54184e+06	1602355	2331949	1.02448e+06
P00920	Ca2	1	31.6211	13	2291022	16484210	12998030	29129455	2.65951e+06	4824936	5.69493e+06	7861362	8692104	22947810	22089960	6098215
P03975/P11365	Iap	2	7.60319	13	1.01738e+06	2.21302e+06	2524678	2.21668e+06	6.08309e+06	10019160	4226304	14423512	2494327	7620714	1365337	2498940
P05784	Krt18	1	61.3118	13	9287725	1.9932e+06	3096650	1645780	130400	613945	15088760	1642016	1.39521e+06	14172820	2262958	1.08207e+06
P12265	Gusb	1	29.9721	13	5317202	2.52946e+06	4412116	1861224	2988471	2598866	3266574	2095207	5.31319e+06	620863	2637894	5699315
P17225	Ptbp1	1	14.2819	13	1.72768e+06	1.45035e+06	4.48839e+06	4743554	901956	17120772	2775688	3406357	5513379	5498445	4.57411e+06	1999433
P17879/Q61696	Hspa1b	2	65.6558	13	6729940	4677224	1.65543e+06	4.54365e+06	3858232	3.56351e+06	3134597	2.58686e+06	2.69682e+06	1808067	3169405	3711161
P21279	Gnaq	1	16.3364	13	1852327	6384680	3818324	3145901	3.74296e+06	1903709	3640219	6.45888e+06	6832113	3854032	3514531	3958606
P22892	Ap1g1	1	15.471	13	2591600	8.85304e+06	3.0974e+07	2624998	4.68237e+06	4240575	5537131	3971169	2611829	13555170	5731271	4948819
P26516	Psmd7	1	11.6574	13	1.90174e+06	814648	2.79643e+06	2488077	2139938	978122	6.97604e+06	6828205	1.69353e+06	3.77956e+06	2481278	973848
P26928	Mst1	1	38.4029	13	958445	13388120	660341	706610	1.08979e+06	2996355	892276	749508	905570	1331550	1.90219e+06	842045
P28352	Apex1	1	7.62694	13	1.46974e+06	2187782	2935428	6869737	5.40494e+06	1024435	2677970	1.05607e+06	1.20424e+06	2514955	5.0971e+06	8829584
P28474	Adh5	1	24.7678	13	2650840	10234700	8.88583e+06	4460502	2757670	2112540	4622636	4.6196e+06	3134689	4.81694e+06	5.77616e+06	12132595
P28658	Atxn10	1	30.676	13	1132936	1406295	4868318	2654496	1943652	1354367	3317290	2.31316e+06	4371316	3629323	6561055	2481917
P29391	Ftl1	1	26.9243	13	1835905	4.09743e+06	60689112	4.85232e+07	5.65522e+06	6.7145e+06	43184225	6.17192e+06	42858371	29346520	10684830	24840930
P29533	Vcam1	1	23.2793	13	1.03825e+06	1.26042e+06	1635806	3584779	939152	495618	653972	1309901	702010	2.24079e+06	5580451	4696703
P33267	Cyp2f2	1	49.8874	13	323618	6530207	1.1258e+06	577609	1399295	4185540	9.00095e+06	3.08495e+06	3996018	4.22314e+06	5892894	3.39978e+06
P35235	Ptpn11	1	13.6199	13	11289470	8.51244e+06	11314222	10898210	15049590	12223710	2013352	32581020	6535465	7073623	1901866	5815441
P35487	Pdha2	1	23.0452	13	6521421	1.63193e+06	754223	1572078	1697058	551574	2877643	2.15966e+06	734878	0	300519	644474
P35922	Fmr1	1	11.4664	13	2.75994e+06	3230703	2.53576e+06	1.1598e+06	1.14637e+06	7.73245e+06	2739737	2816272	966006	956804	1056321	1269104
P37913	Lig1	1	3.81953	13	1956612	2709056	2.47572e+06	1953045	1435010	4704141	1861153	7070229	3716162	9.07975e+06	4606701	1416790
P42125	Eci1	1	22.68	13	2974445	1.22295e+06	8.53316e+06	8.19275e+06	2821564	2763635	18377280	6317735	14748109	13933070	9324648	14671492
P42859	Htt	1	7.92706	13	1.2838e+06	520537	854278	2.95797e+06	1.45763e+06	2962459	961996	2.78284e+06	5013660	2245180	2891197	1756950
P47226	Tes	1	8.68052	13	2706151	2310909	3833830	2713050	5514093	2509098	1.1745e+06	1568744	5715572	731880	1.69539e+06	1169058
P47757	Capzb	1	27.8649	13	230776	547218	7575534	4.98454e+06	1981351	4093977	4.2577e+06	4501006	1891614	1909333	2911685	4.53407e+06
P47791	Gsr	1	20.0298	13	3.27523e+06	3475910	1.21878e+06	3637597	1945867	2.00645e+06	2.06355e+06	2181414	1639686	2058144	3656267	2243675
P47802	Mtx1	1	26.9662	13	547905	396229	374030	3.08188e+06	186836	136831	2.8458e+06	2.3098e+06	1102155	1.5458e+06	1682762	479597
P48428	Tbca	1	2.13574	13	1.15577e+07	1.25123e+07	2538348	1394395	1.21027e+06	2487881	4378499	3.32152e+06	5.46489e+06	2.21875e+06	3484727	3665321
P51863	Atp6v0d1	1	23.2023	13	839464	1712371	4333579	5565597	1313655	1700792	174637	2.15456e+06	3124335	1.3094e+06	2904364	2516016
P53395	Dbt	1	35.0741	13	1536924	2596220	3779998	1457758	1.04981e+06	877541	3.56055e+06	2782836	2528588	7536099	2.02279e+06	2.5078e+06
P55014	Slc12a1	1	4.03255	13	3472744	3980299	8753365	5690920	771030	3310762	2582092	3.91358e+06	2950721	6715225	6995876	1189292
P55284	Cdh5	1	11.7534	13	2313662	13524920	16763810	1524792	16693440	5.09991e+06	15921520	3.88389e+06	44482285	2048900	3446940	1816402
P56391	Cox6b1	1	9.85912	13	13684490	4425718	2846147	13985230	1684767	3805014	8439981	10135296	6913879	6441569	5.01835e+06	3619309
P59999	Arpc4	1	24.342	13	12847430	13517130	1.33215e+07	21093960	8727776	8.35211e+06	1.07163e+07	9198577	11002260	1.16643e+07	27062730	16803955
P60122	Ruvbl1	1	15.4622	13	663835	600986	3764782	3140148	14501845	8.253e+06	2251993	935587	5890469	5.21093e+06	806700	4782344
P61222	Abce1	1	9.01863	13	2791179	2267613	1.26451e+06	4777155	1761964	1080783	2.62057e+06	1557423	12682384	8.48204e+06	3608014	4531731
P61255	Rpl26	1	23.1945	13	2174228	5140139	7087377	10957680	5800600	6917497	6232559	4.91935e+06	8179577	4507984	7908024	7.96592e+06
P62717	Rpl18a	1	23.0718	13	3503208	3463842	2240532	2.95658e+06	1955074	1.79382e+06	5386372	2441128	2192787	1630287	1837194	1.94612e+06
P62754	Rps6	1	21.058	13	2643394	2755191	7330227	12520186	2984338	3753104	1.75775e+06	2614737	2246886	1944983	8234018	1.86047e+06
P70663	Sparcl1	1	38.5689	13	489576	1861097	6209315	4.29502e+06	4586107	123887	9.07129e+06	8239535	1164700	3.18911e+06	6634278	5.26712e+06
P70694	Akr1c6	1	23.2144	13	4.26052e+06	976455	1813622	1.14235e+06	0	0	1998111	430498	1424242	4138029	947087	3879567
P83093	Stim2	1	3.79631	13	7.34364e+06	4168477	4160951	5415242	2702255	7335738	2605856	6041002	9093992	3166708	8265095	10024689
P97311	Mcm6	1	7.82805	13	1506263	1780919	1.59806e+06	2427998	1.02397e+06	3.14263e+06	5.34624e+06	1.10198e+06	4.26473e+06	8355202	2211599	2298798
P97329	Kif20a	1	3.86843	13	1.58133e+06	1.81586e+06	4004385	2990558	812031	1.82992e+06	4125054	2190754	717723	2678435	1124801	2520865
P97371	Psme1	1	38.6944	13	4244051	5806276	8206039	4836916	2668795	2880847	5015546	3312546	7.75505e+06	6273237	1670614	7.48763e+06
P97450	Atp5pf	1	29.1934	13	11928750	9463213	8259183	3941840	5.29081e+06	5.8075e+06	6.19606e+06	4082218	9.17446e+06	7629367	12612545	6271525
P97496	Smarcc1	1	19.2748	13	3553660	1592924	10190980	1549928	1.34434e+06	1246371	2.09255e+07	7907173	5.90019e+06	5427751	15223820	10318300
Q01405	Sec23a	1	34.1659	13	2.1816e+06	4895374	7465484	3250003	1525257	2195402	863434	1718867	1908798	2387683	3071103	2216399
Q03173	Enah	1	11.7473	13	362961	4.02383e+06	1348075	7456149	1226515	1.38956e+07	3437754	4.48665e+06	3.02185e+06	12084110	11133753	1418336
Q03517	Scg2	1	19.1658	13	4.01452e+06	1365432	1.28711e+06	1.72365e+06	566508	1.63564e+06	2580310	2849321	2059766	1568767	2233252	890932
Q3TDD9	Ppp1r21	1	3.96797	13	4275969	3914890	987892	4669558	2379637	754031	6721362	501150	5601882	14141153	1224759	4982039
Q3TVI8	Pbxip1	1	22.902	13	1581035	2646275	1261902	17579466	3750873	2275745	5297863	1.12527e+06	7.16597e+06	2.03459e+06	4691640	4778565
Q3TW96	Uap1l1	1	10.2768	13	3.9244e+06	4.29837e+06	5.69988e+06	5848007	3.89545e+06	4880838	5881898	4574127	12443677	1112723	4618112	3351477
Q3UEG6	Agxt2	1	27.0593	13	1.9298e+06	1803089	2495227	1581105	483929	1.65079e+06	304115	1.01302e+06	4.26055e+06	7.55038e+06	6957522	3354469
Q3UIA2	Arhgap17	1	3.90909	13	1633935	2.2234e+06	3317074	2246324	1500059	1877242	12555520	2.94992e+06	2285669	2447313	2236578	60692701
Q3ULA2/Q5SRY7	Btrc	2	3.83423	13	2.9995e+06	17192580	5060234	7121108	48286162	1.88754e+07	1730039	2.26127e+07	1564805	2.42043e+07	386339	1.80099e+07
Q3UMT1	Ppp1r12c	1	5.30729	13	5994715	3076362	2.69666e+06	2165466	1998722	2.48456e+06	1.32095e+07	9.64226e+06	4624461	908708	2589150	3.88836e+06
Q569Z5	Ddx46	1	11.4737	13	1635003	2665689	1.00575e+06	1.1319e+06	2.38248e+06	2805221	2.26995e+06	724224	1775532	2335903	1098211	979085
Q5QNQ9	Col27a1	1	11.5085	13	3406384	3028048	8.58164e+06	2870004	1665919	1.70437e+06	3.21107e+06	6.95456e+06	7999654	5.17128e+06	3.54924e+06	8708300
Q5SUF2	Luc7l3	1	7.67293	13	2.32441e+06	1012349	682327	309906	2349276	919244	1281723	8266520	2.85666e+06	1843626	2316528	1.52156e+06
Q5SUR0	Pfas	1	3.83125	13	1335613	2.49902e+06	6299836	935627	3584357	1106882	3320520	5544879	1463841	1581421	5637139	17810359
Q5U4C1	Gprasp1	1	3.91535	13	3292842	22343851	1826726	11771710	4530119	4611853	25789230	3.86829e+06	15723720	15345920	11652740	5283029
Q60716	P4ha2	1	3.77233	13	515016	5170124	8232186	0	2562605	2510866	2033552	7375701	4.81119e+06	4611774	4.61845e+06	1.79064e+06
Q61247	Serpinf2	1	43.8248	13	2712161	3511543	8837778	5.22029e+06	617101	4.19053e+06	2477897	2.53132e+06	2159674	4378032	3268691	1.91501e+06
Q61391	Mme	1	11.5842	13	3664198	3687869	1683150	1083032	14045720	597040	1.79584e+06	4612230	1711930	0	2651113	2125205
Q61704	Itih3	1	26.9188	13	8.02384e+06	19166520	1272843	2220452	1726968	558514	2289980	1456955	4626498	7.19545e+06	1603994	2336620
Q64133	Maoa	1	43.8844	13	777142	3615370	6302907	6.08698e+06	2433611	4.59606e+06	4364998	3192954	4853019	6618800	2296333	3.36502e+06
Q66X22	Nlrp9b	1	33.2278	13	537888	3188481	936883	3069994	194791	2477956	3.28237e+06	3456721	2007465	1080558	3848193	1.2773e+06
Q68EF6	Begain	1	11.5852	13	1584073	3823632	2.63447e+06	8.54972e+06	6456986	7027957	2755658	4318831	6579686	3564817	2200951	3422560
Q68FL6	Mars1	1	15.4516	13	750933	2604638	1.06616e+06	1849723	3873633	4.03906e+06	463685	1.20168e+06	6.21246e+06	3485619	1839920	1.52922e+06
Q6A026	Pds5a	1	7.65733	13	605357	1623983	2883990	4148268	5098272	353864	2449204	5176770	7.06984e+06	1.97539e+06	2457858	1571870
Q6A068	Cdc5l	1	15.2528	13	1.47188e+07	16511240	1.2864e+07	1849702	1247658	1.73401e+06	7629860	5575826	618725	2.53359e+06	1551789	4208738
Q6NZF1	Zc3h11a	1	3.88491	13	2260021	9.93179e+07	6231199	2135240	1.01716e+06	1514825	4906300	4042182	6296656	7076239	3097687	4118155
Q6P069	Sri	1	12.5574	13	2907359	8474441	1.84388e+07	1.40561e+07	5218015	2.25365e+06	12507130	8227155	1.02198e+07	10887180	9.1466e+06	10848917
Q6P1B1	Xpnpep1	1	17.6542	13	2372107	5727105	2.50002e+06	2610442	1.59878e+06	1.14722e+06	4074452	1.93272e+06	2701896	3027793	2656869	2757840
Q6P1G0	Heatr6	1	3.85021	13	2.55087e+06	3.73915e+06	2.93472e+06	1.06092e+06	588788	1.40905e+06	1043905	1.85464e+06	5558068	2066629	2281858	192448
Q6P9K8	Caskin1	1	15.443	13	3281779	3.36173e+07	3.48511e+07	2216849	3.70149e+06	8058653	1763947	1877946	963652	323827	4.63602e+07	1.26191e+06
Q6PAR5	Gapvd1	1	11.4695	13	1907243	535628	5.68357e+06	2092032	2.3288e+06	4.06816e+06	705523	3.42062e+06	4.61274e+06	5152848	680298	686808
Q6PB93	Galnt2	1	11.4676	13	2138529	1714590	1.06145e+06	941783	1257411	2.54589e+06	1774635	1089724	3.38689e+06	3042602	2341594	736147
Q6PDG5	Smarcc2	1	11.5131	13	10593910	3368238	5948404	654447	3119933	2625593	3267102	1810278	814768	2055012	1826760	3.12344e+07
Q6PFD9	Nup98	1	23.143	13	1997604	1871695	197254	530393	1253296	1849451	2.2965e+06	1.98864e+06	63450757	6.90383e+07	4463350	3141581
Q6ZQ08	Cnot1	1	19.2942	13	0	1750855	2261373	7679100	4032807	1782280	8549167	4.96913e+06	7014113	5559576	7395491	7065884
Q6ZQ73	Cand2	1	3.87005	13	2.64404e+06	988511	9547840	0	6.27274e+07	2690704	15913453	5.41087e+06	2.05799e+06	14847261	1.02846e+07	4627368
Q791V5	Mtch2	1	34.1481	13	2602871	2350671	1525570	1947594	1891447	2.041e+06	4005901	3151191	3635840	2193066	2.08394e+06	3793813
Q7TMF3	Ndufa12	1	34.6616	13	1972309	2435947	3866092	761825	1.98421e+06	1.30624e+06	588505	1694554	5587657	253578	2.39526e+06	7.55236e+06
Q7TQ48	Srl	1	15.339	13	4054356	1420450	1.14871e+06	365272	52448.5	1.64704e+06	0	2067454	14564680	14644025	19127000	2353803
Q7TQK1	Ints7	1	7.69369	13	887688	2606881	2700324	2.14212e+06	2727892	3.95355e+06	3208742	1893058	2.21636e+06	901574	3940763	2208226
Q7TT36	Adgra3	1	3.80601	13	1.19855e+07	3.45597e+06	10390132	4607663	9755298	5578092	970351	17363010	2.55891e+06	4469893	5.76375e+06	9064456
Q80ZX8	Spag1	1	3.797	13	4556828	2098390	1899915	2.89854e+06	629733	784586	941169	1818110	812433	1965761	5097309	9.23309e+06
Q810U3	Nfasc	1	42.1432	13	1.59799e+06	1003781	2765534	4391700	7.7614e+06	13561740	3.32589e+06	6.65344e+06	3421435	2104747	3535923	2584070
Q811F1	Zbtb41	1	2.29114	13	1.02153e+06	4758664	2736061	1803727	836645	1990977	5.4276e+06	2752649	2.46923e+06	1713721	2.70087e+06	1115958
Q8BFW7	Lpp	1	15.4865	13	1.10846e+06	1954918	3346492	2.63099e+06	1.40928e+06	1.19982e+06	2956307	2.67005e+06	2309770	2370208	2963066	2.01447e+06
Q8BFZ9	Erlin2	1	17.69	13	3434027	3312195	1910974	1788045	2.85119e+06	3.63405e+06	4.26656e+06	2.97056e+06	3.60937e+06	2101677	2274705	4401806
Q8BGC4	Ptgr3	1	26.9476	13	267048	744560	24853800	3983644	1.90054e+06	4.0195e+06	2487275	1.45593e+06	3114572	878032	9.5428e+06	1875502
Q8BIJ7	Rufy1	1	15.439	13	3236695	5049706	1.89849e+06	1010747	5052639	387636	9925682	3277931	12659280	8.58898e+06	3448108	1503616
Q8BIP0	Dars2	1	11.448	13	6.19155e+06	7.1067e+06	8.63828e+06	1564774	3.2884e+06	1639336	7785958	2922468	2514842	6.55407e+06	1562958	2.32174e+06
Q8BMI0	Fbxo38	1	7.54595	13	3.56081e+06	6649337	1.5675e+06	4144416	107426	9466873	2511266	1339336	1363590	4274190	9092463	11816960
Q8BVI4	Qdpr	1	19.5628	13	2.20266e+06	1329126	4716422	3.69444e+06	804318	868230	1998735	6326483	2708050	1188314	5.77034e+06	3958256
Q8BWF0	Aldh5a1	1	30.5557	13	1359137	13448080	972577	597722	6047260	103164	3766644	922584	7221159	2522374	5.73055e+07	4.86355e+07
Q8BZF8	Pgm5	1	49.11	13	3767958	5104558	669023	1.82573e+06	3.41268e+06	1863060	2012449	2275569	3.2454e+06	7.31297e+06	27489370	3.31974e+06
Q8CDG3	Vcpip1	1	3.8799	13	499368	2.01891e+06	1897567	4.31358e+06	734940	671194	10054380	1275310	4.32965e+06	2.36014e+06	1.0321e+06	537620
Q8CIM7	Cyp2d26	1	30.9267	13	3468293	1506395	1956029	4137508	1.02158e+06	98729.6	4687798	8.81054e+06	895264	1073142	1.04231e+06	1486475
Q8JZM8	Muc4	1	3.79906	13	1.09055e+06	4389136	7433908	1.71435e+06	4780206	903698	2799426	6.37678e+06	5703087	10104471	4332149	2186601
Q8JZU2	Slc25a1	1	30.3702	13	3.81732e+06	2280746	3910660	6061261	2606743	2.11001e+06	4.8818e+06	2040049	5924516	4742585	7089623	1.93262e+06
Q8K009	Aldh1l2	1	33.8327	13	1.94702e+06	3.74885e+06	2077051	790498	0	1.02568e+06	11393060	1545518	6458220	0	1.21067e+06	1196763
Q8K224	Nat10	1	3.82608	13	811805	3292038	4735938	1373919	3.30721e+06	912922	2281296	2.60581e+06	11291073	2.89921e+07	2850400	3.5555e+06
Q8R326	Pspc1	1	5.96449	13	1.14239e+07	3441149	187229	1970796	859989	2654555	1632939	6.25406e+06	1.36089e+06	904475	943817	1730444
Q8R429	Atp2a1	1	58.2911	13	2959142	3166393	516164	1.28798e+06	2727081	1.0884e+06	1691873	0	0	4425686	3.89749e+07	3.21768e+07
Q8VDC0	Lars2	1	11.5089	13	392071	2.41679e+06	1663399	4396791	7479741	1.44867e+06	2017761	203356	4488849	508333	12055490	566300
Q91VH2	Snx9	1	15.4214	13	4315074	2059322	1.89877e+06	12847260	200298	1998072	2442767	884731	1.05442e+06	2044735	4.90058e+06	2442255
Q91VI7	Rnh1	1	37.5602	13	8.0387e+06	8394174	4.83071e+06	6.24678e+06	8425072	2281827	8.50139e+06	2816239	6007642	6181653	8.03788e+06	8019447
Q91WC3	Acsl6	1	29.0658	13	626275	1366335	935741	1427195	953149	1777366	2.58273e+06	0	1.96869e+07	4222431	5.59336e+06	5.34694e+06
Q91WC9	Daglb	1	7.77465	13	1720173	10892820	2048978	2359596	2414048	542368	6981017	4251737	3.54457e+06	634212	2.32479e+06	979522
Q91WK0	Lrrfip2	1	7.73427	13	6.13198e+06	7619793	4960363	3.56774e+06	14385190	1.87373e+06	1423222	2.10006e+06	5509713	956244	3846591	5.00375e+06
Q91WQ3	Yars1	1	38.2496	13	2387920	1.404e+06	1770412	4209178	2723048	1408269	803482	334470	2.30401e+06	2.80961e+06	12202530	8.29467e+06
Q91YE6	Ipo9	1	19.2325	13	266124	2865134	366761	731028	158794	0	6173075	2.71118e+06	497555	16698580	1145344	94328131
Q91YI0	Asl	1	30.7378	13	5526064	1.03149e+06	265284	2199386	5.15014e+06	4305961	1.46662e+06	4241635	1591437	852823	447333	1181049
Q91YM2	Arhgap35	1	3.78216	13	8938708	2532557	8395865	17830410	10772830	8190835	6186677	3108640	2.67402e+06	6836148	17286550	17083360
Q91Z83	Myh7	1	127.14	13	6491556	2235487	3.9856e+06	3.37996e+06	5028172	3803924	9074768	2142123	1.61043e+07	2242078	5085445	0
Q920A5	Scpep1	1	47.5037	13	3680817	2516397	6651845	1.5541e+07	1756975	1.82934e+06	6.46046e+06	12038850	8945671	2324724	4274247	3.93469e+06
Q923D2	Blvrb	1	24.7854	13	17612740	19352470	22992120	1.57147e+07	13631092	8297927	20477610	9374984	18203150	16785300	20727510	22157350
Q99JI4	Psmd6	1	14.3695	13	1224320	850833	1553962	1508119	773651	452482	3518224	2466600	2264620	1032071	928082	2390175
Q99K85	Psat1	1	28.2935	13	4698019	4152171	5.83353e+06	7026420	3.73024e+06	2612034	7514369	9049825	7844336	7568010	6768841	8.19574e+06
Q99KE1	Me2	1	30.5968	13	1.67915e+06	2079859	2056254	2795368	2.33504e+06	1140092	2020194	2832209	1876362	1261602	982290	992408
Q99KG3	Rbm10	1	3.81378	13	2596899	3908992	13966860	1969947	106988	4919053	293360	2582943	2.12228e+06	701303	8.46196e+06	1.32802e+07
Q99KJ8	Dctn2	1	40.7746	13	2890215	3329451	4789508	4.69691e+06	1490085	1.59335e+06	4784265	4.96143e+06	4169850	4331772	3990654	5.19551e+06
Q99KV1	Dnajb11	1	14.9594	13	1074860	6802748	5.53021e+06	3580132	2308138	3608982	3938026	608338	6088178	6710649	1108687	2646118
Q99L04	Dhrs1	1	11.7911	13	1.70542e+06	2454508	2898191	3.32885e+06	1662408	1178414	6.48174e+06	4720617	2.5991e+06	3006759	3837892	3782036
Q99L45	Eif2s2	1	21.7103	13	3772314	3802785	2.45172e+06	4069075	2289323	2570026	2990823	3289319	2697198	1.66555e+06	2.61732e+06	1615767
Q99LI7	Cstf3	1	3.82829	13	1750160	3.93123e+06	3.55728e+06	4.12187e+06	8142505	1703815	4.74112e+06	2.9986e+06	4005492	2.01609e+06	1187123	3.84357e+06
Q99LR1	Abhd12	1	25.188	13	4.19123e+06	4543237	6038066	4739063	1738839	1.68082e+06	3954002	4282515	5177469	2908021	3251472	3314861
Q99MS7	Ehbp1l1	1	3.83125	13	1.55062e+06	2.69707e+06	5.28669e+06	5108923	5837134	825227	9924637	1.21461e+07	8922794	1321202	3.45704e+06	4038862
Q99P30	Nudt7	1	26.2474	13	759875	2964336	14619898	3676455	2417686	2550744	3405692	8897562	3.99996e+06	3522050	3027121	3412300
Q9CQV8	Ywhab	1	36.8147	13	14972122	4423961	6.72054e+06	21097123	4474686	2099612	15696970	14389170	20005766	24363210	29889905	15002030
Q9CXJ4	Abcb8	1	22.9898	13	1.1653e+06	2.01616e+06	1379342	1.64421e+06	1715755	604917	6.73313e+06	755999	7344721	5272408	3945248	0
Q9CXW3	Cacybp	1	6.07706	13	2039382	2304558	1.68795e+06	2160805	1491365	1016687	5290881	7.90814e+06	2045127	4639326	865802	3083455
Q9CXZ1	Ndufs4	1	11.4417	13	1051698	553701	6148264	6710588	5.10087e+06	3684061	4883230	2638204	4111977	1625219	3.63185e+06	6655163
Q9CYH2	Prxl2a	1	41.7305	13	5095402	3379132	7.06763e+06	4.00592e+06	2.75437e+06	2953710	10038170	8647962	5.40109e+06	4911829	9867079	3818369
Q9D0M3	Cyc1	1	41.5244	13	3742424	4403428	3348868	6451700	1389716	3154990	3.95483e+06	1.11506e+06	3.01918e+06	4.06693e+06	5086492	5966062
Q9D9V3	Echdc1	1	31.9278	13	14285145	6885736	5.19017e+06	7.45592e+06	4017812	3987942	9.22838e+06	6.97151e+06	4871395	3998961	4.459e+06	4.02864e+06
Q9DBF1	Aldh7a1	1	21.3439	13	3204495	2536946	1396753	1229138	1940962	994203	1508479	2918655	769836	1509780	1182479	974714
Q9DBL1	Acadsb	1	25.3255	13	3.01556e+06	5516533	3.31988e+06	6168165	2020709	1.42243e+06	3063883	4296768	2732955	1978109	2.82138e+06	4.44106e+06
Q9DBW0	Cyp4v2	1	14.2601	13	1.72932e+06	3159014	1084599	1544181	2.20239e+06	5109061	2433867	2548845	698724	2907922	3.22657e+06	2624012
Q9DCV7	Krt7	1	45.9092	13	2652028	3099494	1224680	539726	1446559	25416910	4419205	4.93777e+06	1.23669e+06	8.36964e+06	3835534	3824874
Q9EQQ9	Oga	1	3.80531	13	1651829	31062174	4793287	8863537	1602204	1.59952e+06	1416638	175479	2084201	5149282	1081390	1318353
Q9JHJ0	Tmod3	1	18.2296	13	1.71502e+06	5.69615e+06	5.26263e+06	4929069	2.83874e+06	2.36189e+06	3793061	8215919	3742989	3604265	4668424	4568497
Q9JHS4	Clpx	1	19.3516	13	1.98196e+06	6247168	1696254	3034827	4973609	1.78738e+06	93456.5	5029593	662591	1374042	0	1997571
Q9JIL4	Pdzk1	1	23.3122	13	4.10563e+06	1.30658e+06	796700	1.00671e+06	943144	3.5299e+06	2192725	811786	3032895	2910705	3.27815e+06	4424638
Q9JJ28	Flii	1	7.84808	13	3141891	1457261	6002531	8.95475e+06	34084648	18852134	3246054	1765201	2.47239e+07	8.97957e+06	1.35708e+06	2052814
Q9JK48	Sh3glb1	1	12.134	13	3046014	2.03415e+06	3.10382e+06	3854903	1405071	1765697	3.35229e+06	3623942	2.89313e+06	2897583	3454233	3421082
Q9JL04	Fmn2	1	3.78415	13	6535829	2.15692e+06	10114650	738722	4828105	3522919	1.70687e+06	1362581	41323088	3499793	1483199	1710286
Q9QUR6	Prep	1	36.2375	13	1.40167e+06	1777853	1335231	3.63328e+06	1830146	1963077	4711865	2853202	2.91937e+06	5092889	1296287	2371667
Q9QXC1	Fetub	1	45.4957	13	5022840	1744179	6218791	2545033	2056266	1.38504e+06	4.56793e+06	1929944	716582	6697203	2646768	1604802
Q9QXT0	Cnpy2	1	35.5093	13	9148531	9150525	3182585	6526324	2.86874e+06	1175128	7509284	4367831	7052982	6128286	7237445	6248746
Q9QY30	Abcb11	1	7.69533	13	2.44191e+06	1344137	5.76614e+06	10486220	1452877	1800650	844481	7785900	9.61754e+06	3614475	4.75288e+06	971154
Q9QZD8	Slc25a10	1	10.7588	13	2.14732e+06	4041728	7459917	3994807	2585501	2699698	5717953	6259139	3968085	5046512	3961059	2704332
Q9QZE5	Copg1	1	35.1266	13	4573819	4929852	2828964	3188546	3.26547e+06	4099638	8974496	8.24118e+06	2979733	2123673	3109224	2.0185e+06
Q9R059	Fhl3	1	3.87659	13	1.90826e+06	2054550	818096	2897079	1.51444e+06	1086013	2392843	976565	626477	511875	1292333	2275911
Q9R098	Hgfac	1	34.6438	13	25570539	1276867	1408853	547062	503321	347248	2.22446e+06	614844	596872	1165385	1306283	2194151
Q9R0E2	Plod1	1	26.6651	13	976002	2.13691e+06	4.82226e+06	2781875	1699795	995845	1.22458e+07	1.63091e+07	1.25931e+06	633897	1762582	1923665
Q9R0I7	Ylpm1	1	7.69988	13	4.84103e+06	2251042	1.76726e+06	1132067	2254340	2280595	6.14748e+06	4348119	2897960	1444829	21777840	3409441
Q9WUA2	Farsb	1	7.92856	13	4475148	2.26338e+06	2101868	861739	1421257	2064264	1.82219e+06	2074461	2635318	1.66516e+06	1538891	1.76545e+06
Q9WUK2	Eif4h	1	14.4768	13	2705754	2626695	3600955	4.46843e+06	2241157	2726970	2522843	3497104	4051832	2.81434e+06	3980866	2707104
Q9WUU7	Ctsz	1	21.9564	13	1.13054e+06	4.85658e+06	8106023	2.79207e+06	2580088	7.96677e+06	7.45617e+06	4.77325e+06	3055188	771678	765640	2820604
Q9WV02	Rbmx	1	26.6172	13	4.39389e+06	1191217	5302804	2189470	459847	2497025	1857145	2.15348e+06	1708956	1.59027e+06	3790508	1.81072e+06
Q9WVB3	Tle6	1	27.0066	13	1700498	915147	7.56882e+06	766846	764514	782739	4.81848e+06	2.26975e+06	388326	2227168	2743184	277453
Q9Z1K5	Arih1	1	7.75703	13	2.25747e+06	4.0275e+06	3476148	582134	1.47047e+06	3.03742e+06	4356240	3.25159e+06	5735894	11986504	8704159	5235023
Q9Z1Q5	Clic1	1	55.8337	13	1.03196e+07	10861300	7351765	10596510	8463934	8985160	4851217	7665197	8979512	10251294	10422960	10279620
Q9Z218	Dpp6	1	7.60092	13	3.25005e+06	3.42907e+06	568482	1.54049e+06	1.14345e+06	318332	5769230	4.27908e+06	3098464	1307307	1.44048e+07	1865180
Q9Z2I8	Suclg2	1	34.8041	13	3.11653e+06	3.15982e+06	1753635	1130696	5633849	9305158	6149208	1777225	6556333	4.90393e+06	7153829	4126738
Q9Z2Q6	Septin5	1	19.3271	13	1434861	16386700	0	331681	210561	962104	977284	2045585	1.2162e+07	1.30666e+07	1.83926e+06	333554
A2A8L5	Ptprf	1	7.64705	12	5.28676e+06	5.21707e+06	668393	990759	2.18566e+06	5619053	2179604	2111970	1.3336e+07	533119	858670	752632
A3KMP2	Ttc38	1	3.03379	12	2744209	1206530	9814914	5.07918e+06	3.40272e+06	667322	2.77855e+06	2.71024e+06	3255391	2174762	1445168	1507606
D3YYU8	Obsl1	1	11.4045	12	3828692	8.6431e+06	2.13308e+06	1996756	1.61966e+06	1426067	3.71128e+06	3.08497e+06	899296	1145159	2233922	1131910
E9Q912	Rap1gds1	1	15.4241	12	3420805	2.95369e+06	1958015	1.38037e+06	0	148229	311035	587848	1081984	2.20032e+06	1620358	1090271
G5E8A8	Tekt5	1	23.3189	12	3761154	4617448	2361227	885115	1.32617e+06	3.22287e+06	2.31527e+06	4720793	2.65524e+06	2023037	2853184	2666043
O08759	Ube3a	1	7.65159	12	5648812	19634640	29188379	1252817	2723067	7106120	1541119	1.09913e+06	599479	1154363	6915724	1221761
O08810	Eftud2	1	26.9685	12	3559917	5.37956e+06	1851113	2427232	2182307	2968516	5432267	1.26299e+06	1663395	6523172	2999644	1875025
O08901	Bub1	1	3.9263	12	3614339	2829131	1257680	814059	647513	2662041	2459576	1897356	1380487	669481	654035	1091310
O35136	Ncam2	1	3.94135	12	5441850	7709219	524662	2977785	499830	1.63617e+06	1278928	2949014	8994536	9036935	11307200	2719542
O35345	Kpna6	1	11.5013	12	1533596	3532750	3292165	4.36521e+06	1345878	1.60238e+06	5.11883e+06	5.9314e+06	2383060	3121804	1497312	2.34314e+06
O35386	Phyh	1	38.5381	12	779055	547912	796819	2342256	0	0	2.84043e+06	11476210	2460152	1633236	788869	291583
O35598	Adam10	1	7.69144	12	3005133	709856	5.63351e+06	5838492	12882440	7.67224e+06	17569050	11330470	4863036	2219140	1039549	2522776
O54984	Get3	1	22.9422	12	1.17426e+06	1560323	2873829	906584	845349	1525568	1891467	4103015	4282544	2.21115e+06	1.98062e+06	0
O55022	Pgrmc1	1	80.2532	12	10454540	8.86684e+06	4397097	4430718	5970074	3387596	10965298	6746336	2680065	2401313	3.5086e+06	1969730
O55201	Supt5h	1	3.82608	12	2362178	6.99473e+06	6.24102e+06	5115697	2195891	2127502	8989838	6.04865e+06	4.89901e+06	9132934	7092268	4662923
O70370	Ctss	1	15.41	12	2.43997e+06	6951978	4390796	3.12843e+06	1163379	2.07768e+06	4552254	2985264	6336358	4.71147e+06	3735501	3390019
O70400	Pdlim1	1	21.2209	12	2097680	4593036	5192008	4.0709e+06	3856342	2424437	6.83982e+06	3173199	4.82782e+06	3.28273e+06	4.46137e+06	4755862
O70475	Ugdh	1	11.4268	12	5003680	2258429	5031076	2548070	2437329	1.72679e+06	578905	4105361	4084526	4977635	2.87972e+06	912347
O88343	Slc4a4	1	11.644	12	0	220529	1.29121e+06	2429557	4945632	0	8014345	313479	5.81974e+06	2.47911e+06	1748111	1.18802e+06
O88428	Papss2	1	23.212	12	1802378	1.29957e+06	1.63143e+06	2.02815e+06	680656	3025112	2621603	2.4165e+06	2855331	781370	4986378	1.73302e+06
O88741	Gdap1	1	3.77623	12	0	638739	2733481	238097	575132	7536747	1575985	350266	6.54177e+06	530169	642471	2274898
P01899	H2-D1	1	27.2891	12	15309370	32188670	2.64062e+06	1909022	7850102	3688961	2.36688e+06	2014643	2100750	5229090	2896552	4822410
P03958	Ada	1	26.764	12	1108040	844222	1126895	1904158	1.63193e+06	5721562	3401472	1653438	548775	1855429	1298928	1.17002e+06
P07309	Ttr	1	20.8223	12	27214143	46819020	1.92451e+07	21765001	1313251	2223654	37924883	7537496	31647230	48913046	38808055	55858342
P08551	Nefl	1	42.867	12	3139376	254176	496665	837596	2847930	3.35251e+06	415246	3156357	200503	4982026	2125480	853501
P08607	C4bpa	1	30.6694	12	0	1936558	292176	1399767	618530	2977402	2.71588e+06	1763779	1814714	3296180	3872995	1614306
P10711	Tcea1	1	7.87163	12	1073840	4373335	1.5089e+06	1.26834e+06	1320585	1.13352e+06	1760636	1397771	1633009	890956	377229	3070367
P12894		1	7.83329	12	2008882	1651036	871982	3805671	5601195	1642439	8349090	4742077	1.84262e+06	4.20675e+06	3.78248e+06	6.35667e+06
P13634	Ca1	1	24.34	12	7671773	10872400	4295299	3081209	3671593	3523590	7328164	2717920	7.81885e+06	11609915	12609629	1.10388e+07
P16014	Chgb	1	15.4695	12	12615970	3.99649e+06	1.85136e+06	2899136	3458560	2655937	25013800	12658900	10307580	12137590	4.66022e+06	5861074
P16045	Lgals1	1	39.918	12	4738074	34106180	1.02247e+08	52021640	41011728	28792575	45964160	45941112	25555956	11568407	49134200	54835640
P16110	Lgals3	1	26.6404	12	24220763	26863563	71090040	92668176	19737751	21003569	34520208	39739400	40753048	17779945	56850760	5.89676e+07
P18572	Bsg	1	29.6883	12	5686804	1.38854e+06	1600111	5790280	6248102	6703296	6607593	6254313	1163876	3966502	2414924	7.07453e+06
P21180	C2	1	34.8325	12	3.755e+06	2140411	2460404	451343	1.97466e+06	608908	2278065	3.85566e+06	2687144	982880	2.89639e+06	4149056
P25688	Uox	1	49.9632	12	0	0	138351	1.27947e+06	428593	174582	237215	342900	715020	1506445	1.17343e+06	1800130
P26040	Ezr	1	51.6452	12	4285962	5.21368e+06	3682275	3.14506e+06	2844759	5.20136e+06	3.65372e+06	9.31637e+06	3390256	3337447	3325619	1889776
P27612	Plaa	1	19.5539	12	3.77167e+06	1.10878e+06	535550	1488999	640691	714748	2710354	943776	1828873	889688	2267241	1629641
P28660	Nckap1	1	15.3057	12	773016	2920696	2649097	243478	256564	4806240	2.20374e+06	1.35368e+06	200805	1.43707e+06	4.84855e+06	3.25412e+06
P29416	Hexa	1	23.9529	12	2.56449e+06	2012636	2112742	3715918	6904726	3253078	1915576	2374158	1320114	5352883	1972326	4.33961e+06
P30115	Gsta3	1	50.2829	12	3343808	8807608	1340739	302756	4432374	1152138	22668560	1.40082e+07	8199126	21143520	12109300	381133
P30275	Ckmt1	1	28.79	12	0	531047	2365738	9.09033e+06	1166912	1.66606e+06	3300672	2997980	4.66934e+06	3.959e+06	10496660	7170911
P31748/P31750	V-AKT	2	7.64023	12	3544342	1.40744e+06	4220557	1.88503e+06	3380163	0	493829	2657859	9.05935e+06	6925797	7349427	9918070
P31786	Dbi	1	41.703	12	30223190	17233440	34648983	35558696	1.16801e+07	22776640	9.4337e+07	9.22995e+07	53178368	42269580	44563660	32338625
P35550	Fbl	1	23.6046	12	4271735	2574167	2.38553e+06	1.80682e+06	13679730	13652550	2336883	2433351	1436905	927186	2.2443e+06	10051838
P35980	Rpl18	1	35.2577	12	4752151	5292556	15072615	18874150	4.91565e+06	5326740	9.12753e+06	6528965	5680711	6169480	13187850	8501419
P39054	Dnm2	1	23.9897	12	1160677	1679834	2.0652e+06	2798858	934550	9245101	2503781	1.74881e+06	2.04224e+06	2.0485e+06	3.074e+06	4667117
P40336	Vps26a	1	20.8012	12	5692239	2493275	3931581	2943980	3513307	3.73348e+06	4.06098e+06	3949222	5533654	3.65151e+06	3797230	2985028
P40630	Tfam	1	27.1778	12	1508400	4682338	1745652	3187871	1.55263e+06	1.60802e+06	4685082	1554348	872168	5045167	1187395	3501219
P40936	Inmt	1	23.1669	12	6184649	5379601	4.78546e+06	2782472	2844249	2413805	6286108	5027002	4034530	3560668	4870592	2694088
P43006	Slc1a2	1	11.5257	12	21243675	4.07429e+06	0	254472	961750	6.46942e+06	1926559	215739	440753	34609688	1.25065e+07	1.77064e+06
P43276	H1-5	1	42.2026	12	1.98245e+07	15641800	45814240	35123393	1.38792e+07	23091645	17854540	17506855	3.20078e+07	14872910	18638590	33051891
P46096	Syt1	1	27.0393	12	3.09919e+06	2461402	1.26488e+06	1937199	91588.3	2059752	1.32138e+06	2622385	447393	135742	2503505	553128
P46735	Myo1b	1	34.0175	12	2633866	2129793	3224992	1.24053e+07	1.87187e+06	8.72753e+06	16416940	3288186	46063065	433332	2592956	2857373
P47740	Aldh3a2	1	49.0991	12	3637308	8361575	4010904	3320046	1402472	835908	6.60795e+06	1074231	4443360	7021190	4606453	2488828
P48722	Hspa4l	1	38.4442	12	2529789	3641470	5.10236e+06	4401185	1.94729e+06	2811069	2.06416e+07	1018600	1250508	517700	2693700	1255053
P49312	Hnrnpa1	1	33.1561	12	2.1577e+06	4249648	2784042	2262855	1.52726e+06	904533	1536035	2038824	1.5525e+06	1430431	2.19516e+06	1.89562e+06
P49722	Psma2	1	6.08067	12	843681	1484633	8566278	6.08192e+06	1865360	931342	4.62107e+06	4176990	5439560	5621702	5353874	5889642
P53657	Pklr	1	19.7523	12	3.52356e+06	1.40787e+06	4084425	1.58915e+06	1325900	1292886	8.92501e+06	5461436	928824	1.34909e+06	1.99581e+06	2787854
P53994	Rab2a	1	28.3107	12	759517	6.97639e+06	8701670	3816816	3069300	14337480	3.15745e+06	5.86416e+06	561913	6793038	7.70986e+06	4.87973e+06
P54823	Ddx6	1	19.1625	12	1846182	3930333	10187370	21064570	0	1474392	5469506	2.61317e+06	9066898	3.39037e+06	5924889	4261512
P55066	Ncan	1	11.5449	12	2.28497e+06	3706898	0	1141458	2781148	961285	3119088	7723082	567475	10724120	4240818	1349122
P56395	Cyb5a	1	39.11	12	21599127	40620804	60559310	7247718	1.5295e+06	2.50281e+07	26870950	107931825	82664000	99062220	18650690	5174649
P57759	Erp29	1	27.8363	12	4092377	2705657	7.44884e+06	1.12449e+07	2363524	3598364	4330142	4882741	7640947	6063658	11154520	9346120
P59326/Q8BYK6/Q91YT7	Ythdf1	3	3.92538	12	5522411	9.77947e+06	2094027	2595879	924991	5.04637e+06	4.36482e+06	3211670	2640678	3389832	38032261	3907187
P59759	Mrtfb	1	3.84558	12	786796	3571814	39617968	4.14033e+07	5882250	2.58334e+06	4500270	6.34184e+06	2117332	6996470	70179680	2540291
P60335	Pcbp1	1	29.17	12	15686580	4.75137e+06	1.22112e+07	7547205	7068466	6.86914e+06	1744486	8.20484e+06	12546570	2.95706e+06	9.6279e+06	4163603
P61264	Stx1b	1	30.9339	12	202822	2538685	4.77448e+06	1.15744e+06	1.46726e+06	560155	3069123	749452	0	3281405	2.03078e+06	948876
P70441	Nherf1	1	27.3372	12	1697273	3402391	2302691	2262068	1101517	2312964	7.85328e+06	1999959	1820179	4144486	1629185	2525200
P82198	Tgfbi	1	34.7113	12	3.7924e+06	1189838	1.54584e+06	2364291	8.56386e+06	1.21687e+07	4.10428e+06	445589	2582473	2333114	2366298	2157813
P84099	Rpl19	1	11.5627	12	6974324	2054049	1866279	11492740	1992970	3496898	4.35644e+06	4.43602e+06	7483244	4.70991e+06	2638925	6.52351e+06
P84309	Adcy5	1	7.61894	12	861521	1.50568e+06	4719296	6237835	1.18353e+07	1.00643e+06	10939900	6.1168e+06	8.69095e+06	1819381	2.97066e+07	3.55279e+07
P97290	Serping1	1	34.9108	12	2.85238e+06	1699419	2024687	5365455	4.99939e+06	573721	5.80925e+06	5518680	5.68034e+06	1540654	3464028	1.21274e+06
Q00897	Serpina1d	1	74.3807	12	5645338	8.62494e+06	1.91013e+07	10460990	4302126	5603988	16680330	15361560	51799400	1.15762e+07	13607545	13282420
Q03157	Aplp1	1	3.85411	12	1504414	7294303	366462	1670521	467367	1.43728e+06	2771398	1.43036e+06	2698337	353228	508636	2.04377e+06
Q08943	Ssrp1	1	3.82461	12	2.22074e+06	1823661	4293991	1908096	1.97789e+06	1.32029e+06	2700819	6931224	2363283	2007259	2799391	495040
Q14C51	Ptcd3	1	23.2389	12	4076576	2.21187e+06	1886925	623882	5818311	3.01367e+06	8.84572e+06	3174767	7.58301e+06	7.97856e+06	1.4047e+07	1.58239e+07
Q14DH7	Acss3	1	4.04695	12	3282540	6837922	2.10774e+06	1.80861e+06	1619599	1864856	2350751	3112644	779045	4172338	696162	2.67049e+06
Q2EG98	Pkd1l3	1	2.13648	12	515436	1777873	1192937	974682	2941540	912106	0	3.55315e+06	26507207	2.98529e+07	17386320	2286285
Q3TIV5	Zc3h15	1	15.2694	12	2574371	6.45148e+06	4042718	1.23221e+06	1042150	1.36694e+06	3567568	2205578	3635669	1408539	1584104	4139697
Q3TJD7	Pdlim7	1	23.8761	12	13184980	6.39857e+06	5.82633e+06	2342712	3849734	3.2255e+06	9774689	5384600	869192	6612597	2427290	727090
Q3U2A8	Vars2	1	23.2937	12	4.88875e+06	1.20608e+06	705092	1.38028e+06	1.21503e+06	156380	871560	200086800	1947243	2.12801e+06	1773145	1261438
Q3UHB1	Nt5dc3	1	15.4631	12	4091076	2.74978e+06	4939661	3252859	2.11142e+06	1857220	17930710	3989380	7.10063e+06	3586208	3076203	6996527
Q3UHJ0	Aak1	1	19.1472	12	1159000	287861	3773124	335544	891456	1287880	6486681	896873	2108293	1060916	4130148	4812337
Q3UHQ6	Dop1b	1	7.61291	12	2876780	2.24869e+06	18838174	2.53311e+06	644136	2908390	1.59419e+06	2083672	2310091	3579508	4642777	935052
Q3ULF4	Spg7	1	7.65768	12	3480338	1822931	2263422	1794889	474094	2.12572e+06	7393819	1752551	3730047	743115	3808227	2.52643e+06
Q3UM45	Ppp1r7	1	25.2407	12	3226044	944007	1818363	633140	1045915	886749	776838	3065890	3.38807e+06	1418837	4.37442e+06	127772
Q3UNX5	Acsm3	1	27.0651	12	454312	1.06389e+06	347415	648590	2659550	601479	836822	1746345	7649324	130783	647965	5273241
Q3UQV5	Kbtbd8	1	7.67044	12	1134722	1.15686e+06	2.33847e+06	3382312	7026842	5.38472e+06	490679	1070651	1248168	1054031	1315533	2530495
Q4LDG0	Slc27a5	1	26.8441	12	5058441	1.12931e+06	803776	911365	2.2034e+06	1287064	2.56791e+06	249402	306923	765246	859464	179857296
Q571F8	Gls2	1	27.0334	12	1.46523e+06	1675077	1355713	5.35388e+06	2533114	6.92271e+07	1132668	193340800	3564348	4975772	74995595	1.01011e+06
Q58FA4	E2f8	1	3.86601	12	9.19258e+06	2595021	1420181	2376680	782263	716574	7.00599e+06	6.37878e+06	1365684	2.45892e+06	765851	1677865
Q5FWI3	Cemip2	1	7.58856	12	3014014	4923538	4527306	4627324	10185130	1.48932e+06	1.2091e+07	21099520	3.97684e+06	1720819	456834	2592056
Q5I012	Slc38a10	1	7.64865	12	2.41609e+06	2802479	7478829	3359374	1.13095e+06	1573717	1.56787e+06	1.56709e+06	1068079	887951	4.42401e+06	1220160
Q5SWD9	Tsr1	1	3.80322	12	726659	1.99045e+06	1779264	2092889	1.81636e+06	1.4392e+06	4676405	6643022	3336330	2600230	4931376	578722
Q5U430	Ubr3	1	7.63782	12	2.57593e+06	1.38066e+06	1576866	3369826	1.04993e+06	2263843	1.06142e+07	5.13017e+06	1.09473e+06	2709429	3705509	3100838
Q60967	Papss1	1	15.3067	12	1.26498e+06	4553737	512955	2529810	1562778	8575170	1.68818e+06	2478084	2.33546e+06	3.36399e+06	2.4098e+06	3103319
Q61235	Sntb2	1	13.5336	12	3216240	2806751	1.83995e+06	4259588	2856204	995774	2887446	1556294	4031752	2207788	2228440	2360325
Q61361	Bcan	1	3.90555	12	1551304	2.85043e+06	2984886	2933147	2797205	1415753	3.21662e+06	2.07979e+06	1969515	463567	3.43245e+06	3297197
Q61578	Fdxr	1	31.0148	12	1607500	4.34593e+06	2343837	0	312660	33630	0	236867	889897	2407932	268244	3.82284e+06
Q64462	Cyp4b1	1	13.6827	12	149471	136069	2888311	386202	0	116788	4411168	1236748	937050	978156	1171589	148631
Q64487	Ptprd	1	7.67552	12	0	4738659	2164466	5890277	0	1046877	2.66562e+06	4339674	4.19702e+06	2175933	1.09051e+06	965500
Q6NWV3	Ift122	1	3.80812	12	1933369	1.60965e+06	4804111	0	1.74582e+08	947992	0	1604780	218753	1327960	0	1635870
Q6P1F6/Q925E7	Ppp2r2a	2	3.76974	12	6192728	4393161	4673820	4.8582e+06	1.30868e+06	2150307	3883015	3805723	3299532	5231458	3768557	4452889
Q6PAM1	Txlna	1	3.88407	12	1096921	3459109	2755339	5.48049e+06	18236310	4343436	15803230	2333524	3190837	74273136	6099038	1.81143e+06
Q6PDL0	Dync1li2	1	15.5458	12	4666273	1887857	1995729	1484948	1192170	726904	3951651	1054582	1.84559e+06	393698	1567835	732463
Q6R891	Ppp1r9b	1	11.512	12	702394	2.14108e+06	1260429	1.88212e+06	2.10613e+06	1.70812e+06	2.5312e+06	1.79984e+06	1254982	2638756	1070241	5636226
Q6ZWV7	Rpl35	1	17.0246	12	4.08913e+06	9441754	6485215	8.85234e+06	4055439	2965880	9557346	10202306	2.97278e+06	6280387	11998910	4938425
Q80UG2	Plxna4	1	11.4274	12	1.3942e+06	3635392	827314	2539026	1.45274e+06	1.56734e+06	1007955	0	2.67515e+06	1.80448e+06	2240393	817155
Q80VP1	Epn1	1	7.76647	12	2.86902e+06	9173626	1737076	2.44024e+06	1598104	1.8495e+06	3840122	3.19726e+06	1995119	3172508	1084714	4055919
Q80X82	Sympk	1	3.88575	12	2.69807e+06	4.6308e+06	3853337	1969170	5049496	7374294	3.0049e+06	3.73167e+06	4188097	3290313	2935281	2.77513e+06
Q80Z38	Shank2	1	11.4451	12	1.57551e+06	2063153	1732381	865129	660132	17099380	20633963	791568	4.11268e+06	1638344	1.55747e+06	1598902
Q8BGH2	Samm50	1	27.346	12	7537709	6.12408e+06	5059589	3.1045e+06	5475777	3067261	3091628	3329797	3.41598e+06	2178296	1877853	1154987
Q8BHL3	Tbc1d10b	1	3.78616	12	2.82712e+06	4762477	0	3.24665e+06	784413	442744	2597195	1.14831e+06	3082262	5761391	3008441	1913567
Q8BJ05	Zc3h14	1	7.65253	12	2465079	7533066	3881321	527301	0	2048127	718489	2.44353e+06	803248	2033261	3995980	976956
Q8BJ71	Nup93	1	7.59747	12	4335593	3423616	2599592	2020705	0	2906106	3072758	502695	2996121	2.16062e+06	6.17822e+06	2341855
Q8BJY1	Psmd5	1	26.8897	12	1.27784e+06	529581	2327181	2.96947e+06	3627199	60829.6	0	4.23991e+06	5430333	1524064	1.75845e+06	2.6759e+06
Q8BK48	Ces2e	1	23.1676	12	1.22698e+06	6.20304e+06	7501886	4871185	1457968	4521297	2.16629e+06	3951099	1290596	403043	1477688	1.13424e+06
Q8BKF1	Polrmt	1	11.7995	12	988994	23319431	1.39828e+07	475524	2077641	3275292	3134623	1377625	367938	4.10124e+06	5351146	3657647
Q8BMA6	Srp68	1	7.6603	12	901117	1172077	18349990	5295718	2.19776e+06	6644781	16756490	6.54538e+07	6645377	15831860	3469130	3995909
Q8BPB5	Efemp1	1	34.8456	12	3.80143e+06	14283820	4172034	3.44888e+06	4581200	587441	4588311	2.26043e+06	1.10662e+07	12363396	732503	1.04769e+07
Q8BRF7	Scfd1	1	17.9716	12	2552499	2998679	2973506	2225097	1322486	2367329	6901452	1486593	2072715	1891238	2896723	1970633
Q8BWM0	Ptges2	1	11.5388	12	451460	29789480	454424	15323500	948273	3364607	19109750	1.94333e+06	496104	625044	3819476	3660329
Q8BYI9	Tnr	1	23.2631	12	3230963	2054712	0	1.11804e+07	1.66952e+06	598750	301095	2700646	466437	499131	168845	265517
Q8C0N1/Q922S8	Kif2b	2	3.88323	12	5534533	5.33844e+06	3713818	6107210	4189906	4394181	13149120	8731475	3124707	9606305	3411876	1.07038e+07
Q8C1B7	Septin11	1	22.8973	12	1863516	2.26342e+06	3545973	3723013	2203529	1686946	4027663	4.52005e+06	1588789	6340602	5.19353e+06	4.87924e+06
Q8C2E7	Washc5	1	15.3456	12	2.86456e+06	1.09114e+06	6305366	0	9.50858e+06	642831	1479124	26133235	3964810	711324	2.1213e+06	76511.8
Q8C5N3	Cwc22	1	3.76208	12	3164218	5044416	3491290	4181536	1531753	1842375	3457608	3016676	5.56832e+06	4429670	1300900	5.31946e+06
Q8C854	Myef2	1	23.1456	12	857191	3299777	3485481	10691671	691580	1.31685e+07	2227093	1633313	381313	1.041e+07	2.8648e+06	1.31612e+06
Q8CA95	Pde10a	1	7.64943	12	1032739	214632	2.12846e+06	3.88402e+06	3890080	2045039	2.83518e+06	5401547	3396584	4306335	551151	1704754
Q8CFQ3	Aqr	1	3.90555	12	3.52024e+06	6565372	492350	643545	1974317	1747601	2.01359e+06	720792	200249	3808926	0	1226524
Q8CI11	Gnl3	1	3.85568	12	8209243	4563340	1.50349e+06	4082523	1.61329e+06	1.88701e+06	2.33608e+06	3641120	9.30883e+06	314823	2427818	2.57046e+06
Q8CI51	Pdlim5	1	11.4806	12	2964911	2520659	1.58628e+06	895583	963292	1791218	1051487	4003896	2138800	2199123	1350831	686606
Q8CIN4	Pak2	1	19.2869	12	2109319	2282294	4792635	4416824	2.38908e+06	1.91885e+06	4075125	3467049	2.89564e+06	1716821	4.00181e+06	3522037
Q8K1N1	Pnpla8	1	7.76467	12	232685200	4829407	0	0	854673	0	656482	866631	1088032	455360	1402633	3.8755e+06
Q8K3K7	Agpat2	1	23.3605	12	7968046	8092036	9.52543e+06	5.98214e+06	5.16212e+06	1824415	6273103	2355764	5.95103e+06	9155448	4891441	2.63119e+06
Q8K4I3	Arhgef6	1	34.7917	12	2.62698e+06	3167582	30966670	1282670	1128118	1.15791e+06	2.1489e+07	1865636	869655	1.13778e+06	3614672	19523210
Q8R3B1	Plcd1	1	15.3924	12	5443602	2.68682e+06	2222339	2861174	1.14058e+06	903318	3715246	0	2552397	2.36573e+06	451920	1786106
Q8R550	Sh3kbp1	1	7.59676	12	5445833	3.59223e+06	2045489	2441276	1.93016e+06	8.88285e+06	530596	3210225	3075157	7419760	5876190	4.60044e+06
Q8VHR5	Gatad2b	1	7.67763	12	3.54005e+06	181902	1675842	6679259	445964	1.00423e+06	32960644	3614503	770993	1400733	1934266	2079196
Q91V14	Slc12a5	1	23.2829	12	5408681	5564091	820609	858863	4.4562e+06	1487884	2.5178e+06	3812707	661902	938675	61476.6	13712480
Q91V41	Rab14	1	48.7801	12	12683939	6.37394e+06	9629301	9.57253e+06	6297257	3554124	7.98783e+06	4581998	9040374	9516810	4548963	9.12006e+06
Q91WP6	Serpina3n	1	50.9234	12	1.09821e+06	909017	2274606	1378579	1255962	1427829	2540430	2.72609e+06	2520041	2003518	1.43126e+06	1672611
Q91XA2	Golm1	1	15.5945	12	1500395	3.49663e+06	1653968	2979409	1.98069e+06	3265058	1.30814e+07	5343789	713289	2577401	2149744	4680385
Q91YH5	Atl3	1	16.8601	12	3201683	4807960	8692182	6522544	3722257	4303708	2588811	7.69049e+06	6350231	3.50725e+06	4693021	2139621
Q91YJ5	Mtif2	1	7.71823	12	516814	3373374	785328	2957430	2.21779e+06	6027838	512384	1410623	0	10346659	601243	4.95006e+06
Q91Z53	Grhpr	1	19.502	12	6880084	2769234	1781907	3516655	4.52997e+06	3.36672e+06	3199657	2956403	1807680	2657858	4480719	1.53818e+06
Q924C6	Loxl4	1	11.5165	12	2.48907e+07	2.55437e+06	4965556	457699	5.07747e+06	1.6437e+06	853556	146700496	4215817	5.53413e+07	13087901	84956520
Q99020	Hnrnpab	1	14.6814	12	1.39707e+06	2309755	1430907	4246475	6318236	714420	7270725	1996663	5426166	1509183	4560222	2.07454e+06
Q99K30	Eps8l2	1	3.96899	12	170767	1.9435e+06	0	523388	0	2026021	1.04635e+06	1.25596e+06	682185	2944776	2237310	1564446
Q99K51	Pls3	1	59.5321	12	2873670	3570437	15434180	3042133	4045608	8.77487e+06	7207605	4292950	2236396	4279518	2529549	2.6001e+06
Q99KD5	Unc45a	1	7.6556	12	4044087	2056279	2367104	8993489	1.87842e+06	1049406	1.6999e+06	5938132	1882609	196238	2934756	1735157
Q99LE6	Abcf2	1	15.4244	12	1702170	0	7624191	2217604	1089937	722606	2000657	1365359	2435147	6411674	4951144	22020906
Q99MN1	Kars1	1	5.91243	12	2.85407e+06	2.061e+06	1636140	2282655	2072567	1406391	1496291	1126646	1543627	2773455	2554744	2154205
Q9CPU0	Glo1	1	15.0725	12	4.86423e+06	3807783	5.95058e+06	5022158	4331697	3084869	3367832	3.49344e+06	7180510	3751575	4.39658e+06	5699828
Q9CR62	Slc25a11	1	23.0818	12	5160400	2.81285e+06	4566497	5630169	3.55666e+06	2980546	2995265	8909533	4290938	3882650	3016818	3.92123e+06
Q9CVB6	Arpc2	1	26.2999	12	5427329	8.16222e+06	1.6238e+07	20776639	7158038	6711264	5.2277e+06	5536726	3.80239e+06	5623704	7218418	3816276
Q9CWZ7	Napg	1	17.5531	12	3174301	3461048	5.09559e+06	3438491	1940127	326901	176235	6762364	1371833	2005399	2927146	1.14989e+07
Q9CY58	Serbp1	1	19.2406	12	4538322	3579896	3577142	1828855	3111211	2905556	3043421	2441980	2.77947e+06	2745993	3143180	4.02762e+06
Q9CYZ2	Tpd52l2	1	16.6006	12	6.23659e+06	1.26309e+06	2962986	2.68015e+06	3.37759e+06	1945936	1941377	1283075	6045990	2721886	2112293	2795856
Q9D1D4	Tmed10	1	26.0849	12	7913595	7093048	2065637	2.00657e+06	4325198	4846446	3869541	4992735	4037519	2700894	7532755	8.85808e+06
Q9D415	Dlgap1	1	11.461	12	5.98383e+06	4572179	1.23213e+06	3328775	2709048	4078832	1507624	1.41907e+06	2.6311e+06	5.14205e+06	2698925	3.87423e+06
Q9D4H8	Cul2	1	7.64083	12	7.39619e+06	4227254	1631638	701295	0	4263803	3.03057e+06	4.71652e+06	655515	2766363	3960543	2090044
Q9D7J9	Echdc3	1	19.4137	12	1.51942e+06	2065190	1.17233e+06	2.07282e+06	365270	2.93663e+06	6683960	2445453	2.43117e+06	313279	2.55436e+06	2798860
Q9D826	Pipox	1	27.1836	12	5233962	557651	2960543	1258427	1493840	1618696	1.08629e+06	1260326	287707	514615	966206	1.0893e+06
Q9D832	Dnajb4	1	7.03263	12	2.18109e+06	2083724	3544924	5.14548e+06	1297653	1.15599e+06	1770376	3131875	3.41732e+06	858012	1.60202e+06	777581
Q9DB05	Napa	1	27.6137	12	4111850	3604943	4377499	584826	2.62978e+06	2.60168e+06	4504187	2073188	3.00617e+06	2541106	2861665	6493976
Q9DBB9	Cpn2	1	38.5411	12	573631	1452738	3869791	2.98885e+06	217660	241548	3697755	890901	245947	4115899	2013650	517941
Q9DBJ3	Baiap2l1	1	7.6434	12	3.09357e+06	3430103	3352435	2304690	786062	1813256	2845059	1.3482e+06	3370156	2000011	2825652	3.00677e+06
Q9EPL8	Ipo7	1	23.0099	12	6111401	4834767	4.10884e+06	1833875	1.5411e+06	606681	5146559	2476247	4426923	815746	2.99106e+06	4.08783e+06
Q9ESL0/Q9JJN4	Oxct2b	2	34.1827	12	2808122	1410243	937298	1.36147e+06	1.01974e+06	0	2054632	1.79464e+06	476524	0	0	1963179
Q9ESN6	Trim2	1	7.6849	12	101157	1.39084e+06	4974881	5455813	1281886	1.59512e+06	6109541	10573930	1.2498e+07	2557738	790132	9.70272e+06
Q9ESX5	Dkc1	1	11.4892	12	540466	2.36571e+06	1.514e+06	850007	5.446e+06	12119070	3008606	210009	1660841	726578	18038360	1785551
Q9ESZ8	Gtf2i	1	3.80953	12	10194628	3587801	10432340	11052250	1.39717e+06	1300621	16117170	2246266	8.89384e+07	10490650	12420000	73812414
Q9JHU2	Palmd	1	8.35434	12	1.96585e+06	2076990	3413200	7.02376e+06	2474637	2.30721e+06	4663739	4396688	3519043	3548353	3432469	3022870
Q9JJG0	Tacc2	1	7.652	12	3414611	6057528	8.22254e+06	2165590	170970	3047079	1687470	1.19225e+08	4.01648e+06	2336362	3.7286e+06	5.02291e+06
Q9JKB3	Ybx3	1	7.61919	12	735354	5182426	2454941	2.38946e+06	1468158	1.96468e+06	1098581	4170072	3.72545e+06	2023611	2568369	934864
Q9JKY5	Hip1r	1	3.83125	12	6002152	2459172	2456893	3550611	808477	6.17753e+06	5016727	2884113	1139042	2.83118e+06	2371373	1252131
Q9JM76	Arpc3	1	16.2668	12	7.28142e+06	3.73305e+06	3857955	6032528	3213346	2.92707e+06	3102587	5418834	2817188	4624635	4362268	6787204
Q9QUM9	Psma6	1	15.1205	12	5269898	5955332	11052350	9.54084e+06	4141870	4489851	6844701	9.75775e+06	6.58235e+06	6613503	9.41412e+06	10429150
Q9QZD9	Eif3i	1	31.0306	12	215122	1.87492e+06	8.58655e+06	50117552	1.03991e+06	1776255	4.11375e+06	5905630	71996240	3483365	1477000	5.74207e+07
Q9R1P0	Psma4	1	12.2633	12	14210770	7618800	12511115	7248101	3596040	6351886	6114766	12224660	3560983	9563572	11475890	6654594
Q9WUM5	Suclg1	1	34.9169	12	4439577	6545405	1808619	8.68626e+06	2326428	3325652	4063363	5028480	5039147	1598213	5.63119e+06	2314690
Q9WUR2	Eci2	1	17.7956	12	1.37699e+06	2.47829e+06	97799.1	3.98649e+06	719057	3435352	3.68813e+06	11140800	2184918	2.66006e+06	2018260	2.82361e+06
Q9WV55	Vapa	1	26.0559	12	3149091	6473602	7.47202e+06	3471735	6499331	3712994	5.96006e+06	9614291	8.28436e+06	5941419	5217533	7443470
Q9Z0J0	Npc2	1	19.669	12	4.12356e+06	4.57017e+06	7.71312e+06	3684942	3.29988e+06	6646292	3538595	5630668	7219471	4389251	3406815	9797613
Q9Z0S1	Bpnt1	1	14.6103	12	4277431	1121423	2462171	3151197	1862946	1308410	4442726	3.95246e+06	4657961	4575815	2671021	2973840
Q9Z103	Adnp	1	3.76335	12	3816848	1290056	989305	1.09453e+06	2424798	4163345	4352308	3947875	1207040	1.3386e+06	6.78296e+06	705933
Q9Z1L5	Cacna2d3	1	3.85177	12	1.76863e+06	3.12491e+06	2.92425e+06	804992	4.70376e+06	2843047	12021474	5.6941e+06	15237480	5.74346e+06	2.25261e+06	2638357
Q9Z1T2	Thbs4	1	23.1556	12	50922992	2776444	665736	886832	4604971	2458177	9.24636e+06	2494189	5630418	5408529	3.404e+06	1368388
Q9Z204	Hnrnpc	1	17.8668	12	2407317	961268	5.2809e+06	9126924	1688074	2.46946e+06	3840947	1.61431e+06	5071681	3.74353e+06	2.92672e+06	1606256
A2AGB2/DECOY_sp|A2AGB2|CA087_MOUSE	Gm12695	2	2.13189	11	4225688	1595151	3726452	5285038	1363471	1256551	692923	5284092	591654	277173	9.13684e+06	3563523
A6H611	Mipep	1	15.3078	11	11045330	2931912	382252	2078635	2224728	3274405	6705125	3666067	1.52836e+06	8471515	1.79124e+06	6032414
D3YZP9	Ccdc6	1	3.7815	11	1.78703e+06	0	1.51947e+06	1381927	2266330	1221769	1637546	2.80904e+06	3.38445e+06	8.86301e+06	10214350	1548373
O08756	Hsd17b10	1	23.0351	11	5.09113e+06	3.38854e+06	4.56779e+06	5134021	3161588	3485048	9463309	13254170	5489959	8877643	7.85545e+06	18398860
O08807	Prdx4	1	30.4311	11	4503503	5.61239e+06	3.67165e+06	3774642	686515	308894	2.82131e+06	3668081	968221	1.0051e+06	1798461	1.29665e+07
O08848	RO60	1	7.63473	11	4681006	5772961	7020496	3457933	8.55851e+06	11841980	6871290	5.35102e+06	1547578	1382264	2940890	0
O08917	Flot1	1	17.5363	11	1250275	1924732	1408156	4753497	4122308	2554200	2280689	4842771	3.21709e+06	2886425	5.67821e+06	3.06589e+06
O09174	Amacr	1	7.61986	11	3.92973e+06	5507148	820831984	10691391	1378748	2304488	8.78111e+06	2.47843e+08	7.56267e+06	11837105	16335560	20285115
O35551	Rabep1	1	3.85962	11	5491842	2250274	2.21217e+06	1.65968e+06	5425231	15528830	4.37468e+06	2.18184e+06	811535	2493241	6.1941e+06	2442336
O35904	Pik3cd	1	11.4577	11	2.32428e+06	4832491	582666	1.06108e+06	1854075	1386429	569341	4.60435e+06	3.91871e+06	3.11171e+06	1026539	1276830
O54931	Akap2	1	3.82025	11	2534496	1605009	3.1485e+06	3485995	4.54703e+06	9.13474e+06	4.38985e+06	3419566	4502019	6513500	2576037	4.62476e+06
O70209	Pdlim3	1	23.4032	11	4267702	5976857	5506168	8841846	2889328	2831217	5043156	3440287	7581336	1.39713e+06	4239882	2.52012e+06
O70251	Eef1b	1	17.9076	11	2311025	7376423	10090668	1.90598e+06	1.9543e+06	3405770	4330844	10531680	4212641	5577184	2646798	1042407
O70373	Xirp1	1	15.1832	11	1200676	1.35865e+06	1902223	3163130	627895	1.19461e+06	1.22626e+06	1.30938e+06	5118934	3481455	3534676	1267239
O89017	Lgmn	1	21.3768	11	9164292	5479290	6451022	2338228	1467836	1.26442e+06	3.26049e+06	2.14393e+06	298492	5.51407e+06	3872048	3401456
P01868/P01869	Ighg1	2	23.4394	11	1828647	3.03194e+06	535715	1.69402e+06	2784720	2532625	4.80356e+06	2189286	2387457	18655670	9641168	1.03224e+07
P01901/P03991/P14428	H2-K1	3	8.17904	11	1905221	0	2125910	2611943	994172	0	5992383	2386207	3179515	8.63036e+06	2137250	2127585
P04370	Mbp	1	27.0068	11	670152	731288	1.11774e+06	1.45432e+06	1.43986e+07	542939	525611	494300	0	1.01441e+07	822792	1.77657e+06
P11627	L1cam	1	15.1717	11	2.2758e+06	2.5044e+06	1018841	3.85003e+06	2.25414e+06	2062642	2.3687e+06	4885049	2974717	2.30726e+06	7007220	2153211
P12023	App	1	15.4539	11	1503508	6476120	2.76166e+06	1.21057e+06	3.99424e+06	1.72927e+06	3874825	1.73938e+06	1130698	3.46525e+06	4503725	1.47846e+06
P16388	Kcna1	1	7.65798	11	2129380	2519875	1224933	1413952	1479675	1123312	1.08937e+06	3704670	1141695	1355916	972462	545113
P18653	Rps6ka1	1	11.6439	11	909502	1995890	1.39601e+06	1912865	270149	3014454	722916	930978	1.38126e+06	11803750	740734	4537501
P22315	Fech	1	15.3956	11	5223448	705139	2055512	1041827	1842427	1573663	974189	680810	820664	862525	1697657	3167982
P25911	Lyn	1	7.77643	11	2.71649e+06	2154387	1779777	2663622	4.14421e+06	2.71698e+06	12881720	8.94197e+06	1547615	0	4.25974e+06	4428575
P28661	Septin4	1	19.4088	11	3408140	3783157	5131735	2648811	45873.2	4.78184e+06	3797205	3958705	3.64487e+06	5.69127e+06	3.00581e+06	532603
P31230	Aimp1	1	11.4977	11	1.00266e+08	2.15222e+06	6.70623e+06	1781780	3123906	1.69113e+06	4.90623e+06	2.18449e+06	2.18753e+06	2215030	535132	650101
P32848	Pvalb	1	27.1713	11	3522539	1.83143e+06	2.61475e+06	2916485	2.0982e+06	851886	3871764	3837800	7.09799e+06	2.17021e+06	6969607	4817855
P33587	Proc	1	15.5543	11	2.11928e+06	5.92885e+06	1637284	461052	5.32423e+06	378856	8.18981e+06	4746091	5425682	1802025	2176116	1238028
P34152	Ptk2	1	3.86362	11	2084388	3.62793e+06	2534083	2.61699e+06	652032	3.4768e+06	1817473	2.65205e+06	1661618	2.64826e+06	2192802	2490845
P35831	Ptpn12	1	7.7373	11	781059	2.12518e+06	7.28848e+06	1447612	2.30188e+06	515482	2215107	1689245	0	699065	2965268	0
P43275	H1-1	1	30.5513	11	310318	1.02397e+06	4904696	9184517	313960	423379	1.27035e+06	640642	5616237	2.98855e+06	12145417	3674474
P43883	Plin2	1	3.7929	11	5696565	2041626	3101970	2.72586e+06	2677074	2163352	2019586	2305317	2351277	3756722	2838879	3.56113e+06
P47754	Capza2	1	26.1567	11	6.95844e+06	8.03989e+06	12261640	11070700	6930440	4797320	6457411	5538105	7.70925e+06	3139798	8885825	6.63947e+06
P47856	Gfpt1	1	15.8156	11	9889563	2170377	3160844	1.55384e+06	3024519	880905	4193482	3583835	1.28483e+06	652695	3278112	2279602
P47867	Scg3	1	3.84405	11	14385710	1043629	1.44748e+06	1.80608e+07	16889317	1435144	23421460	1560589	5873971	1.25974e+06	4543377	1758485
P48999	Alox5	1	3.94712	11	13259210	2430330	674069	3548282	1131379	238800	1.53184e+07	455088	958912	297659	233918	1834622
P49717	Mcm4	1	11.6089	11	12123850	7994287	1091237	1.04134e+07	4.61658e+06	6671975	5.29323e+06	4923426	15453050	18410784	1631985	21117480
P50396	Gdi1	1	68.5458	11	1061894	1.18306e+06	1442099	2365712	899229	1019656	570875	11292980	1274923	2516068	2752708	2481120
P50752	Tnnt2	1	22.9233	11	1466412	168568	1779228	836942	1052034	1581645	3027186	10341210	794676	2.51467e+06	2411988	0
P53811	Pitpnb	1	7.19569	11	2.83874e+06	2177762	2473929	4194141	995198	34853200	4.47987e+06	1914969	1383558	3.04909e+06	2099130	1.83457e+06
P54099	Polg	1	7.60781	11	565063	182593	781657	7593456	5310568	0	866349	23185490	21813710	1328017	3.43226e+06	5030128
P54822	Adsl	1	14.7808	11	2971435	3374708	2634067	2556453	1545513	13149020	1731160	9.39258e+06	5556240	2708952	2.06487e+06	7164724
P56695	Wfs1	1	3.78952	11	9.33296e+06	1153064	2.12453e+06	1.44892e+06	1686103	472810	1.52922e+06	3.21245e+06	1.47055e+06	1.67961e+06	2827551	3.24133e+06
P60229	Eif3e	1	26.7904	11	561292	4923432	1848628	1529674	973882	1251898	1.64419e+06	1928257	1015538	220623	1.45504e+06	1663951
P60766	Cdc42	1	17.2768	11	2854566	24792075	9946459	7.588e+06	2.05357e+06	3.91229e+06	6805626	5605235	11681710	9668135	13905325	1.08793e+07
P60879	Snap25	1	19.3117	11	3.03926e+06	1.62744e+06	1100421	1191162	1924332	1.64392e+06	2509438	4.22232e+06	9.24302e+06	2970427	2170250	3862562
P61028	Rab8b	1	23.2269	11	10980579	1.95566e+06	4.58644e+06	5.81474e+06	7.39548e+06	1731273	1.9887e+06	10724655	10259251	1.86899e+06	3523940	8.87468e+06
P61202	Cops2	1	26.7924	11	1254373	2231562	2009003	2780530	559078	784378	2764608	6614565	4402149	377514	19493970	1.57493e+06
P61358	Rpl27	1	12.4558	11	4076711	3.39586e+06	3826153	5205582	5335344	4832966	6201091	5214573	4120855	3260801	6031403	5280754
P62245	Rps15a	1	31.1381	11	5.03828e+06	6282272	9851721	11105650	4075634	5357771	2.4746e+06	2.56993e+06	4254234	1847329	13358086	5.7843e+06
P62827	Ran	1	29.0628	11	8710466	8.77719e+06	17027305	16351170	6535342	6764044	4.71128e+06	10075638	12066020	9817995	6151952	14288295
P62830	Rpl23	1	30.9259	11	1.56724e+06	4546974	6535624	5.02025e+06	5833684	2389030	7.00557e+06	2690468	2411068	768158	12507565	243946
P62852	Rps25	1	22.5254	11	13727910	10659730	9588086	6.8769e+06	5005841	1719559	5677481	5139308	5673692	5265475	10631395	9028222
P63005	Pafah1b1	1	22.3962	11	3.84721e+06	1.82603e+06	5.64433e+06	5479885	1629574	1768920	4544004	4262955	2542532	4272244	2730180	3352525
P63276	Rps17	1	23.1658	11	535387	1141818	3493910	3002471	845030	1949424	1.04418e+06	2536691	1966481	1.75905e+06	3414155	1767570
P70232	Chl1	1	3.81165	11	6.14451e+06	4848092	5.66619e+06	1200582	1.04051e+07	0	3.60008e+07	2380703	1187741	4.57336e+06	2843817	2557364
P70389	Igfals	1	27.0116	11	1.00089e+06	0	3330734	1615789	2.33243e+06	2.01154e+06	812191	928739	8.28867e+06	332548	3.19529e+06	4.94733e+06
P70412	Cuzd1	1	51.195	11	6110018	14960070	3.27064e+06	3622880	1175716	9.64307e+06	2.49325e+06	2876347	3189238	1902799	2732265	4611980
P97298	Serpinf1	1	15.4454	11	2601693	2959920	7854419	1850084	608949	2277027	5506451	2565374	2786477	3532566	4624260	3.95561e+06
P97315	Csrp1	1	44.2432	11	9.4958e+06	15865756	2.60783e+06	3107506	2.40053e+06	1346437	2363414	4271085	1.72454e+06	3395565	1874629	2578905
P97384	Anxa11	1	15.2958	11	6325243	4678471	5253201	4664697	3721695	2155899	5212601	5.6145e+06	1.65182e+06	2.64554e+06	2535307	2035460
P97447	Fhl1	1	12.7077	11	5641837	1.15477e+07	9445183	9.26086e+06	7827192	9.04364e+06	4871398	1.30806e+07	11399330	8.88842e+06	11266251	11015640
P98063	Bmp1	1	3.81236	11	2714063	6883844	18354940	3.16259e+06	0	5.83701e+06	5307277	10932510	1819091	1.20583e+07	19836370	1630826
P98156	Vldlr	1	3.82829	11	3505138	6316132	1028122	3095999	2133158	1.73536e+06	3376499	7.52081e+06	2.81062e+06	1053382	1.31014e+06	2016433
P98203	Arvcf	1	3.79768	11	3.27182e+06	6.5099e+06	4866096	6355920	1972587	1747018	1982158	595577	3.40597e+06	6937844	3.04595e+06	6376518
Q00724	Rbp4	1	19.1276	11	2719409	6369215	2383472	3046075	1246719	915722	3082274	1062706	3586663	2057910	2275598	4043849
Q01730	Rsu1	1	31.8668	11	12770020	32226000	1.13606e+07	7184616	1488926	396760	28935010	14098423	4955913	8328828	7358379	6793965
Q01768	Nme2	1	38.9588	11	10279900	12456070	15500075	5563940	4.37015e+06	3.93854e+06	9.44279e+06	4669895	7.39748e+06	6684287	8.69299e+06	8206984
Q05909	Ptprg	1	3.80882	11	3265302	2.10587e+07	44812688	5.27949e+06	907752	2887457	6.75736e+06	662190	1.36478e+07	1115121	2.6622e+07	49001312
Q3THK7	Gmps	1	11.3892	11	748127	0	1675310	1569426	1.33398e+06	149719	426138	6176814	438689	5112900	1.49013e+06	1.6671e+06
Q3UDE2	Ttll12	1	15.5532	11	5.076e+06	397492	2161902	2450167	2858538	3.15702e+06	3934715	7864262	2500383	3337947	7210148	1.27427e+06
Q3UH60	Dip2b	1	7.61485	11	4.1589e+06	2914442	1.63833e+06	7362064	2742036	0	3340896	1466229	1.94881e+06	2270649	3.49195e+06	0
Q3UHD9	Agap2	1	19.1854	11	4356014	1892812	1884590	6705470	1.52871e+06	1446246	5803652	3147193	1103380	2.14599e+06	2186553	2974370
Q3ULJ0	Gpd1l	1	20.1799	11	2670337	2129646	3229533	3664361	2258242	1693828	2731395	5.60111e+06	1.78659e+06	2635811	4456530	2396517
Q3V1L4	Nt5c2	1	19.093	11	2962707	2964466	2.06943e+06	2.08859e+06	1.12841e+06	2.09419e+06	4739208	5.67974e+06	1490020	1845853	1.09868e+06	1754772
Q5DTL9	Slc4a10	1	7.70792	11	1880248	7587016	1442202	3160187	961819	1212096	3.35649e+06	2324312	766457	783385	2462631	7017896
Q5HZI1	Mtus1	1	3.89168	11	2.22058e+06	1421500	953610	1139652	641716	1882622	6664831	2639443	1895798	3.21183e+06	555975	837476
Q5SSL4	Abr	1	11.5117	11	924023	1765440	2156181	5720371	0	7.54476e+06	1.04535e+07	1.61246e+06	1938157	1.27747e+06	15055240	15739710
Q5SSZ5	Tns3	1	15.3255	11	8481756	1227206	3182946	1226377	573952	7.673e+06	6510526	3633920	575829	5.94882e+06	401762	2.72455e+06
Q5SV80	Myo19	1	3.81378	11	1797657	6030140	3.15307e+06	3.21078e+06	3.68202e+06	1.03965e+08	6233367	4728019	3830957	8752844	7.36694e+06	568826190
Q5SVQ0	Kat7	1	3.81665	11	2022166	1610230	4583237	959498	2627081	755541	2329956	1663992	695798	1317631	2.59499e+06	4046545
Q5U458	Dnajc11	1	26.9766	11	3133684	1.03484e+06	5.64864e+06	958876	3.4223e+06	906908	51638286	3663887	2503472	2812531	1.01167e+06	2357801
Q60605	Myl6	1	36.3882	11	13184520	30400689	24495890	8796640	6668180	6199972	5816011	3545741	14717970	7495099	13467985	1.29342e+07
Q60715	P4ha1	1	19.2704	11	3601661	2291830	4737673	0	101688	0	2.59114e+06	1.69546e+07	4253870	2964448	2.46639e+06	696288
Q60770	Stxbp3	1	3.89943	11	1779759	5354040	2.19033e+06	3.99151e+06	3836558	3.36062e+06	0	1569001	2287769	1806811	3.97111e+06	1864867
Q61166	Mapre1	1	37.6139	11	4614899	4426134	2439003	3.53781e+06	2607823	5312698	3.65921e+06	4.05394e+06	3435714	6909322	2907792	3210772
Q61206	Pafah1b2	1	3.15542	11	3534872	1122222	3482356	5.39702e+06	2250859	2.02465e+06	1064291	3.65342e+06	8794741	6402325	4.68129e+06	2153149
Q61550	Rad21	1	3.82025	11	6166296	8947545	1.79174e+06	4.33996e+06	1586823	7363930	4.67602e+06	4169166	3400620	2.44659e+07	3467848	1389712
Q61586	Gpam	1	34.6294	11	7888611	605859	3.35873e+06	5808711	1430851	68848.3	1.94138e+06	3.36139e+06	2180655	1.75759e+06	327575	368102
Q61599	Arhgdib	1	25.6061	11	3628100	3239019	4.72306e+06	4973630	2096128	2151424	2128709	2294619	3967793	2319233	4049840	4.75627e+06
Q62000	Ogn	1	32.5047	11	10716210	10205800	7918211	7642947	2951344	4.89766e+06	3978233	8.74512e+06	5593558	6011093	10252862	6303123
Q66X05	Nlrp4f	1	42.1789	11	1821702	3.74042e+06	1.77053e+06	2.92281e+06	896453	1906378	4961532	1197546	3.01188e+06	4043321	1079617	1308106
Q69Z99	Znf512	1	3.79019	11	1095143	7957951	1434105	4183563	1292504	1.89911e+06	1185834	853952	667892	2.63505e+06	4.56148e+06	871647
Q6DFW4	Nop58	1	19.0609	11	1582561	5973960	547688	4661788	3.82893e+06	926656	1.92679e+07	34866400	1012775	3046243	3.90473e+07	70277592
Q6NZB0	Dnajc8	1	3.90204	11	9529208	1110576	4639954	5133020	0	2374060	2828021	5.55498e+06	3.21896e+06	1155185	954278	1378520
Q6P3A8	Bckdhb	1	15.4526	11	1930902	727681	1.95759e+06	683963	377699	0	1668418	1989054	3369349	885657	774690	1.92451e+06
Q6P4T0	Atg2a	1	3.94519	11	4.83209e+06	3016401	1130345	1.10865e+06	973727	2.09919e+06	1603605	2010874	4.39554e+06	4.39895e+06	1.49941e+06	1099336
Q6P9Q6	Fkbp15	1	3.862	11	2088182	2574365	3.86383e+06	0	182739	1778071	4710382	4488057	317742	1098792	530219	306866
Q6PDM2	Srsf1	1	20.1907	11	1.24692e+06	2.58185e+06	7355296	3949135	1138922	3593634	4.2341e+06	1.83898e+06	8.10583e+06	4.65348e+06	2712322	1156755
Q6PF93	Pik3c3	1	7.67596	11	2075530	8.09042e+06	8.4938e+06	2920064	686982	88938777	20786353	25810820	3533288	24444811	36258192	3688923
Q6ZPE2	Sbf1	1	3.83949	11	1.78007e+06	1.27711e+06	0	141641	754565	754925	1.19749e+06	4516664	2.86725e+06	2.99917e+06	1564025	2522362
Q7TMM9	Tubb2a	1	117.155	11	5131683	1.88847e+06	1.37324e+07	10943520	7947461	1.01661e+06	1968725	1665573	5461871	9.71986e+06	6.16958e+06	8942641
Q7TMS5	Abcg2	1	13.1264	11	1.38486e+07	3.24761e+06	1630918	2041437	2.31379e+07	5697641	4800433	13779731	6683762	6818068	3.12061e+06	4198359
Q7TPS0	Rps6ka6	1	3.78349	11	821601	3050036	1914470	2659181	1965988	1270327	1345553	552461	1739806	1.39724e+06	1163601	1677501
Q7TPW1	Nexn	1	9.86714	11	3232005	2555757	3493784	2.04911e+06	2.3805e+06	1054632	2532397	5552780	2612926	1103250	7.44934e+06	1723146
Q7TQF7	Amph	1	22.9915	11	757494	2307305	759523	1396081	644204	5926546	9496473	6.56346e+06	2000256	6.1497e+06	6.78068e+06	6.44496e+06
Q7TQI3	Otub1	1	36.7013	11	4106992	4279245	4691816	5292652	1317216	1.6499e+06	4088458	6728166	3276151	2.53378e+06	5301752	2994650
Q7TSE6/Q91VJ4	Stk38l	2	3.952	11	1.1672e+06	2432252	0	1.79215e+06	1904573	1.09905e+06	3112682	916218	3383591	792798	1771110	5494095
Q80TL7	Mon2	1	7.78163	11	7055839	2609932	2096128	20046602	6994537	7.17863e+06	4788568	14540470	5066820	9068821	0	5185430
Q80U28	Madd	1	3.80183	11	568040	9.89715e+06	1.09884e+06	1466546	2.80255e+06	7008148	1271149	1904645	1.41849e+06	185690	1.65568e+06	3018287
Q80WQ2	Vac14	1	3.84712	11	7424358	4.00867e+06	112313	0	2242233	1.24059e+07	8718669	2609024	1950109	5515396	3.75906e+06	3159219
Q811D0	Dlg1	1	26.9335	11	1.34722e+07	6.91168e+06	677082	8.90514e+06	1.89749e+06	3815527	891462	744639	1.06406e+06	1289263	31555524	1591956
Q8BGC0	Htatsf1	1	7.73632	11	473288	1262210	1.59442e+07	0	941501	802158	2239717	600745	1111808	3013214	1531704	2.1501e+07
Q8BGY7	Fam210a	1	7.69118	11	1547725	2.61667e+06	4038787	2676122	2948584	1265681	2.34175e+06	5.46346e+06	2.19521e+06	1507151	2137024	1219745
Q8BH57	Wdr48	1	7.73671	11	2417951	2008931	1.02989e+06	6.64879e+06	545767	1179125	3812140	2564549	1462728	2.01394e+06	5233129	482890
Q8BHC9	Fut11	1	3.78216	11	2.25391e+06	6.68918e+06	20860920	16323060	5844572	3820882	4926275	6.24773e+06	19482300	2.69016e+07	875393	321127
Q8BIG7	Comtd1	1	19.3077	11	480620	128311462	4593519	4.77823e+06	8.7388e+06	7055157	645019	11661780	1.09773e+07	3.87105e+06	4.64567e+06	5.22579e+06
Q8BU03	Pwp2	1	3.79975	11	7.10302e+06	5558417	6249496	4189729	2459241	1561815	14295405	4763116	245091	1315193	1644221	1.73409e+06
Q8C033	Arhgef10	1	3.76974	11	1552486	9.29435e+06	2952350	2943388	845495	368394	771563	1382859	3.07864e+06	950484	8.03907e+06	3876283
Q8C0D5	Efl1	1	11.5029	11	2020915	11144500	11143870	16355920	10035750	5263440	4338043	8472398	2542206	1541414	20687680	2.06185e+07
Q8C0N2	Gpat3	1	3.88828	11	1365898	0	2646253	3266797	4115928	1288517	4953381	1686693	3513654	2.92088e+06	2321282	3.18264e+06
Q8C4J7	Tbl3	1	3.87249	11	16063220	10515203	10470450	6578681	2211022	8.02668e+06	8.73431e+06	3684170	9542776	6698532	1825177	5.86884e+06
Q8C7H1	Mmaa	1	19.2265	11	51704980	2.10462e+06	4.42593e+06	4.28773e+06	2122199	1.22665e+06	1117933	4806937	3826359	2500992	2.1052e+06	4252319
Q8CFE4	Scyl2	1	30.6927	11	2346883	2.30293e+06	3.14246e+06	3627919	3.14437e+06	9085417	1383685	8689334	1.33132e+07	1541532	9469798	6716733
Q8CG76	Akr7a2	1	36.0909	11	2240725	3.75387e+06	2238190	6975479	1295168	1268428	1.44305e+06	2310239	1.38285e+06	1955801	1402194	9.49642e+06
Q8K1Z0	Coq9	1	17.4064	11	1.72005e+06	781575	1902236	3.31583e+06	1002289	2245829	4.15254e+06	2002429	2520967	2.09721e+06	1648004	1468274
Q8K2C7	Os9	1	7.67383	11	1.20821e+06	0	1.53189e+06	1567429	1372431	616975	1760810	3231665	2691318	3.73005e+06	1775774	1508790
Q8K2V6	Ipo11	1	3.81808	11	1.91882e+06	9.51178e+06	7.30656e+06	557097	2238863	1.19642e+06	0	1351449	528545	3038677	5.79073e+06	288480
Q8R322	Gle1	1	3.7782	11	2.32532e+06	4.86495e+06	1357668	1808422	1481359	2876304	5925763	12352570	869322	3.38777e+06	3328074	700466
Q8R3S6	Exoc1	1	7.7836	11	1636612	9.89564e+06	3.27081e+06	2035003	1725090	1035495	5815454	980202	34515512	409836	1845974	633742
Q8R4N0	Clybl	1	7.73775	11	3205505	2738425	3.58938e+06	5297628	1312336	1475137	6484789	3.87888e+06	4103867	3409489	3876849	1828866
Q8VCX5	Micu1	1	4.03849	11	509182	1154686	3458638	3.67045e+06	3615253	3.72138e+06	16042490	4784192	4.61176e+06	5117154	3.06747e+06	4.55379e+06
Q8VHY0	Cspg4	1	7.61862	11	2779956	1231247	3857859	1676749	5098346	1911446	2070543	1425014	1576794	955294	2845279	1785180
Q8VI84	Noc3l	1	3.85962	11	4435318	11808194	4.73986e+06	5713124	3.29754e+07	1763688	1911683	1.33294e+07	2380245	2.19032e+06	9.15929e+06	4.10233e+06
Q91V12	Acot7	1	13.1271	11	4081214	1.88992e+06	794177	1297249	0	518259	1.50273e+06	736006	680980	1254347	669875	1747553
Q91V57	Chn1	1	3.87742	11	25612190	21412670	5.40408e+06	3135836	1759398	2070352	3664332	1922393	3.70029e+06	1748771	2728071	4710997
Q91VA6	Poldip2	1	31.0699	11	2.84313e+06	1.73493e+06	1424706	400429	30127.8	345716	4559835	653394	6830918	3406015	5727975	3568256
Q91VM9	Ppa2	1	15.4457	11	613132	0	2147952	616111	1167635	123602	1503920	462799	0	845296	1151374	0
Q91WD5	Ndufs2	1	30.9598	11	1.95988e+06	3130073	307871	955809	420349	1.24509e+06	2408605	2184671	3417953	1.52047e+06	1.59384e+06	131078
Q921T2	Tor1aip1	1	23.2556	11	3125155	1.0273e+06	3527618	4496051	411451	2239937	4.31357e+06	1394267	2874939	812553	866477	2.1182e+06
Q921X9	Pdia5	1	19.1714	11	442645	206424	1166074	1.34657e+06	430890	2129340	4.71911e+06	4255672	4.09387e+06	1396762	674027	0
Q922R5	Ppp4r3b	1	3.81307	11	3666459	7982132	2851334	2476446	5760524	6711305	2279661	3.72114e+06	3737850	3156140	1.78881e+06	775396
Q923D5	Wbp11	1	3.82535	11	7650321	5.96529e+06	5219241	7.08856e+06	0	0	10270120	16168685	636305	15352980	4195793	2340232
Q99JR1	Sfxn1	1	15.5263	11	3786844	9.00005e+06	3618316	3649413	2.71914e+06	2542283	3646278	6416140	4410513	3425765	6.14403e+06	4.46093e+06
Q99LG0	Usp16	1	3.7875	11	2729725	1482525	1.02494e+06	1504249	3340345	5049678	2.51638e+06	3641790	1336136	3804827	136519823	10354328
Q99LI8	Hgs	1	3.83497	11	3470476	5.46431e+06	2508575	3838659	1.16665e+06	4.06868e+06	2776812	1973461	2584201	1.05114e+06	3184108	6.89833e+06
Q99M87	Dnaja3	1	3.78349	11	3822364	3661572	4778134	4068438	2.23562e+06	2152341	2554199	1731018	2779617	1765875	551051	2216614
Q99MQ4	Aspn	1	22.9882	11	5636806	5.91677e+06	2135698	3.61703e+06	1.52908e+06	1367808	2450635	1.25152e+07	1.75131e+07	2058091	1647194	8792824
Q9CPR4	Rpl17	1	31.2268	11	1.43739e+06	3412997	1605662	2301866	6.32391e+06	1839113	1778775	1443547	7464246	3407079	7792107	10700160
Q9CPW0	Cntnap2	1	3.84789	11	6.53179e+06	938542	7691966	4654946	2524018	3434068	2486870	2475064	2290898	4.83416e+06	6345222	21502100
Q9CQ73	Pkp2	1	7.65862	11	1268831	1607572	0	1204861	663466	1.10768e+06	3184275	941502	4.54056e+06	793439	5381810	5455791
Q9CQC7	Ndufb4	1	23.7839	11	3155607	1.8193e+06	782956	2964648	1384160	895645	2725339	2216670	851031	4424943	2306489	2378663
Q9CXI5	Manf	1	3.81808	11	6303598	8565922	759878	175428	8346397	5281700	1.56039e+06	12764493	3804749	1075599	2422623	713022
Q9CXY6	Ilf2	1	7.71414	11	2.9172e+06	857644	1.85949e+06	2888794	1994267	121315	4.29943e+06	1335298	816220	176241	4475515	1735324
Q9CZM2	Rpl15	1	18.817	11	2.53922e+06	5.00147e+06	2.23574e+06	2436027	1.85382e+06	596135	1.4932e+06	5860624	2761154	4090355	1.88966e+06	2558984
Q9D071	Mms19	1	11.4306	11	5934419	9.57557e+06	4.14832e+06	1.42086e+06	2.0595e+06	8560012	2643982	2866059	5.43561e+06	3212505	1.69837e+06	2.517e+06
Q9D485	Efhc2	1	7.60154	11	1835709	419562	1.48387e+06	2624811	1491966	1474500	2.28465e+06	3626038	2109891	446722	6556516	1736662
Q9D7N3	Mrps9	1	11.4888	11	945491	4048351	1541762	10097740	3734674	1300856	19835270	1.27058e+07	3450073	3792481	1.82188e+06	1.09056e+07
Q9D816	Cyp2c55	1	15.3655	11	1698156	5200055	2995703	3061524	1494815	2498332	2405836	1.88483e+06	480382	1684600	1143714	2.72838e+06
Q9D880	Timm50	1	23.3679	11	569438	1691597	4600292	2927223	6576901	4.77209e+06	2322699	609851	3045035	3078162	2.35922e+06	4296700
Q9D8S3	Arfgap3	1	3.82535	11	5076692	14009448	8.18876e+06	6146780	1.01391e+07	3342671	2630188	3670832	8394831	5.93258e+06	844472	1.8432e+06
Q9DBC7	Prkar1a	1	20.7838	11	4068016	4293055	6358372	6597720	2.5778e+06	4437094	6168770	3281677	2.18694e+06	8024371	4187571	2965360
Q9DBP5	Cmpk1	1	8.86467	11	2813821	8085678	9783471	10474460	12275150	2989962	6593931	3220180	6780806	7822997	10560020	9731024
Q9DCM2	Gstk1	1	30.8991	11	814854	1.05532e+06	1186005	2647608	1.16371e+06	421105	5111125	4.51867e+06	2314465	2646889	3996142	1743920
Q9DCS3	Mecr	1	26.715	11	28556060	8.02963e+06	5185443	8.8111e+06	3851779	17767463	4532091	2432798	1.54799e+06	17327063	3.9599e+06	7631842
Q9EPW0	Inpp4a	1	3.83873	11	2864292	7.55358e+06	2.35612e+06	0	3.8288e+06	1.78549e+06	9728068	5217737	1164701	17758415	7425627	15688310
Q9ERE7	Mesd	1	9.64958	11	2965220	2.85235e+06	3102240	2459769	2241862	2.27088e+06	3648324	1.84009e+06	1593775	735180	2281767	5285369
Q9ERI5	Jmjd6	1	3.83348	11	3.44116e+06	1992361	20932980	6483548	3.04449e+06	2847764	1.90859e+06	718845	3.55609e+06	275178	2526462	3.42822e+06
Q9ERS2	Ndufa13	1	34.2363	11	4.14994e+06	6834464	4414035	979206	2332851	2.23295e+06	4.51508e+06	9133792	4918323	5113767	1975281	1.91305e+06
Q9JI91	Actn2	1	70.6621	11	284475	0	1842220	0	398517	659156	2297895	1.01947e+06	1.44812e+07	8050776	6.24486e+06	1830541
Q9JJK2	Lancl2	1	19.1836	11	6.14158e+07	161741	3314559	2596753	8236522	692774	3049957	25125270	1317302	4365852	3338496	2160118
Q9JLZ3	Auh	1	23.1679	11	717177	33527250	23503660	1.99764e+07	3.21841e+06	1.21674e+06	7040653	4824529	25043575	312706	27788029	2.90279e+07
Q9QWY8	Asap1	1	3.79563	11	8.78518e+06	1.54044e+06	6807846	9465358	3.27717e+07	74230128	1.10323e+06	5.47115e+06	3.01124e+06	21437365	15390130	1.62905e+07
Q9QXZ6	Slco1a1	1	3.81307	11	1137224	2540054	643280	1602604	2.68827e+06	757390	1121541	3.21259e+06	2112372	1038596	987213	1774363
Q9QYC0	Add1	1	14.7769	11	1.51148e+06	1.42322e+06	1778726	1.43925e+06	968580	1485097	2135659	2353774	914724	1759717	827444	5376349
Q9R1V4	Adam11	1	11.5323	11	743211	4204957	3979209	487632	813859	4738385	1028158	32475440	506304	3722407	0	0
Q9WU79	Prodh	1	34.4955	11	3966137	1636289	1.04058e+06	3036821	1.68026e+06	835425	4.63478e+06	4.27015e+06	2359619	2791110	1.93134e+06	1.15365e+06
Q9WVA3	Bub3	1	3.79563	11	1242941	731560	3934314	401154	624892	2246556	9.37167e+06	0	4222172	770703	2000621	2095055
Q9Z0W3	Nup160	1	11.4609	11	5.6638e+06	6638013	1.67953e+06	1579161	1.75453e+06	1823116	1636465	2.43542e+06	2322541	2.28522e+06	4.0351e+06	459346
Q9Z160	Cog1	1	7.66771	11	2476285	3.16459e+06	5596639	12834910	89156.4	0	8710255	2.90514e+06	514928	4.37872e+06	3.67466e+06	3532838
Q9Z1N5	Ddx39b	1	15.1486	11	1821458	3817566	4.00283e+06	3816898	1025534	1531495	2726449	3.48358e+06	2128780	2142727	2902694	2098798
Q9Z1R2	Bag6	1	15.4488	11	438631	371672	2196003	2388682	2252297	1512551	1238533	1170425	422926	206554	837307	751488
Q9Z268	Rasal1	1	11.5389	11	720931	3722842	1760118	1206303	4820293	502338	1093658	1.58388e+06	3768038	4.12986e+06	4.48488e+06	842104
Q9Z315	Sart1	1	24.878	11	3.60974e+06	3.97513e+06	5.32269e+06	19087970	2.87645e+06	4422826	9390535	10022840	16344596	7.55378e+06	8981942	1954096
A1IGU4	Arhgef37	1	3.84712	10	2.65723e+06	3941249	3758115	465030	3.68944e+06	2489373	9087450	1.12296e+06	1869484	4069667	1674853	2151730
E9Q5K4	Cyp2c23	1	11.5238	10	65410.7	2.62477e+06	2.70052e+06	2406956	1635767	897517	2201695	2591980	6336362	1160681	126808	0
F8VPU2	Farp1	1	15.2847	10	820858	425777	3.97709e+06	9384986	1766233	1.5345e+06	3.27169e+06	1948186	3.70634e+06	13281220	2244123	4.73781e+06
O08539	Bin1	1	19.0539	10	4343409	1.34933e+06	5780332	8.37399e+06	3.10681e+06	1.49917e+06	2228890	3227000	5624223	3012872	2.64807e+06	2183580
O08547	Sec22b	1	20.7381	10	4.61594e+06	1812776	4758230	7166287	3256194	3469924	2716804	3149740	5.10668e+06	3.28335e+06	4157777	4.86165e+06
O09131	Gsto1	1	19.7165	10	4.69852e+06	2961633	1.0373e+07	4.01628e+06	2950215	2.17714e+06	2.78537e+06	3065787	1480318	3137714	6788984	6445878
O09173	Hgd	1	27.1267	10	2389927	699724	1.35201e+06	2455754	0	1905132	1365495	1.6733e+06	3.13864e+06	2982832	941516	3.28153e+06
O35098	Dpysl4	1	11.4859	10	1834760	3.71233e+06	11953660	13373505	5164734	4297248	4303325	5551848	1127456	2.62439e+06	4.45746e+06	320462
O35245	Pkd2	1	3.87086	10	1767927	11055250	3.49677e+06	4871370	6461092	687890	5.70373e+06	9.99743e+06	7.84367e+06	10962390	6642401	2577201
O35295	Purb	1	15.1644	10	1669869	1261009	997550	1.27982e+06	191739	709600	5488527	3593986	985990	2762174	633013	1.47856e+06
O35382	Exoc4	1	11.4927	10	1.56079e+06	3793634	1263362	847287	1290291	1435752	1289841	3745895	1903701	971989	644235	620192
O35464	Sema6a	1	2.00175	10	3.59222e+06	5428741	1.68229e+06	225113	1.21814e+06	2646983	2804825	3364348	512125	661630	1957855	6.79694e+06
O35593	Psmd14	1	22.8298	10	1.13359e+06	3562533	7385178	2825728	3104659	2626914	5229794	6357037	2143257	3347237	3499049	98716320
O54890	Itgb3	1	3.83949	10	1.30945e+06	2.40402e+06	2215885	2.06654e+06	2.71131e+06	4.93444e+06	0	22239210	719142	0	1481893	3687213
O54950/Q91WG5	Prkag1	2	3.87167	10	7949259	555557	2.17287e+06	3631463	641948	2510940	5483629	3361669	2.85694e+06	2.43211e+06	15591434	1084175
O55023	Impa1	1	31.0421	10	6668752	7044108	4766244	5941914	2333220	2104260	2.43047e+06	4175224	4619438	3.73034e+06	3.73374e+06	4359401
O55125	Nipsnap1	1	30.9574	10	246214	0	1115392	898359	3.4295e+07	0	735734	574448	1.65964e+06	652101	852500	1509820
O70228	Atp9a	1	3.78282	10	821112	3303409	1578733	2089955	2.40375e+06	2.0845e+06	1.04304e+06	1.71305e+08	2.01727e+06	1.54651e+06	2065881	2.51581e+06
O88444	Adcy1	1	3.91535	10	3295518	4392832	2.42473e+06	2.05822e+06	1.82991e+06	561485	743964	1.35654e+06	2402048	2.12269e+06	730146	4.09801e+06
O88543	Cops3	1	3.80322	10	1147830	8634122	3.21805e+06	3158218	3738487	3333627	4907366	2.83429e+06	721441	4490321	2.92531e+06	2.62113e+06
O88986	Gcat	1	30.8148	10	433985	839707	4526277	0	927361	425049	4776190	829752	0	10687296	0	1.75811e+06
O89050	Mkln1	1	3.80252	10	6.22901e+06	1307076	721795	756697	4070672	683643	3313607	1110206	1738207	2100871	637880	921804
P01898	H2-Q10	1	25.1538	10	92303.9	2.01117e+06	7148548	1498276	668499	4108111	291976	5.88992e+07	2770918	1.22243e+07	2.85396e+06	2159697
P02772	Afp	1	15.3672	10	0	5141473	2406955	2.55112e+08	3013067	2.68591e+06	1654748	3668319	1.19028e+06	1060513984	1053573	1298011
P06795	Abcb1b	1	11.5179	10	2.17162e+06	5.43113e+06	8984302	2335442	705661	1.05542e+06	1429582	4985274	781206	1531358	8451719	3.99515e+06
P07742	Rrm1	1	7.73396	10	2405172	1.28805e+06	5268280	1.573e+06	3.07363e+06	1690539	3395750	6.63236e+06	1.37525e+07	15817860	638173	7.29624e+06
P08553	Nefm	1	35.0972	10	20810760	1.14858e+07	1366351	994376	1263212	4819713	665762	48220208	531586	504495	1396695	2834718
P08752	Gnai2	1	38.501	10	662395	1.53833e+07	6.17942e+06	3642526	1439709	1275289	3.89014e+06	3.65442e+06	4062221	1.7836e+06	3812086	3.04125e+06
P12367	Prkar2a	1	21.7063	10	3.59665e+06	7411846	2108003	1897249	1184481	2867228	2.00094e+06	376705	2231179	3157233	1851361	1.97524e+06
P16092	Fgfr1	1	7.88146	10	1.5329e+06	4483195	3.0955e+06	885688	6.26879e+06	3422454	1.16032e+07	5151056	7703355	8.97664e+06	7135768	12332460
P16627	Hspa1l	1	30.3451	10	511371	1276672	677601	2.29709e+06	315524	791332	3.9323e+06	3.20589e+06	2669287	997317	2149599	927276
P17717	Ugt2b17	1	38.4932	10	480612	1192314	711345	766071	1171773	2141200	675750	2238398	2021643	1.80399e+06	947006	289668
P18872	Gnao1	1	28.1166	10	4709392	1.43888e+06	14840050	2.52553e+06	1808383	2471638	2025156	1254769	6397590	284004	5780629	498924
P19157	Gstp1	1	15.1577	10	7962918	817133	24309800	20283560	1818620	1095396	9284153	7.14865e+06	1.24432e+07	21530810	455550	357704
P20801	Tnnc2	1	15.4981	10	783512	2.4995e+06	1375065	1547974	422806	1921076992	9.17114e+08	7869929	2362221	1830422	0	1511193
P21107	Tpm3	1	45.4449	10	9197653	9.82502e+06	19544380	22133240	8710426	2318900	9.73678e+06	3.1449e+06	12821620	13558840	1.30741e+07	15295150
P21278	Gna11	1	15.6725	10	3.59765e+06	1.06808e+07	4.48456e+06	3807043	2142125	1978189	3673023	3654928	1.99439e+06	3135862	2429750	2698724
P25206	Mcm3	1	11.5675	10	1145063	1.23673e+07	2136039	1195353	815539	133936	1.4914e+07	3080608	23210250	1162742	13383655	4501077
P26339	Chga	1	23.0851	10	181479	7003448	7358938	291558	2.05272e+06	3593234	986147	1513762	3520948	1.26317e+07	7103052	1.87147e+06
P26369	U2af2	1	15.8454	10	6307583	3141520	1915173	5.63886e+06	2452201	1.99652e+06	5628406	8037113	5.05257e+06	1414984	1544411	1586325
P28652	Camk2b	1	42.503	10	5.20413e+06	0	836504	2.14387e+06	777745	5.52746e+06	881742	0	0	757873	2.70499e+06	549818
P28656	Nap1l1	1	16.4038	10	2749314	1544731	4728426	3.69903e+06	449715	749491	11329300	7231333	1.46046e+06	3291583	3544158	2910189
P28825	Mep1a	1	3.89511	10	7304189	33456943	4059973	1912209	6415603	5431420	68535517	5.03898e+06	2041134	4686392	16135310	4.29417e+07
P30416	Fkbp4	1	30.8971	10	1.22165e+06	1985593	1.04078e+07	3450821	474020	1602867	2.76933e+06	4.8932e+06	3268228	4.13092e+06	4302687	1.19746e+06
P32067	Ssb	1	15.4953	10	3.86071e+06	1413466	1474708	3.39174e+06	1564178	3.02165e+06	4.39206e+06	1359667	839532	11709750	5.26521e+06	5376533
P34928	Apoc1	1	7.74019	10	15942476	4461837	4922051	2974438	1980474	2278537	0	787699	14138890	17411940	1.00977e+07	1566523
P35917	Flt4	1	7.69085	10	13475200	1917850	1.35198e+07	7286392	7576297	15100050	3989172	28246240	488564	5266300	1.55582e+07	6357852
P43274	H1-4	1	38.4978	10	15754268	120857699	7.30337e+07	93563583	15613740	85530148	69569841	1.18244e+07	15136160	114696568	11067665	126552992
P45878	Fkbp2	1	9.84278	10	22031180	0	910002	2.29247e+06	1.1509e+06	528387	2.17321e+06	6909229	9418074	2778072	3662492	5814919
P47809	Map2k4	1	3.84558	10	2845924	1385719	6.27268e+06	2.0696e+06	3193076	2.10579e+06	18285121	3.33741e+06	2671982	1.03456e+07	859152	1.55616e+06
P49710	Hcls1	1	3.8636	10	2535883	3439544	7859923	4055592	8.1142e+06	3109113	1.3836e+06	2008231	2.73223e+06	2998453	2728976	6214804
P50172	Hsd11b1	1	26.778	10	2351968	3019371	1505648	2747675	3.94224e+06	121392	1.49953e+06	4333862	3371585	2472626	5126577	6006232
P50427	Sts	1	7.67755	10	2052586	150846	2235598	1763492	1.11816e+06	934800	3.52856e+06	3429111	1141938	3921873	1767778	2.18921e+06
P50518	Atp6v1e1	1	16.2538	10	5421607	5811802	6636633	3275583	3.90776e+06	4739520	3.46494e+06	2.54855e+06	6.292e+06	3638202	5729910	6531846
P51658	Hsd17b2	1	11.5618	10	4.11273e+06	2965198	968518	593361	1.53351e+06	1950110	30795810	4700523	596565	3182965	2.10848e+06	693499
P53668	Limk1	1	3.80601	10	1477086	1.14575e+06	1070331	5899381	1048675	1185047	4010881	909710	1.26295e+06	2906918	3.10038e+06	1650356
P55264	Adk	1	15.3137	10	3.39562e+06	6.63973e+06	5.78255e+06	6131913	2010996	1.99083e+06	2557713	4983715	2907449	4347823	2734261	2175607
P60469	Ppfia3	1	3.88491	10	3.56717e+06	3.33945e+06	2604155	3.54976e+06	1220888	1264911	3.7169e+06	2303118	9324470	1845283	2918806	2891917
P60670	Nploc4	1	7.75279	10	1.05413e+06	1207800	824111	856433	634641	0	1.189e+06	1203971	799960	661653	1932037	1.16901e+06
P62270	Rps18	1	27.055	10	9514070	9.12265e+06	7913022	6.60584e+06	7800354	7245864	7447093	8403650	6379529	9577203	5210115	6852483
P62281	Rps11	1	26.0712	10	6756792	5823019	11492200	9609136	3.8025e+06	4983188	5850723	9.2765e+06	1.04999e+07	9.14482e+06	7854427	8.07344e+06
P62301	Rps13	1	23.8775	10	2986017	8448560	6.08086e+06	11489490	2919398	2097814	3076102	5.65136e+06	6173125	8361620	6978262	7672482
P62897	Cycs	1	20.48	10	4163574	6687686	17184420	20573210	9154055	6444315	9.7639e+06	9628252	34982671	15336640	12720375	7704761
P62996	Tra2b	1	5.7759	10	1917624	3660751	1.53878e+06	1817736	1.78912e+06	1.63889e+06	3323704	5.17669e+06	3.09634e+06	2.04776e+06	1.29102e+06	2392568
P63028	Tpt1	1	32.3285	10	25428510	18240880	9356997	9143001	7737068	4613443	28895720	22474800	2362561	5574419	9.04827e+06	1.87917e+06
P68037	Ube2l3	1	29.97	10	12621700	6211443	9073836	9.51156e+06	4.45795e+06	4152556	5476006	3391363	4.06763e+06	6121895	5396851	1.01475e+07
P70122	Sbds	1	11.7224	10	4824755	15167300	9.75619e+06	1538774	2193653	2019475	3756226	5517151	2242634	3.2544e+06	3701943	7348503
P70349	Hint1	1	20.3326	10	8724182	6524101	6004973	7393828	3385031	3219141	14191768	20756718	6760279	23170900	1.15808e+07	5.22436e+06
P70372	Elavl1	1	13.0367	10	17105020	14585257	25192200	15094680	8.52962e+06	14937280	4412418	4.55857e+06	2907115	4658374	1.84465e+06	3876882
P84104	Srsf3	1	15.1785	10	1835925	4463873	7812316	7042609	1413789	2029512	3.11022e+06	4.34614e+06	1.22593e+07	3.35773e+06	3.71046e+06	6913444
P97300	Nptn	1	8.13844	10	10894880	11024120	9624604	1904552	3240470	4503181	7527154	43905666	3.7965e+06	4621650	4401357	2.81581e+06
P97798	Neo1	1	7.71007	10	356114	5536410	942841	250152	3.56332e+06	8.20892e+06	4978850	1203780	1.26449e+06	16559490	553004	1826353
P98078	Dab2	1	3.84789	10	927387	8.81406e+06	1787607	2652824	1349093	822245	1.8687e+06	8.32989e+07	2.26778e+07	994589	3691098	641300
P98086	C1qa	1	11.5806	10	2469387	4.49424e+06	6.5347e+06	4283053	1800204	3146380	3.5119e+06	7.30875e+06	6624374	9430661	2514757	2847164
P98197	Atp11a	1	11.7612	10	2981008	845828	1667353	0	1.01211e+06	147917	0	3.63446e+06	0	3317572	1873601	1995107
Q00898	Serpina1e	1	70.8822	10	12309368	1.50718e+07	4.34209e+06	4.74271e+06	7477814	7583999	18521890	21210110	4.23353e+06	3426010	3.75942e+06	4093231
Q03734	Serpina3m	1	72.7073	10	3.60904e+06	8681320	354115	844219	901014	3982682	1.02813e+06	1151826	1376325	3608832	531776	2.4116e+06
Q1XH17	Trim72	1	15.3007	10	4.91606e+06	2032909	3297854	876464	649975	1.56572e+06	1968206	460792	3889425	856710	2773473	9.21806e+06
Q3THS6	Mat2a	1	18.1352	10	980878	0	7482878	3098262	944713	121648	9572765	659092	1045271	3.44683e+06	0	1186391
Q3U6K5	Spata6	1	3.83423	10	1.77063e+06	3746136	2.02687e+06	3250468	430493	1799132	4142739	1990064	0	3576265	1559061	6304486
Q3UEB3	Puf60	1	7.66326	10	1367035	1405900	9247508	4.54263e+06	2788049	888010	5219604	2221311	2828049	6.13995e+06	1368860	2129200
Q3UGC7/Q66JS6	Eif3j1	2	7.92096	10	5400717	2.32571e+06	2847727	13966910	1527945	1.19731e+06	2798535	1.24068e+07	1056271	953640	4.72326e+06	590033
Q3UQ84	Tars2	1	15.581	10	1886661	4754520	2528696	1899314	2716871	1.32928e+06	1.87739e+07	0	4.25109e+06	9.58735e+06	1324433	1540252
Q3UUQ7	Pgap1	1	6.19254	10	941723	2111093	1722473	1.32988e+06	1696731	1.802e+06	2727184	3.14416e+06	2706639	5946151	3142241	1463341
Q50H33	Kctd8	1	5.78388	10	2819893	2031868	2342916	3080144	1554493	1560081	2620300	2968748	5615243	3.15799e+06	1847192	1389974
Q5BL07	Pex1	1	15.4117	10	567089	1.02933e+06	938942	1998331	874892	1712298	2.06505e+07	33449955	1375861	882641	1.05596e+07	2758708
Q5FW57	Gm4952	1	11.528	10	1261182	0	1.41818e+06	3.6407e+06	50694.2	672977	2914406	1711207	2053899	3162826	3149582	1.0819e+06
Q5NC05	Ttf2	1	2.01184	10	1.96579e+06	1.57282e+06	5.09664e+06	3584858	3317631	755922	733014	1617430	2656401	1324476	69450352	0
Q5RKZ7	Mocs1	1	19.0468	10	2249633	1969752	3178293	2519967	1.04217e+06	1208796	1.4813e+06	1050132	5.56226e+06	312698	2846562	5513818
Q5SF07	Igf2bp2	1	19.2112	10	4030784	3.83567e+06	1823931	1801207	1556622	2582725	2538794	1570583	2306775	2512312	1480185	2.07948e+06
Q60596	Xrcc1	1	3.82535	10	5488726	371697	4.93068e+06	7057982	1709360	1.14623e+06	905706	17514355	2956155	3.14594e+06	1638612	8.05224e+06
Q60631	Grb2	1	17.6774	10	3.54507e+06	3313628	3198979	2748398	4286861	1366175	1946863	1441729	1643112	1818240	1913640	2324273
Q60737	Csnk2a1	1	11.5215	10	21902690	7.60455e+06	2376033	404881	2610003	3082768	3357504	1104831	1.45764e+06	889613	752931	20728988
Q60760	Grb10	1	3.89339	10	1.53135e+06	1731132	2.13199e+06	0	2185583	1.56703e+07	1686730	1.12622e+06	8548856	3382695	1146694	1481976
Q60931	Vdac3	1	32.0891	10	2967438	914218	4.43634e+06	3545334	407702	1521444	3032956	5582715	1.81869e+06	4.85909e+06	873638	6.33446e+06
Q60996	Ppp2r5c	1	7.606	10	205389	629632	3.78384e+06	9576597	3403869	53268541	4044669	5.18398e+06	2565233	3.50893e+07	2.01218e+06	2829020
Q61738	Itga7	1	25.2313	10	6.04895e+06	2960444	3235750	3.1456e+06	1656604	2.86095e+06	3.28176e+06	4234436	3960755	2.89812e+06	2960310	2871153
Q62418	Dbnl	1	15.4638	10	5798351	3578837	2360595	4.8551e+06	2546294	1.55927e+06	3.2887e+06	2.91835e+06	2591607	2083631	4447186	3.73144e+06
Q62523	Zyx	1	28.1736	10	2045511	3316427	4228940	4.72487e+06	1605485	1704743	4082106	4804809	3.09855e+06	4698273	3.71956e+06	1892163
Q64378	Fkbp5	1	3.84025	10	2145768	2659252	1.54366e+06	472299	4317210	1.07578e+06	2.13716e+06	156025	1543695	1469246	1.53427e+06	1250770
Q64436	Atp4a	1	52.1527	10	1.36755e+06	512435	1712435	3000536	1.70003e+07	515822	4268656	1193819	2535316	515456	1622178	3202758
Q64444	Ca4	1	22.9394	10	4.71804e+06	3.16925e+06	4464420	3095507	1.81141e+06	2907025	624573	5332247	2022621	2327341	4134912	2102416
Q64464	Cyp3a13	1	11.6199	10	2747547	6466300	1514308	5339929	4.80941e+06	938582	2.41023e+06	6.9162e+06	3853799	4145374	2.10966e+06	135928
Q64737	Gart	1	11.5584	10	1934915	1207908	2.26486e+06	2502254	1617059	0	5184840	320225	14347068	0	5272668	2967541
Q64739	Col11a2	1	11.4557	10	6968536	931175	495378	1.32321e+06	629925	485019	1268736	9485395	8.91548e+07	414251	1.55428e+06	3288679
Q64FW2	Retsat	1	15.3184	10	1760755	881238	720809	8468448	28704480	8.18247e+06	0	949680	49072960	197950	1909694	3.10578e+07
Q64GA5	Pla2g4c	1	30.5832	10	5242600	2.16269e+07	1.98764e+06	765136	120600	0	1005692	1.86194e+06	2849630	11676930	7.62274e+06	4959163
Q68EF4	Grm4	1	11.4323	10	1.70692e+06	1539858	1.35335e+06	1.76333e+06	962380	523805	910016	1114019	2031897	1.18327e+06	826895	2207812
Q6DFV6	Fndc3c1	1	3.90117	10	3006812	1937198	6727779	1889610	3124053	5055186	2.19464e+06	2668584	4081053	3516467	3262558	3.8336e+06
Q6GQT9	Nomo1	1	30.9207	10	675016	212420	1058628	351416	1486416	3.16506e+06	2598303	6.37543e+06	3.20149e+06	3805203	2.75264e+06	2192167
Q6GQX2	Nckap5l	1	3.88998	10	5283089	3562851	5.47463e+06	3147685	1.66989e+06	1331464	4.20497e+06	3018580	3413117	2625148	6772184	0
Q6PFD5	Dlgap3	1	7.68079	10	6.53503e+06	7.32272e+06	1.19301e+06	1319007	0	1885997	2.82742e+06	1.33753e+06	2238298	2972908	7.54525e+06	1.71553e+06
Q6Y5D8	Arhgap10	1	3.84025	10	1138258	8.459e+06	4347671	11972977	3.46396e+06	2219383	7080330	7.06636e+06	2.07154e+06	2217042	8553822	1836345
Q6ZPI0	Jade1	1	3.76271	10	4612190	2.30077e+07	1380383	3.64692e+06	1.38618e+06	2.12531e+06	1516194	3592603	1357176	2.63218e+06	1405961	5.87765e+06
Q6ZWV3	Rpl10	1	23.244	10	640423	40480598	1197235	3.10892e+06	3.08152e+06	3.44088e+06	3477104	2936139	259470	9.89273e+06	3203783	3.9075e+06
Q791T5	Mtch1	1	15.2785	10	2.36197e+06	1425666	4468296	64480.9	758480	3003338	1332699	3.43213e+06	1337207	3126821	1948421	225979
Q7M753	Pank2	1	7.63514	10	5805560	4.60252e+06	7957417	11539996	1.99691e+06	3614846	1685093	6.50716e+06	9294770	5.59002e+06	427799	5090980
Q7SIG6	Asap2	1	4.14204	10	2356582	29609760	1.10417e+06	4439351	9.85969e+06	1132593	5.31672e+06	9852959	8024228	3322198	8768284	1.30274e+07
Q7TNG5	Eml2	1	14.7113	10	1733709	2.29585e+06	174943	6.76962e+06	1473837	1161293	655337	0	3983242	6794799	1253223	675748
Q7TSJ2	Map6	1	46.1401	10	637159	1479897	0	6973443	907969	1335315	6713385	6.04782e+06	2333082	502915	999776	175272
Q7TSV4	Pgm2	1	11.419	10	4.18024e+06	1933732	2035249	2698871	1570542	3210503	3092621	7700245	4.22998e+06	9101827	8.45419e+06	2552439
Q80TV8	Clasp1	1	11.5521	10	5292147	7731070	10108160	3506173	0	1.67523e+07	1.31119e+08	6193832	2684645	6.06596e+06	1422732	1.48457e+06
Q80Y81	Elac2	1	19.2862	10	1308864	2.53421e+06	6408802	4542417	329787	1261129	4105145	751921	1706733	1.54913e+06	2.03029e+06	751853
Q8BFY9	Tnpo1	1	9.30525	10	30027000	1947265	8.83414e+06	4727214	955610	3856772	3.07669e+06	7.05205e+06	2217130	2997616	2347290	3725186
Q8BFZ3	Actbl2	1	59.7112	10	11261534	5599579	2359073	1.75243e+06	1.03067e+06	7.87437e+06	569135	889993	724532	2.05828e+06	818193	1230831
Q8BH24	Tm9sf4	1	7.7946	10	5.36371e+06	1368972	3061318	3.34341e+06	459813	1.23708e+06	0	1.16239e+06	7.62419e+06	5337141	894516	4.47141e+06
Q8BHC4	Dcakd	1	26.9833	10	6460671	9.47434e+06	683267	0	2160092	4987755	1.90448e+06	2.61209e+06	389782	552759	1.38441e+06	0
Q8BIZ1	Anks1b	1	23.2516	10	3531931	1.43038e+06	1821051	283460	2484419	1.07915e+06	5503282	4.6727e+06	5189062	2.12196e+06	25382670	399796
Q8BJ42	Dlgap2	1	11.49	10	373572	6789154	2.42472e+06	0	531714	1849227	1339574	6291331	0	142193	3.04407e+07	6.03289e+06
Q8BL97	Srsf7	1	19.1387	10	5603132	4719336	6193149	6506250	2.37369e+06	3452029	2772225	5290255	3606059	3.17243e+06	3.35284e+06	3.8226e+06
Q8BLF1	Nceh1	1	31.6122	10	3621514	4574765	5.77189e+06	6423126	1.608e+06	1421991	313883	745752	2776993	2427375	5578967	5692519
Q8BLN5	Lss	1	3.94422	10	12805700	936780	844121	4799125	470565	1.31177e+07	4.19452e+06	3.5881e+06	1412292	1.38136e+06	3.42888e+06	1972718
Q8BMG7	Rab3gap2	1	11.4842	10	8.07031e+06	7902965	1074660	3415692	2.31713e+06	9.41557e+06	2012030	4.73303e+06	5977016	2.4675e+06	2.81352e+06	1827070
Q8BND3	Wdr35	1	3.82243	10	3812437	2.09679e+06	19014140	539130	5.54983e+06	1749886	11682510	2.96198e+06	2471105	4.51422e+06	873941	13577534
Q8BRT1	Clasp2	1	7.72882	10	2884500	62057880	8945754	51002	3957464	2.49679e+07	2966650	14081730	8.73866e+06	1218739	3963530	597428
Q8BWQ6	Vps35l	1	7.91495	10	2500023	2065250	2410687	2.24936e+06	854372	771734	2813581	4418129	0	1113625	6380214	3.47757e+06
Q8BWY3	Etf1	1	14.4509	10	1708568	3.10112e+06	2231284	2461936	1695330	2.37266e+06	7.07685e+06	1851423	1571802	1613855	1986415	2102417
Q8BWZ3	Naa25	1	3.76974	10	1476636	1.34949e+06	1371667	2972989	764904	1.62037e+06	356533	5.13458e+06	1006882	1448571	1279296	1.35677e+07
Q8BX22	Sall4	1	3.79563	10	822480	991532	1712613	896060	5862537	2300620	2519645	1436269	2968689	2648605	427134	2611566
Q8BYA0	Tbcd	1	15.5307	10	1.36437e+06	234808896	1.41084e+06	878087	1543948	4141200	6112040	288468	1.407e+06	2.06276e+06	893223	498838
Q8C0C0	Zhx2	1	3.7583	10	4470222	2.80254e+06	5426982	4.9972e+06	801181	1855256	1835852	729268	865839	2550157	3616117	4.37852e+06
Q8C0J2	Atg16l1	1	3.85255	10	1539619	1286955	5.24375e+06	8.52817e+06	1795479	1600012	1893970	3204457	8.9089e+06	2.49925e+06	7860277	176515
Q8C129	Lnpep	1	11.1577	10	1.38194e+06	994619	2594652	1.9928e+06	1119597	504696	2260149	5898071	6150183	4250641	1700798	1625261
Q8C419	Gpr158	1	3.87331	10	5088700	948180	6429983	73193866	1.54755e+06	1568159	4539154	6049705	48480248	1.49122e+06	4.77783e+06	672664
Q8C561	Lmbrd2	1	3.78415	10	2.93701e+06	1389858	1872739	6434663	3494209	3546766	3843476	5540616	3861463	4019232	4001837	3.18456e+06
Q8CAA7	Pgm2l1	1	7.83501	10	1.04718e+07	3222098	14616740	10455112	6.13151e+06	49782	1.29961e+06	4896902	3.05333e+06	5363868	2975947	5.92664e+06
Q8CD10	Micu2	1	7.65968	10	3.89982e+06	1.72163e+06	519282	6150496	1562076	112626	4357770	1509394	1316712	1017954	2.36081e+06	4263388
Q8CIG3	Kdm1b	1	3.82243	10	4272022	1331519	4040463	10918660	2238808	1.80002e+06	719579	7033289	3888507	379270	3559758	4533954
Q8K0Q5	Arhgap18	1	4.73759	10	3500250	3825117	1089874	2510667	938878	1.60933e+06	1011557	4616618	3194318	3854613	1.86581e+06	4862626
Q8K0T0	Rtn1	1	25.2139	10	4167192	9.67927e+06	0	281118	6.86886e+06	2.36334e+06	31236110	0	2.46646e+06	5781012	17085072	20178701
Q8K1B8	Fermt3	1	10.8132	10	1.4674e+06	2900059	4.72481e+06	3544403	1.43429e+06	2.59943e+06	4363588	3.10172e+06	2.8185e+06	2287230	3458489	2.35739e+06
Q8K2C6	Sirt5	1	11.5201	10	18327790	2.9137e+06	1869332	1.39867e+07	40645.6	0	1.00829e+06	13727240	16551590	2969846	2947210	6.71306e+06
Q8K2I4	Manba	1	15.3503	10	2603352	4555081	3.7672e+06	3.67786e+06	2278097	3706696	4214907	3083184	1.09552e+06	1893885	3.08776e+06	3.00231e+06
Q8QZR5	Gpt	1	8.45965	10	11274758	5487169	1893105	3.89154e+06	1668507	5408039	9.9879e+06	7316556	4612921	5.44078e+06	6093987	6210190
Q8R086	Suox	1	25.9256	10	1339479	1299198	0	3534296	0	0	2327371	609185	1.30222e+06	2.27106e+06	200142	245750
Q8R0G9	Nup133	1	11.5238	10	5.4506e+06	0	86070.1	1.00303e+07	2427275	3540369	3422206	3829979	719106	2403887	2.22974e+06	5568399
Q8R164	Bphl	1	30.7383	10	1.01674e+06	12419390	3421429	1941794	3.4678e+06	815940	1726238	2551249	2.31251e+06	165985	3970027	4277815
Q8R1N4	Nudcd3	1	3.83423	10	14640100	5.95624e+06	4307786	3449527	2528256	5919323	2274829	2296980	4655408	3166142	3.24918e+06	5772844
Q8R349	Cdc16	1	3.85725	10	4605254	7.60541e+06	4.47524e+06	3840580	498495	820249	1372177	1.35693e+06	1223950	3477640	1771911	1556307
Q8VC19	Alas1	1	11.5114	10	7.43283e+06	1487064	5.18259e+06	4.67198e+06	1237953	377493	2.79122e+06	4344107	5966526	5569928	1.55984e+06	263919
Q8VCG4	C8g	1	14.9325	10	2127241	2006780	1522279	2.01951e+06	4745490	4900981	2695412	2185772	2.68234e+06	5.08745e+06	5.14911e+06	4.70747e+06
Q8VCI0	Plbd1	1	11.5509	10	1.43276e+06	1321090	9248697	917321	0	8.77942e+06	3.39487e+06	387028	1195895	0	1324269	10773180
Q8VCN9	Tbcc	1	3.9423	10	10546650	1672002	8.8552e+06	3089663	2553225	1493970	9.57068e+06	2.95158e+06	2.27563e+06	4468844	1.3414e+06	10848010
Q8VD04	Gripap1	1	3.77298	10	3658917	6567181	159741696	34638820	53254320	1.58746e+06	2473519	3788677	3919217	11286400	2903232	2.8024e+06
Q8VD37	Sgip1	1	3.81665	10	5460715	4.35028e+06	7206256	3146837	1066977	2649614	1.6222e+06	3607182	9.6392e+06	8.33329e+06	6952631	1171047
Q8VDQ8	Sirt2	1	11.5502	10	4.93491e+06	12450352	5261929	1442162	9.84699e+06	9.75848e+06	9648405	9916320	1.3711e+07	23257150	4559709	1.30475e+07
Q8VI75	Ipo4	1	7.71939	10	1860629	2888029	13853720	1004547	1657570	400700	2375683	1.19457e+06	1343651	2.20767e+06	546089	2356416
Q91V61	Sfxn3	1	15.9167	10	4123484	6.03125e+06	3249222	6209592	1588057	3679305	5.42422e+06	3.49022e+06	4401813	2113619	4603856	2724812
Q91VA0	Acsm1	1	30.8074	10	2358827	417075	1164101	3173378	0	10837960	1430867	1101870	679438	2.93963e+06	3.67e+06	1959592
Q91WE2	Psme3ip1	1	4.22182	10	5400729	3405032	2.00992e+06	3355027	571399	1.02584e+06	37070076	12200818	2672173	18635920	705131	5.98095e+06
Q91WF7	Fig4	1	3.85646	10	2490220	199804412	35833574	3.5443e+07	6905895	5655777	3813286	3260971	80388008	31404854	2717129	2350431
Q91YK2	Rrp1b	1	7.61718	10	10501110	11805290	2185247	945753	2206431	1976540	4558733	17829780	4467302	4.90234e+07	2069184	1063622
Q91Z67	Srgap2	1	7.65145	10	7878733	2894577	1556057	1539962	437871	978161	4318543	934172	1.35828e+06	3928189	1844424	2001420
Q922B1	Macrod1	1	11.474	10	860540	2015248	3256191	2.64917e+06	9.14938e+06	970684	742894	1731568	3759467	15979990	2.98036e+06	1815161
Q922D4	Ppp6r3	1	3.84558	10	2.36573e+06	1827270	2144565	0	1.11289e+06	2.94625e+06	15623709	3093628	3408675	5986884	3.77674e+07	506866
Q922U1	Prpf3	1	7.68186	10	4306580	1.30147e+06	4.49923e+06	2.22115e+07	3528356	1.24216e+06	2112711	1.99949e+06	4563906	3.79375e+06	18520890	980589
Q99JR5	Tinagl1	1	15.3471	10	5.15342e+06	1447132	4.30009e+06	1.92913e+06	1846020	12443560	3.1804e+07	3.41795e+07	525970	1.33204e+07	5.74109e+06	5.38157e+06
Q99JX4	Eif3m	1	15.5348	10	1980421	3031455	1208638	4610563	934455	800739	2441623	2018308	1.11033e+06	2.90914e+06	16911192	3.69368e+06
Q99K01	Pdxdc1	1	4.7399	10	2759869	826734	2763646	2.30916e+06	1.64958e+06	1860557	2911828	519908	1673586	1999187	2.12316e+06	1457881
Q99KF1	Tmed9	1	29.388	10	174290	6798370	4503241	894285	1.52638e+06	2366925	7.34786e+06	4.03934e+06	178281	13541782	1070387	5.18331e+06
Q99L88	Sntb1	1	8.00992	10	1785510	916139	1891175	2381844	1490559	761194	39560559	5688813	3297562	2646251	2385926	5067132
Q99LC9	Pex6	1	15.6909	10	460032	493166	4754297	1476525	2.87019e+06	1456424	4693026	6.67359e+06	3790360	4043386	1326633	245715
Q99LD4	Gps1	1	11.7301	10	23819965	2112299	5232994	2.4756e+06	3590664	618057	639077	609375	4.96761e+06	1522908	6.73832e+06	1.22953e+06
Q99LJ0	Cttnbp2nl	1	3.90644	10	9.09633e+06	2694290	6168606	1621877	2.86167e+06	1.22377e+06	1275313	5456807	2677361	1.06491e+07	9859802	2.94312e+06
Q99MV1	Tdrd1	1	15.312	10	8.67324e+06	2226785	3.95399e+06	6540257	3317808	2.12976e+06	2.11337e+06	3248215	8166898	3.13247e+07	3832855	1.82136e+06
Q99PG0	Aadac	1	34.6538	10	1.13658e+06	4444387	2479393	783019	160723	893899	623541	846440	2122489	1254035	407965	3703131
Q9CQ69	Uqcrq	1	19.5714	10	2328657	1.66179e+06	2159292	2.75808e+06	1638076	2.03787e+06	5.3062e+06	4407551	2439604	2634649	2969821	2873860
Q9CQZ5	Ndufa6	1	13.6345	10	2234183	2.73413e+06	4629088	3421707	2388005	508142	12824310	6599072	1096872	4046320	4278223	4.2123e+06
Q9CR00	Psmd9	1	11.5039	10	3256982	4.01117e+06	16279870	9.61862e+06	2405046	2821564	20701580	3338164	4298276	6424337	1.38391e+06	4.94598e+06
Q9CRB6	Tppp3	1	13.8294	10	7251410	9.93958e+06	5704301	1962635	3407888	3684928	7.56928e+06	9.26412e+06	6070646	6963891	8153790	7025080
Q9CXW4	Rpl11	1	29.9023	10	10452280	7.50021e+06	11177720	7625839	6532631	6.19646e+06	4959002	12893550	6683588	5.02018e+06	4496759	9.21901e+06
Q9CYA6	Zcchc8	1	4.0919	10	667625	0	6.77941e+07	3105297	2393698	2.15138e+07	504492	2829961	1.0798e+06	2298322	2577116	3473761
Q9CZS1	Aldh1b1	1	45.6279	10	3986229	111172704	2.59641e+07	196905046	0	0	4166860	10346180	36069145	342872	0	6.47382e+07
Q9CZX8	Rps19	1	18.0158	10	6.9405e+06	6852195	5487834	5522027	2734436	1.68742e+06	1585092	2587985	1757462	1924531	4879950	3.3382e+06
Q9D172	Gatd3	1	26.2345	10	2329954	7405043	4848243	3272841	5743324	3.29438e+06	6.71843e+06	7891539	7.27922e+06	13067735	5692958	1.09196e+07
Q9D6J5	Ndufb8	1	22.9657	10	55582634	0	0	5568937	0	0	0	1101812	1678562	1010683	1.02982e+06	2695317
Q9D6U8	Fam162a	1	17.6215	10	914350	3105143	943623	2159867	191770	0	7.45708e+06	7.79781e+06	1.78855e+06	78267.2	9.47774e+06	2.07024e+06
Q9D824	Fip1l1	1	3.83348	10	2989380	3236798	2396566	2766346	9.51527e+06	1759246	356358	2566095	2461536	3.69478e+06	1280494	2.63239e+06
Q9DB41	Slc25a18	1	19.3605	10	224761	0	1055640	4.09473e+06	551056	4547293	2.01862e+06	0	3958187	1.19245e+07	3.91866e+06	740994
Q9DBE0	Csad	1	3.83572	10	957574	2189416	2764465	4453931	2193932	2848147	7604034	6028652	5349447	5810627	3176193	1.48448e+06
Q9DBR1	Xrn2	1	3.81236	10	11965090	2.51332e+06	3133435	1348712	1.38032e+06	5676711	580449	1969718	0	3.68708e+06	3.57572e+06	649721
Q9DCL9	Paics	1	27.1467	10	827635	3013131	6.94284e+06	2.76921e+06	4.86033e+06	2426655	3940176	2033902	5.64104e+06	1023109	2903654	0
Q9DCX8	Iyd	1	11.6232	10	1.9317e+06	3770132	1.6164e+06	4917497	2243674	3987855	33801860	272307	2226672	965482	1834948	1318908
Q9EPE9	Atp13a1	1	15.2598	10	250808	17243985	2213809	5.90683e+06	2172753	1709482	15148540	12786310	5.04196e+06	2.38078e+06	4373455	2.19309e+06
Q9EPU4	Cpsf1	1	3.82608	10	4.23048e+06	3052864	4986818	3930577	3.74213e+06	2569063	12714900	8049144	5.1899e+06	6.70233e+06	6083015	25451991
Q9EPX2	Papln	1	19.2365	10	952496	4952837	3414486	3.62768e+06	1846906	2001630	5.36908e+06	7.1698e+06	727301	1768384	1943417	1983961
Q9EQG3	Scel	1	7.63323	10	509191	13943890	4.70187e+06	8051316	269979	2127493	3439992	5469180	4110161	2.18811e+06	3442716	1615353
Q9EQY0	Ern1	1	3.83497	10	360742	746417	1044743	0	475785	434639	296738	409953	1.12529e+06	2344521	161157	2199874
Q9ER00	Stx12	1	25.5444	10	4040297	2292281	8381123	3938702	3240021	2.87404e+06	7.43605e+06	4499331	7127514	2614974	3560293	3.53455e+06
Q9ERD7	Tubb3	1	61.4903	10	3548411	609654	4.40755e+06	1690791	1.79199e+06	0	2565289	6157922	233045	1.90788e+06	241642	564011
Q9JIF0	Prmt1	1	16.2872	10	5.45589e+06	998435	1504824	942338	1919770	0	503384	2.90159e+06	1.30712e+06	3098332	2251003	1.4524e+06
Q9JJA7	Ccnl2	1	3.8628	10	5048779	0	4730867	3683658	3440873	3891247	2123557	4468259	9067658	1465713	7.01747e+06	468165
Q9JJY4	Ddx20	1	3.91445	10	1405607	1.73929e+06	2898896	4010752	4696215	0	2839768	7667524	7.14301e+06	1.65603e+06	0	20859705
Q9JKX4	Aatf	1	3.73926	10	2548105	6604710	758409	1965647	683366	1616284	3416130	2.00105e+06	2255980	1602125	0	5770132
Q9JM13	Rabgef1	1	3.84101	10	1949895	3191619	3524579	6692589	17136470	1724691	1313942	586761	6.8534e+06	7799513	3080302	4.75706e+06
Q9JMA1	Usp14	1	8.88829	10	7417216	3678883	4005059	5537863	3090724	2691875	3231681	4590414	3361428	1616979	2.61468e+06	2811924
Q9JMB7	Piwil1	1	11.4867	10	2102832	3.95135e+06	3439996	1099166	209638	2.06046e+06	1.33303e+06	1074294	2946361	3452680	4225888	5234181
Q9QUJ7	Acsl4	1	26.3866	10	750580	9638801	6865994	1.67622e+06	830854	1934771	0	452832	0	541506	2861507	3.40366e+06
Q9QWR8	Naga	1	26.8835	10	3.65067e+06	15113790	363976	1.04436e+06	762658	1908716	3.88213e+06	509069	693666	888408	1.54249e+06	1.1409e+06
Q9QY76	Vapb	1	19.9199	10	5251889	2.61406e+06	6534496	4.31129e+06	2.29972e+06	1918330	1.78066e+06	6486089	6.43461e+06	8.37625e+06	3365788	4908200
Q9R062	Gyg1	1	11.4608	10	1686995	1732771	3287666	3.64719e+06	557916	1.26547e+06	7397688	816388	1187847	4892272	981698	5.19539e+06
Q9R0G8	Nrk	1	3.84253	10	3.05285e+06	2.70225e+06	3.3861e+06	19725198	8042902	8.41559e+06	3.0271e+06	9682456	2765760	3.22812e+06	7806956	5670556
Q9R0Y5	Ak1	1	25.2676	10	4629746	4979317	2230828	795504	453103	0	10444840	1.28643e+06	8.46088e+06	6.99752e+06	8815067	754176
Q9R190	Mta2	1	11.5303	10	6955903	2.75455e+06	3.25879e+06	1438893	2597941	3.04862e+06	2456044	4940998	4386457	5164924	2509039	2.80242e+06
Q9R1P1	Psmb3	1	11.5394	10	2012329	386144	4522675	3.91058e+06	2.69851e+06	3380123	2467190	3076902	6.31303e+06	7853694	4.05053e+06	4084574
[truncated: 2,427 more rows]

## Sheet: Tab 2
Category	Term	Count	%	PValue	Genes	List Total	Pop Hits	Pop Total	Fold Enrichment	Bonferroni	Benjamini	FDR
GOTERM_MF_DIRECT	GO:0005515~protein binding	1178	42.11655345012513	2.9171693979427875E-74	Q922J3, Q9CR68, Q9QXZ0, P49025, O70496, O70250, O70492, Q9ER00, P18760, O70251, Q71LX4, P17427, Q3U7R1, P17426, Q6PDG5, P63321, Q9DCV7, O35245, Q62093, Q9JJ11, Q6P9R2, P63328, Q60902, Q8QZY1, Q569Z6, Q0VGB7, Q9CR59, P97351, Q3USH5, P98203, Q9CR51, Q70IV5, Q8R3H9, Q80Y75, P17439, P39447, Q99LG0, P16110, Q9JKS4, Q5SSZ5, P62482, P42859, P63330, Q8BPQ7, P06797, Q9WVE8, Q9CQS8, Q6P5H2, Q9Z0R4, Q7TPV4,…	2660	5443	18797	1.5293745570982389	6.554879637177444E-71	6.554879637177444E-71	6.061878008925112E-71
GOTERM_MF_DIRECT	GO:0000166~nucleotide binding	453	16.195924204504827	3.393230718177873E-44	P49025, O70496, O70133, L0N7N1, P63321, Q8BML9, Q9WUB3, Q9JLV6, O35488, P16460, P61021, Q6P9R2, P61028, P61027, Q9Z1S0, Q5SYD0, Q99MJ9, Q569Z5, Q569Z6, P97479, P53657, P18653, Q6PGN3, E9Q8T7, Q9Z2V4, P06795, P0C605, P54754, P32921, Q91VR5, P28661, P53668, A2ASS6, P97329, P15105, P61161, Q99104, Q9JKR6, Q9CZD3, Q8BMJ2, Q9JM52, P61164, Q8C0N1, Q99LF4, P48025, P18872, Q9R1M5, Q9R0K7, Q80ZX8, Q8K0U4,…	2660	1727	18797	1.8535861222250765	7.62458942374568E-41	3.81229471187284E-41	3.52556671618681E-41
GOTERM_MF_DIRECT	GO:0051015~actin filament binding	122	4.361816231676797	2.137569612824182E-41	Q99KW3, Q9JMH9, Q9WV32, Q9QXZ0, Q9Z0P5, P58774, P18760, Q9R0P5, Q71LX4, O70373, Q61792, Q61553, Q7TMB8, Q6R891, Q9JM76, P47753, P47754, Q91YR1, P47757, Q5SYD0, P49813, Q99K51, Q60598, Q62418, P97479, Q9QXS1, P59999, Q99MZ6, Q8K4G5, Q3UQ44, Q9QXS6, O88329, Q02566, Q9WTI7, Q920M5, Q62468, Q9ERG0, P15508, A2ASS6, P61161, P21107, Q99104, Q8VDD5, Q8BRT1, Q7TPW1, Q61301, P37804, Q6P9Q4, Q9WUM3, P14824,…	2660	239	18797	3.6071884732752384	4.803118920015937E-38	1.6010396400053124E-38	1.4806232184828834E-38
GOTERM_MF_DIRECT	GO:0042802~identical protein binding	499	17.840543439399354	5.52370652499927E-39	Q922J3, Q62086, O70250, Q3TZZ7, O35490, Q3U7R1, Q07113, O35129, O35245, P16460, Q6P9R2, Q91Y97, Q9Z2U0, Q91VS7, Q3UTJ2, P97479, Q7M6Y3, P54869, P62484, Q9DB29, P82198, P42859, P63330, Q9Z1T2, Q9WVE8, Q9DBS1, P0C605, P46096, Q9EPK6, P07724, P97321, P48036, P28661, O70475, A2ASS6, Q62188, P15105, P63101, Q99104, Q80TM9, Q9CZD3, Q9Z2W0, Q9DC33, P28658, P62259, O70468, O70583, Q8VC98, Q6P9Q4, O35143,…	2660	2055	18797	1.7159144210892192	1.241176856167336E-35	3.10294214041834E-36	2.8695655397371208E-36
GOTERM_MF_DIRECT	GO:0003779~actin binding	161	5.756167322130854	2.3458269975124517E-38	Q99KW3, Q9WV32, Q9QXZ0, Q9Z0P5, P58774, Q0GNC1, P18760, Q9R0P5, Q71LX4, O70373, Q61792, P04919, P19973, Q99L88, Q61553, E9Q0S6, Q7TMB8, Q6R891, Q9JM76, P47753, P47754, Q8BIL5, Q91YR1, P47757, Q5SYD0, Q8R307, P49813, O70400, Q99K51, Q8CC35, Q62418, P97479, Q9QXS1, P59999, Q99MZ6, P59759, Q8K4G5, Q9QXS6, Q9JKS4, P59242, O88329, Q02566, Q9WTI7, Q9EPC1, Q62468, Q9ERG0, Q3TJD7, P15508, Q6PDN3, P61161,…	2660	398	18797	2.8585757736048665	5.271073263410479E-35	1.0542146526820958E-35	9.74925700166175E-36
GOTERM_MF_DIRECT	GO:0044877~macromolecular complex binding	230	8.22309617447265	5.623445792436606E-38	Q61554, Q9WV32, Q9CR68, Q61316, Q3UHC7, P50136, O35490, P17427, P04919, P17426, Q9CS84, O08795, P49817, Q8JZM8, Q6R891, O88456, P63328, Q9JLV1, P49935, Q61206, Q99LX0, P46660, P97479, Q6EDY6, P32020, P62482, Q02566, P63330, Q8K182, P46414, P06797, Q9DB20, Q9WV55, Q9CX00, P70441, Q99M87, P63101, Q99104, Q9JLT4, Q9D3D9, P01899, P01898, P56382, P62137, P62259, P97450, Q3UHD9, P11679, P62827, P14824,…	2660	695	18797	2.3385676421269	1.2635882695605054E-34	2.1059804492675092E-35	1.9475867261138778E-35
GOTERM_MF_DIRECT	GO:0016491~oxidoreductase activity	209	7.472291741151234	1.8804607656151026E-35	Q9CR68, Q9JMH6, Q9CQU0, Q99J47, O70252, P50136, Q99K67, Q8JZN5, Q9R0H0, Q9DBT9, P37040, Q9EPL9, Q60597, Q8BH00, Q921G7, P97478, Q9CXR1, Q99KE1, P17563, Q2TPA8, P62482, Q9CY27, P47740, P46412, P54071, O70475, Q9DCD0, Q91WD5, P22437, P47738, P00329, Q9JLT4, Q8BTX9, Q6TEK5, Q9JM51, Q9D6J6, Q9DCT2, Q9DCT1, O35945, P50285, Q61425, Q64133, Q8CFX1, Q9CQA3, A2AI05, P14152, G3X982, Q9DCS3, P07742, P23591,…	2660	623	18797	2.3706374684705342	4.2253953403371354E-32	6.036279057624479E-33	5.582282101354547E-33
GOTERM_MF_DIRECT	GO:0005524~ATP binding	378	13.514479799785484	9.013592869567175E-30	Q9JMH9, Q61316, Q9CW03, O70496, O70133, P49025, Q9Z0P5, P55264, Q9CZW4, Q9WTP7, L0N7N1, Q9WTP6, O08796, Q8BML9, Q9JLV6, O35488, P16460, P43274, Q6P9R2, Q9Z1S0, P48722, P56480, Q5SYD0, Q99MJ9, Q569Z5, Q569Z6, Q99JT1, Q8C5H8, P97479, Q6NZJ6, Q8VDN2, P53657, P18653, Q99MZ6, Q91VC3, Q3V0Q1, O88329, Q02566, Q6PGN3, E9Q8T7, O88685, O88444, P06795, P0C605, P54754, P32921, Q61655, Q6PF93, Q91VR5, Q61656,…	2660	1544	18797	1.7300211344423233	2.025354317791744E-26	2.53169289723968E-27	2.3412807478700735E-27
GOTERM_MF_DIRECT	GO:0003824~catalytic activity	139	4.969610296746514	9.190762095101119E-28	Q9WUR2, O08709, Q8BH95, O70250, P13864, Q9Z1J3, Q99K67, Q9WVL0, P12382, Q9WUB3, Q9JLV6, Q8BU33, O35405, Q8C196, Q99JT1, Q91YI0, Q8VC30, P53657, Q64674, Q99KE1, P17710, Q80XN0, Q9WVM8, P06151, Q922Q1, Q8BMS1, P0C605, P23492, O70475, Q60967, P10852, P15105, Q3UEG6, Q8VCB3, O54782, Q8R0Y6, Q8CGC7, Q5RKZ7, P40142, Q8R123, Q91V92, Q9DBJ1, P47857, Q9QXD6, P35505, Q8VC19, Q9WUM5, Q3V1L4, Q9Z1E4, Q9D051,…	2660	381	18797	2.5780820160637816	2.0651642427692214E-24	2.2946269364102457E-25	2.1220448481800137E-25
GOTERM_MF_DIRECT	GO:0003723~RNA binding	253	9.045405791919913	3.5024633344551615E-26	P62918, P97461, Q8QZY9, Q8BL97, O70133, P13864, O08795, Q8BML9, Q62093, Q9CSH3, Q91W50, P20152, Q9CZ57, Q9D7N3, Q99MJ9, P63325, Q569Z5, Q9CR57, Q3USH5, Q99LX0, Q6NZJ6, Q91VC3, O88569, Q9Z130, Q9QXK7, P60867, Q505F5, Q61655, Q91VR5, Q61656, Q9JKB3, Q62504, Q78PY7, Q921F4, Q99K48, Q9Z1D1, Q8VDM6, Q7TQH0, P17095, P61979, Q14C51, Q9D6Z1, Q8R1B4, P62270, Q64012, P14148, Q8CGZ0, P62264, Q6ZWN5, Q8C2Q3,…	2660	937	18797	1.908041582076857	7.870035112520748E-23	7.870035112520747E-24	7.278118808997826E-24
GOTERM_MF_DIRECT	GO:0019904~protein domain specific binding	129	4.612084376117268	6.855464552996589E-26	Q810U3, Q8BL97, Q9WTX5, Q9CZW4, P13864, Q9JLN9, P17427, Q9JJ11, Q9Z2D6, Q60749, P20152, Q5SYD0, P62996, Q9DBC7, Q60631, P30999, P62806, Q3UTJ2, Q62418, P97479, P39447, Q8VDN2, P35922, Q6P9K8, P12265, P31324, P46935, P17047, P63330, Q9QWI6, Q8BK67, P32921, P60879, Q9WV55, Q9CX00, P35235, P70441, P70168, Q8BMA6, P63101, Q8VDD5, P68510, O35387, P21981, O88951, O88952, P62259, Q91XV3, P61979, P11438,…	2660	353	18797	2.5823904662506125	1.5404228850583336E-22	1.4003844409621215E-23	1.2950595764660828E-23
GOTERM_MF_DIRECT	GO:0016887~ATPase activity	131	4.683589560243117	6.511237965488874E-22	Q8CG48, P07901, Q8CG47, Q9QXZ0, Q61316, Q9CW03, O70133, P38647, L0N7N1, Q9QY30, Q9EPU0, P70704, Q8R420, P62196, P25206, P48722, P56480, Q99MJ9, Q569Z5, Q14BI7, Q64436, Q9CR51, P16627, Q03265, Q9WUK4, Q9QZW0, Q61285, Q8VDN2, Q6PDQ2, Q64433, Q91VC3, O55143, O55026, O88685, P06795, Q148W0, Q9DB20, Q61655, Q91VR5, Q61656, Q6DIC0, P97329, Q61496, P41233, Q9JKR6, Q9QXL2, Q9D3D9, P56382, Q8C0N1, Q8CGK3,…	2660	395	18797	2.343587132387932	1.46307517084535E-18	1.2192293090377916E-19	1.1275293743571566E-19
GOTERM_MF_DIRECT	GO:0016874~ligase activity	68	2.4311762602788702	1.5100609402210809E-21	Q8BIP0, Q8K0L3, B2RQC6, Q8JZR0, Q9CZW4, Q8CC86, Q922B2, P37913, Q61035, Q9R0P9, Q8C7R4, Q99MN9, Q8BML9, Q05920, Q99MR8, O35488, P16460, Q3UNX5, P41216, Q8C196, Q99JT1, Q91WQ3, P28650, Q5SWU9, Q60714, Q99MN1, Q9Z2I8, Q9ER72, Q02053, Q68FL6, Q8BP47, Q9Z2I9, Q8VCW8, P32921, Q8BYM8, Q9R1T2, Q9JJL8, P15105, Q5SUR0, Q8BGA8, Q922D8, Q91ZA3, Q3V3R1, Q8CGC7, Q9CZD3, Q8BIJ6, Q8BMJ2, Q7TMY8, P26638, Q8CFI5,…	2660	141	18797	3.407977390284221	3.393106932676769E-18	2.6100822559052065E-19	2.4137743336764662E-19
GOTERM_MF_DIRECT	GO:0019899~enzyme binding	151	5.398641401501609	2.4923429019887025E-21	P10639, P10637, P38647, P16858, O70493, P04919, Q07113, Q9EPU4, O35887, P42225, P49817, Q01768, Q8K2C9, P37040, O54962, O35488, Q9Z1B3, Q9Z2D6, P63328, Q3UGR5, E9PZQ0, P48962, P25444, Q6GQT1, P10649, Q60631, P09813, Q99LX0, Q9WUK4, P59999, P12023, Q64435, Q60596, P15532, P46935, P67778, P17047, O55143, Q9JKS4, Q9D071, P63330, Q7TNC4, O35516, Q9Z0J0, P26883, P07724, Q61656, Q6PDN3, P15626, Q9ES00,…	2660	493	18797	2.1643970473851972	5.6002945007686145E-18	4.0002103576918674E-19	3.699348964523231E-19
GOTERM_MF_DIRECT	GO:0003735~structural constituent of ribosome	92	3.2892384697890598	3.6968182007824504E-20	P62918, P97461, Q9CXW4, P35979, P62717, P19253, Q9ER88, P62082, Q99N87, P62281, P12970, P14115, P47915, Q80ZK0, P63323, P62751, P35980, O09167, Q9D7N3, P25444, P47911, P47955, P63325, P62830, P62754, P97351, Q9CR57, Q9CPR5, Q9CQL5, P62849, Q9D1R9, P14206, Q9CPR4, P62242, P14131, P62245, P84099, Q99L28, P61358, P62889, P60867, Q9CZM2, P53026, Q9Z1P6, Q9CZ83, Q9JKF7, Q6ZWV3, P99027, Q9D0G0, Q80X85,…	2660	241	18797	2.697600848594515	8.306750497158166E-17	5.537833664772111E-18	5.1213254808172876E-18
GOTERM_MF_DIRECT	GO:0016787~hydrolase activity	358	12.799427958526993	1.7491816117713173E-19	P52430, Q9R0X4, Q6P1B1, Q8C1A5, O70133, P26262, O70370, Q62086, O70250, Q62087, Q03311, Q91WF7, Q80Y81, O08553, P63321, E9Q0S6, P37040, Q9JLV6, Q9Z1B3, P61021, P63328, Q9CSH3, Q8CDG3, P61027, O88696, Q8R146, Q8BJ56, Q99MJ9, Q04519, P49935, Q569Z5, Q6PB44, Q61206, P03953, Q99LX0, P11214, P03958, Q3UHB1, P10126, P17439, Q7TQI3, O70362, Q571F8, P33587, Q99LG0, P24527, O35598, Q5SSZ5, Q9DB29, P63330,…	2660	1629	18797	1.5529906718915152	3.93041108165015E-16	2.4565069260313437E-17	2.2717496182879983E-17
GOTERM_MF_DIRECT	GO:0003729~mRNA binding	100	3.575259206292456	3.054359813411359E-18	P97461, P07901, Q8BL97, Q60865, Q8BTI8, O70133, F6ZDS4, Q9Z2D6, P60335, Q60749, P25444, P47911, P62754, P62996, Q569Z6, P97351, P70372, Q99LX0, Q6PFD9, P10126, Q6NZJ6, Q62376, P35922, Q91VC3, P14211, Q7TNC4, P00375, Q99NB9, Q62348, Q62504, Q921F4, Q7TQH0, Q9DB15, Q8C854, Q9CQJ6, P61979, Q924C1, P14148, Q8R081, Q8C2Q3, Q3U0V1, P47962, Q6ZWV7, Q8BP67, Q9D0E1, P62301, Q8BIQ5, O35658, Q62448, Q60668,…	2660	290	18797	2.436738397718434	6.863146500735324E-15	4.0371450004325436E-16	3.733505701334591E-16
GOTERM_MF_DIRECT	GO:0051287~NAD binding	34	1.2155881301394351	8.765090879071282E-15	Q61753, P13707, Q922P9, O70475, O08749, P11103, P16858, Q8VDQ8, Q64442, Q91WD5, Q9JLJ2, P70404, P16125, Q9DCN2, Q3ULJ0, P47738, P00329, Q91Z53, Q91YT0, Q9D6R2, Q61941, P06801, Q8BWF0, Q99L13, O08756, P50247, Q99KE1, P24549, P14152, P06151, O88844, G3X982, Q8BMS1, P54071	2660	56	18797	4.2904001074113856	1.970790197702854E-11	1.094175511404065E-12	1.0118810470394514E-12
GOTERM_MF_DIRECT	GO:0019901~protein kinase binding	155	5.541651769753307	2.0076241687983994E-14	P49025, P10637, Q9CZW4, Q3UHC7, L0N7N1, P62082, Q9JLN9, P17427, O08788, P17426, O08553, P49817, O35643, Q8BML9, Q8R0S2, Q6P9R2, P20152, Q9D4H1, P42227, P62754, P10649, Q6PB44, Q60631, Q62417, P70372, P30999, O08715, P10126, P14602, Q8VDN2, P35922, Q61166, P31324, P15379, P15532, P84096, P39054, O35598, Q02566, E9PVA8, Q5SRX1, P63330, Q9QWI6, P46414, Q8BK67, P32921, Q91V14, Q62108, P29351, P35235,…	2660	598	18797	1.8316286116629366	4.5153547567622354E-11	2.374279740678949E-12	2.1957068540858283E-12
GOTERM_MF_DIRECT	GO:0050660~flavin adenine dinucleotide binding	40	1.4301036825169824	3.0982526860499065E-14	Q99LB7, Q9JMH6, O08749, P58710, Q8JZN5, Q8K2B3, Q9R0H0, Q9DBL1, Q9DBT9, Q9DCN2, Q9D7B6, Q9JLT4, Q8CIG3, P37040, Q8BU33, Q8BW75, Q99MD6, Q8K370, Q9EPL9, P45952, Q9QXD1, Q00519, Q8BJ64, P50285, P97872, P47791, P51174, Q64133, Q9JHI5, P50544, Q8C0I1, Q9Z0X1, A2AI05, Q07417, Q8VHG0, G3X982, Q60759, Q9D826, Q99LC5, Q80XL6	2660	77	18797	3.670930573186212	6.960132470368308E-11	3.4808868927770697E-12	3.219084540805853E-12
GOTERM_MF_DIRECT	GO:0004812~aminoacyl-tRNA ligase activity	28	1.0010725777618876	1.165611205101365E-13	P32921, Q8BIP0, Q8BYM8, Q9JJL8, Q922B2, Q61035, Q8CGC7, Q8BML9, Q9CZD3, Q8BIJ6, Q8BMJ2, P26638, Q8CFI5, Q9Z1Q9, Q91WQ3, Q8BH61, Q99MN1, Q8BYL4, Q9ER72, Q9D0R2, Q68FL6, Q9WUA2, Q8BP47, Q8VDC0, Q3U2A8, Q99KK9, Q8BGQ7, Q9D0I9	2660	42	18797	4.711027568922306	2.619404693149363E-10	1.2472039894584605E-11	1.153400040095541E-11
GOTERM_MF_DIRECT	GO:0051082~unfolded protein binding	44	1.5731140507686807	1.4854128484463911E-13	P07901, Q9DBY1, Q99L47, P38647, O70591, P11983, Q9ES00, Q99M87, O35685, Q61081, Q99LP6, Q9QYJ0, Q61937, O88396, Q9D832, P80315, P80314, Q9CQN1, P80313, Q99KV1, Q9JMC3, P70670, P11499, P16627, Q80Y75, P35564, P14602, Q99M31, Q64433, P19324, Q06890, Q6P5E4, P14211, P42932, P63037, P20029, P17879, P08113, Q03958, P80318, P63017, P80317, P80316, Q8R1N4	2660	94	18797	3.3077427611582144	3.3378699804131884E-10	1.517146668390473E-11	1.4030399541234548E-11
GOTERM_MF_DIRECT	GO:0005200~structural constituent of cytoskeleton	38	1.3585984983911332	2.3663311746344087E-13	Q9WV32, P99024, Q922F4, P15508, Q62261, P58774, P14733, Q71LX4, A2ASS6, P48193, Q99JY9, Q8C8R3, P61161, Q9CVB6, Q9JM76, A3KGV1, G5E8K5, P20152, P26039, O70468, Q9QYB5, Q70IV5, P31001, P63260, P19246, P59999, Q9QXS1, Q7TMM9, Q62234, P21619, P57780, P58771, P48678, P08553, P08551, P83887, Q9QYC0	2660	74	18797	3.628764478764478	5.316144191525041E-10	2.3118026736537028E-11	2.1379287743001308E-11
GOTERM_MF_DIRECT	GO:0042803~protein homodimerization activity	195	6.97175545227029	3.890011841976714E-12	P10639, P52430, P07901, Q6P1B1, Q3UHC7, P58774, Q62087, P04919, Q9Z1J3, F6ZDS4, Q61035, Q9WVL0, Q9R0H0, P42225, Q6P8X1, O35129, Q8K1Z0, Q05722, O35245, O54962, Q99LP6, Q8BIL5, P42227, O88572, P10649, Q60994, P01592, P09813, P08207, Q61206, P70372, Q8C5H8, Q61207, Q4PZA2, Q99LX0, Q8BJU0, P58389, P14602, Q61285, Q9ER72, P50543, P35922, Q99P72, P12023, Q64674, Q64435, O55023, O55022, Q99N28, O35598,…	2660	855	18797	1.6116673262102625	8.740828727482608E-9	3.6420235870506986E-10	3.368101919844838E-10
GOTERM_MF_DIRECT	GO:0008022~protein C-terminus binding	75	2.6814444047193424	5.4469276582693035E-12	Q9CR26, P09405, Q60864, P98078, P54254, P11881, P19137, P04919, P17426, O35129, Q7TQF7, Q6R891, O54962, Q4ACU6, Q61081, Q08879, Q91XC9, P63087, Q5BL07, P31938, Q8CJG0, Q9WVH9, Q9Z0U1, Q60952, P46460, Q62419, P29341, Q99LC9, P70175, Q62418, Q01320, P39447, Q64511, P46935, P67778, O55143, Q9JLQ0, Q02248, P63330, Q9WTI7, O89053, P46096, Q9R1T2, Q62108, P26040, P49443, Q68FD5, Q6A4J8, Q91VJ5, Q9CR00,…	2660	234	18797	2.2649171004434163	1.2239355418053322E-8	4.89569857925245E-10	4.5274862695534453E-10
GOTERM_MF_DIRECT	GO:0008092~cytoskeletal protein binding	37	1.3228459063282088	1.0165274605836691E-11	O89053, P26041, P26040, P26043, O08529, O35350, P48193, Q3TTY5, P61161, O35245, Q921T2, G5E8K5, O88952, F8VPU2, Q8BUV3, P07356, Q91Y97, O70318, Q61644, Q8VHX6, Q7TMS5, Q9WUM3, Q64010, Q9ET54, P31001, Q9QXS1, Q9QXS6, Q9JKS4, P58771, Q91YD9, P05063, P05064, Q9WVE8, Q9Z2X2, O70209	2660	78	18797	3.3520773086562565	2.2841458169331474E-8	8.785143092044248E-10	8.124400242664863E-10
GOTERM_MF_DIRECT	GO:0005201~extracellular matrix structural constituent	48	1.716124419020379	2.2035381140642632E-11	Q61554, Q60841, Q62009, P28481, Q3UQ28, Q8VCM7, P19137, P97927, O35206, Q05722, Q08879, Q01149, P39061, O89029, Q9JK53, P02469, E9PV24, P02468, P08122, Q8BLX7, P29788, Q5QNQ9, Q60675, Q60994, Q61789, Q8BPB5, Q8CIZ8, Q64739, P37889, Q99JR5, P11276, Q61001, Q80YX1, Q61245, Q8K0E8, Q9EPX2, P11087, P10493, Q9R0G6, Q9CYA0, P82198, Q61292, Q9Z1T2, Q99KC8, Q61508, O88322, Q80Z19, Q8CG19	2660	122	18797	2.7802785652656232	4.9513483091345734E-8	1.833833386037926E-9	1.6959082226020514E-9
GOTERM_MF_DIRECT	GO:0031072~heat shock protein binding	36	1.2870933142652843	3.3679444790087975E-11	P10637, Q9DBH5, Q99L47, Q68FD5, P38647, P53668, Q99M87, F6ZDS4, Q61081, Q9WUD1, Q9QYJ0, Q60597, P61979, P09813, P30416, Q9JMC3, Q9CR16, P11835, P11499, P16627, Q99M31, Q64378, P57776, P40630, P63037, P20029, P17879, Q07813, Q9CYG7, Q00623, P42859, Q9D2G2, P17182, Q9QYI3, P63017	2660	77	18797	3.303837515867591	7.567759230386883E-8	2.70277544440456E-9	2.4994959383501E-9
GOTERM_MF_DIRECT	GO:0016853~isomerase activity	52	1.8591347872720771	6.586233003279407E-11	Q62446, P23591, P51660, Q9WUR2, Q7TSV4, Q8BH95, P34884, O70250, P15327, P17751, Q9WVL0, O09005, Q8BLN5, Q91W90, Q8CAA7, P08003, Q8BXZ1, Q922R8, Q8K157, P06745, Q9Z247, Q9CR16, P58389, Q01320, Q64511, Q9Z2M7, P24369, P09103, O09174, P27773, P26883, O35074, A2AR02, P42125, Q9DBJ1, Q9JM51, Q8K4Z3, O54749, Q9D0F9, P45952, P30416, Q64378, P17742, Q9ESX5, Q9DBM2, O35459, P47968, P16332, Q8BWM0, Q9CRC9,…	2660	142	18797	2.587747537858731	1.4799261216502657E-7	5.1031950201271816E-9	4.719376614074003E-9
GOTERM_MF_DIRECT	GO:0005516~calmodulin binding	66	2.359671076153021	7.322950630828347E-11	Q61235, A2AHC3, P49586, Q61879, Q99L88, P13541, O08796, Q4KUS2, Q9Z1B3, P63328, E9PZQ0, Q5SYD0, P48725, P20357, Q8K596, P51432, P97479, O08638, A2AAJ9, P10126, P39447, P16546, Q9WTQ5, Q3UQ44, Q01279, O88329, Q02566, Q9WTI7, O88444, E9Q634, P46735, P46096, Q61656, Q6PHZ2, Q5SX39, P56695, P21271, P06837, P97445, Q62261, Q6PDN3, Q9JKF1, Q68EF4, P35438, A2ASS6, A2AN08, P48193, Q99104, Q8VDD5, P09470,…	2660	204	18797	2.286233967271119	1.6454674833799032E-7	5.4848900224904325E-9	5.072363803620435E-9
GOTERM_MF_DIRECT	GO:0031625~ubiquitin protein ligase binding	94	3.360743653914909	2.059140355847081E-10	Q99KW3, Q9CXW4, Q9CXW3, P07901, Q810U5, Q91VH2, O08709, Q8BFZ9, Q9WTX6, P38647, Q61990, P17751, P68181, Q9R0P9, P63321, O35609, Q8C0T5, O89106, Q9CZ13, P47758, P62830, Q9DBC7, P06745, P61957, Q9D5V5, Q62417, Q8K1M6, P70175, Q8VE73, P50580, P11499, P16627, P63260, Q7TQI3, Q99P72, Q9Z1K5, P31324, Q06890, Q8BMB3, Q6P5G6, P62484, P14211, Q01279, Q922Y1, P17879, P57780, Q02248, Q3TDN2, P46414, P06795,…	2660	344	18797	1.9309735093547824	4.6268879383415396E-7	1.4925446385769002E-8	1.3802882772420111E-8
GOTERM_MF_DIRECT	GO:0043531~ADP binding	24	0.8580622095101895	7.749466930117229E-10	P26443, Q9JMH9, P54276, P48410, Q61879, P97479, Q03265, Q9WTM5, Q8VDN2, Q01853, Q9DCN2, Q8VDD5, O54950, P60122, P09041, P43274, Q60936, P52480, P09411, P56480, P63017, P43247, Q8CGK3, Q9D7G0	2660	42	18797	4.038023630504834	1.7413036350610867E-6	5.4415788099916914E-8	5.0323100877448754E-8
GOTERM_MF_DIRECT	GO:0031267~small GTPase binding	84	3.003217733285663	1.9154971394971713E-9	Q61598, Q61599, Q9ERU9, Q8BTM8, Q0GNC1, Q5SQX6, Q8R1A4, Q6P5F9, Q8BMG7, Q8BKC5, Q6PAR5, Q8BHZ0, P49817, Q7TMB8, Q8BPN8, A2AWA9, Q7TPH6, Q5FWK3, P31938, Q9D4H1, P22892, Q80XC3, P07356, Q8CIQ7, Q91Z67, Q60875, Q9EPL8, P46460, P51150, Q8K1M6, Q8BFY9, Q7M6Y3, Q99PT1, P70336, Q8VI75, P62484, Q3UQ44, Q99MI1, A2AF47, P47708, Q6NVE8, Q8BPQ7, Q9WTI7, O88643, Q91VW5, Q8BIK4, B2RY04, P62962, Q8BK67, Q8C3Y4,…	2660	307	18797	1.9335162009257671	4.304112712238961E-6	1.304279415893983E-7	1.2061827442045825E-7
GOTERM_MF_DIRECT	GO:0019900~kinase binding	47	1.6803718269574546	2.2900577830795602E-9	Q62108, Q3UHC7, Q8BTM8, P20918, P17427, P16125, P58281, P12382, P49817, Q91XA9, Q6R891, P09055, Q61081, P61022, Q9WUD1, P20152, P47857, P28656, P62908, Q6NXJ0, Q99LX0, Q5SWU9, P70296, P70175, Q91XM9, Q64010, Q9EST3, P11499, Q06138, Q6PD03, P10126, Q61043, Q62234, Q8BPB0, Q01279, P20108, Q8CGB6, P84075, P42859, P06151, Q811D0, Q02248, P05480, P62748, Q8R317	2660	133	18797	2.4971988241279894	5.145746665657924E-6	1.5134587760528743E-7	1.3996294333056842E-7
GOTERM_MF_DIRECT	GO:0060090~binding, bridging	64	2.288165892027172	4.057768761866765E-9	Q9CXW3, Q9JMH9, Q9CZW5, Q9R233, O08788, O55131, P49817, O08599, Q9CRB9, Q9Z2D6, O09164, P20152, P08122, O88653, P48725, Q91Y97, Q6Y7W8, Q8R1Q8, Q9Z2Y3, Q60631, P51432, Q6NXJ0, Q8K1M6, Q8BJU0, Q66X05, O08715, P10126, Q61166, O35598, E9PVA8, P46414, Q99K41, Q64727, O08807, P28661, Q9Z0R4, Q9Z0R6, P35235, P70441, Q9JKF1, Q9CQ22, Q6PDI5, O35226, P17095, P26638, Q8BUV3, P42208, Q924L1, Q80UG5, Q8C1B7,…	2660	213	18797	2.1232800310635747	9.117764917299098E-6	2.605087545118463E-7	2.409155282045468E-7
GOTERM_MF_DIRECT	GO:0005178~integrin binding	52	1.8591347872720771	4.809301151672694E-9	Q61554, P29533, Q07076, P98078, Q60625, Q71LX4, P11688, Q61233, P09055, P40240, Q08879, P08003, Q9WVH9, Q61001, P12023, Q3V3R4, P14211, O55222, Q01279, P82198, Q61292, Q9Z1T2, P09103, Q7TPR4, P97321, P11627, Q8CIB5, Q80TM9, Q8VDD5, P34152, Q61738, Q61739, P02469, P02468, Q8BLX7, P26039, P29788, Q91ZU6, Q61789, Q9WV60, P48025, Q8CIZ8, P11835, Q62470, A2A863, P11276, P17742, P43406, P63158, Q8K1B8,…	2660	158	18797	2.3256971542781004	1.0806441386401744E-5	3.0018054688357067E-7	2.776035498104405E-7
GOTERM_MF_DIRECT	GO:0044325~ion channel binding	54	1.9306399713979263	1.4700851645708129E-8	P07901, Q9Z239, P97300, Q8BTM8, P11881, O08795, P49817, Q6R891, O35245, Q9Z2Y3, Q9Z0U1, P08207, Q64518, Q62419, P11499, P35922, P39447, Q9Z329, O55143, P57780, P42859, P62482, Q02248, P63330, P55284, P60229, Q7TPR4, P26883, P60879, Q6PHZ2, O08808, P49443, P70441, P97447, P84091, Q3ULJ0, P63101, Q8C8R3, P68510, Q02357, G5E8K5, P62259, Q8K212, Q60932, Q9DAK9, P68254, Q80VP1, Q80U57, Q8CGZ0, P05480,…	2660	172	18797	2.2185653086203883	3.303226831652406E-5	8.927787472407071E-7	8.256316140481484E-7
GOTERM_MF_DIRECT	GO:0043022~ribosome binding	32	1.144082946013586	2.3107442107331073E-8	Q9CQS8, Q9DBB4, Q6GQT9, P70122, Q8VCM8, P59326, Q9JLN9, Q8BMA6, P68040, Q9D024, P63242, Q9D0J8, P61620, Q9CY58, Q924L1, Q9Z2I0, Q8BJW6, Q9CZ30, Q8C0D5, P14206, Q8R1B4, P35922, Q9CQR2, Q9DBG6, Q8BX17, P20029, P58252, E9PVA8, Q9Z1R2, Q6ZWX6, Q8CHP5, Q6P542	2660	78	18797	2.8990938885675734	5.1921074987526517E-5	1.3663795372413927E-6	1.2636122289219466E-6
GOTERM_MF_DIRECT	GO:0000146~microfilament motor activity	21	0.7508044333214158	2.465742582672337E-8	Q5SX39, Q61879, P21271, P97479, O08638, Q64331, Q99MZ6, P13541, Q5SX40, Q99104, Q8VDD5, O88329, Q5SV80, Q02566, Q9WTI7, Q6URW6, Q60605, Q5SYD0, E9Q634, P46735	2660	38	18797	3.9051939058171743	5.540370179113463E-5	1.420647072631985E-6	1.3137982273828505E-6
GOTERM_MF_DIRECT	GO:0050839~cell adhesion molecule binding	32	1.144082946013586	6.516222910482792E-8	P29533, P11609, Q62009, P26041, P26040, P97300, P29351, P26043, P35235, P11688, Q8VCM7, P35436, Q9CS84, Q01097, O55111, Q8VHF2, P09055, A2A8L5, Q61738, E9PV24, Q9Z0U1, P30999, P11835, P39447, Q00493, Q80TR1, Q8K0E8, Q9QZQ1, P82198, P05480, P16092, E9Q557	2660	81	18797	2.791720040842848	1.4640881464500488E-4	3.660488219963708E-6	3.3851778019958105E-6
GOTERM_MF_DIRECT	GO:0005509~calcium ion binding	157	5.613156953879156	7.23377625439268E-8	Q61554, Q07076, P52430, P09405, P98156, Q8BP92, Q9QXZ0, P12658, Q9D8Y0, P70663, Q3TZZ7, P70302, Q3U7R1, Q9CS84, O35887, O08796, Q8VHF2, O08795, Q3UV70, O35245, Q9Z1B3, P61022, P43274, Q60902, O88456, O89029, E9PZQ0, P07356, P56480, Q8K3V4, Q8C196, Q99K51, P08207, Q9Z247, Q61282, P19221, Q06138, Q61043, P50543, Q3THE2, P33587, P14211, P10493, O55143, Q61290, Q9Z1T2, P55284, O88322, O35639, O35516,…	2660	736	18797	1.5074008050016345	1.6252974895536454E-4	3.964462254541549E-6	3.6662895260068265E-6
GOTERM_MF_DIRECT	GO:0016829~lyase activity	50	1.787629603146228	7.826781579529281E-8	P51660, P84309, Q9QZA0, P19096, Q8BH95, Q91XD4, P17751, Q8K2C9, Q8BU33, Q91Y97, Q9JLZ3, P00186, Q9D9V3, Q8R0F8, Q91YI0, Q8VC30, Q8BSF4, P13634, P51830, P54822, Q99KI0, Q8R4N0, P05063, O88444, Q9Z2V4, Q8BMS1, Q8BH04, Q9CZ42, O35074, Q9CPU0, Q64444, Q99K01, P97807, Q5RKZ7, Q9CZL5, P00920, P22315, Q8VC12, P62908, Q8VBT2, P28271, Q9DBE0, Q9DBM2, P16015, O35215, P63158, Q8BWM0, Q8R0X7, Q8C165, Q9QXE0	2660	161	18797	2.1945780600569744	1.7585232511607707E-4	4.1816393546743925E-6	3.867132433917841E-6
GOTERM_MF_DIRECT	GO:0051087~chaperone binding	45	1.6088666428316054	8.002247096172625E-8	Q60864, P07724, Q9DBY1, Q6PIC6, P10637, Q99L47, P38647, P20918, P97821, Q61081, Q9WUD1, Q99LP6, Q9QYJ0, Q6PIE5, P01899, P01898, Q9JLV1, O88396, Q61147, Q9D832, Q60597, P57759, Q8BK64, P08228, Q9CX34, Q9JMC3, Q8CIZ8, O08539, A2ARV4, Q80Y75, Q62351, Q8VDN2, Q9D113, Q64433, P11276, P12023, Q8K0E8, P63037, Q07813, Q9D2G2, Q03958, P63038, P46414, P63017, O35857	2660	138	18797	2.3043069630598234	1.7979433455406202E-4	4.1816393546743925E-6	3.867132433917841E-6
GOTERM_MF_DIRECT	GO:0005543~phospholipid binding	42	1.5016088666428316	9.134004167151423E-8	P52430, P46096, Q60963, Q9CZ44, P15508, P11725, Q62261, P14873, Q7TQF7, Q4KUS2, Q9ESD7, Q8R322, P08226, O88673, Q8C196, Q61644, P09813, Q69ZN7, Q61207, P10107, Q8VD75, Q91YM2, P06728, Q9Z268, O08539, Q7M6Y3, Q80VP1, Q8VD37, P33622, P53811, Q80TT2, P53810, O88947, Q01339, Q00623, Q80XN0, Q9WTI7, Q9JKY5, E9Q414, P26645, Q9WVE8, P05202	2660	125	18797	2.3743578947368422	2.05220022431285E-4	4.664569855361193E-6	4.313741058941058E-6
GOTERM_MF_DIRECT	GO:0003774~motor activity	26	0.9295673936360386	1.1821505972115749E-7	Q9JMH9, Q5SX39, Q61879, P21271, L0N7N1, P97329, Q6P9L6, P13541, Q99104, Q8VDD5, Q5SV80, Q60605, Q5SYD0, P97479, O08638, Q64331, Q99MZ6, Q5SX40, O88329, Q02566, P33173, Q9WTI7, Q6URW6, E9Q634, P46735	2660	59	18797	3.114069070982541	2.655939786121442E-4	5.9028719820764634E-6	5.458908757790339E-6
GOTERM_MF_DIRECT	GO:0003995~acyl-CoA dehydrogenase activity	11	0.3932785126921702	1.586531013067583E-7	Q9DBL1, Q07417, Q9D7B6, P51174, Q8K370, Q60759, P45952, Q9JHI5, Q80XL6, Q8JZN5, P50544	2660	12	18797	6.4776629072681695	3.5643001067831026E-4	7.749859100788824E-6	7.166981402509646E-6
GOTERM_MF_DIRECT	GO:0047485~protein N-terminus binding	43	1.537361458705756	2.1086532707353487E-7	P60879, Q8BTI8, Q3UHC7, P11103, P70441, P48193, Q9R0H0, O35129, O08599, Q4KUS2, O54962, Q9CQ80, P63087, O35387, P63242, Q9Z2D6, P31938, Q61937, Q9D4H1, P28654, Q9DBE8, P97496, Q8BRF7, Q8CI51, Q8CIZ8, P97479, P68254, O35382, Q9QXS1, Q9CQR2, Q06890, P17879, Q3TPX4, Q61290, Q05512, Q8VCI5, P57780, P58771, Q60737, P0DP26, P60229, Q9CZ28	2660	133	18797	2.284671264627735	4.7370220758757853E-4	1.0081157232643252E-5	9.322939354442668E-6
GOTERM_MF_DIRECT	GO:0051117~ATPase binding	36	1.2870933142652843	2.274529250486556E-7	Q9Z239, Q9CZ44, P26040, Q9DBY1, P26043, P56695, Q9ES00, P35436, Q99JY9, P63321, Q8C8R3, P49817, P41233, P50518, O35245, Q9CVB6, Q6DFW4, Q921T2, Q02357, Q99LP6, P63328, O88696, Q91Y97, P61979, Q9CR51, Q9Z1G4, Q9WTM5, O35143, Q9D0T1, Q99J56, O08997, Q8BYU6, Q922Y1, P60122, P35550, Q8VCI5	2660	102	18797	2.494073418841221	5.109561981102573E-4	1.064764005384019E-5	9.846816213564715E-6
GOTERM_MF_DIRECT	GO:0005525~GTP binding	94	3.360743653914909	2.4032699201524726E-7	Q8BFR5, P07901, Q9D1G1, P10833, Q922F4, Q9WTP7, P63094, Q8K0D5, P63321, O55131, Q8BZ98, P61021, Q5SWD9, P43274, P61226, Q05D44, P61028, P61027, P47758, B2RSH2, Q60710, P51150, P28650, Q8K1M6, Q91YM2, Q8C7H1, P11499, Q9Z0E6, Q9Z2I8, P10126, Q61043, Q7TMM9, P15532, P84096, P35293, Q9QUI0, P61750, P39054, Q9CQC9, Q9Z2V4, P83887, Q8BH04, Q8C262, P26443, Q811U4, P99024, Q9Z0N1, P28661, P35278, P59325,…	2660	393	18797	1.6902159980102929	5.398690340969736E-4	1.1020709205270624E-5	1.0191826314442527E-5
GOTERM_MF_DIRECT	GO:0008289~lipid binding	86	3.074722917411512	2.784180782141448E-7	P04117, Q91VH2, Q9D8U8, Q9JMD3, P49586, Q8CGY8, O70492, O70493, Q3TZZ7, Q91YJ2, P17427, Q3U7R1, Q6P8X1, Q8K1Z0, Q80UU9, Q8R0S2, Q5BL07, Q9WV80, P47713, Q61644, P09813, Q8K1M6, Q62419, Q91YM2, P70296, O08716, A2AAJ9, Q6VNB8, P33622, P53811, P53810, Q06770, Q9DBK0, Q9CXI5, Q9CWK8, O55022, Q07813, Q00623, Q05512, A2A8Z1, Q80TJ1, P47708, P32020, P01027, E9Q634, Q9WVE8, P60879, P07724, Q5XG73, P51162,…	2660	351	18797	1.7314032945611895	6.254098586133683E-4	1.2512108434943667E-5	1.1571055330579858E-5
GOTERM_MF_DIRECT	GO:0017124~SH3 domain binding	42	1.5016088666428316	4.805092717508484E-7	Q9WU78, E9PUL5, P49025, P29351, Q3UHC7, P10637, Q3UIA2, Q62188, Q03173, Q62422, D3YZU1, P42567, Q4ACU6, Q8BIJ7, Q5FWK3, Q60749, Q8BHL5, P49710, P00520, Q8CIQ7, Q80TZ3, Q60631, Q62419, P97797, Q64010, A2ARV4, Q7M6Y3, Q8VD37, Q9R226, P11352, P62484, O54991, O55222, Q80Z38, P39054, Q9JJU8, O35598, Q8R550, Q9JLQ0, Q99NE5, P22682, Q9JKY5	2660	132	18797	2.2484449760765552	0.0010791219216449432	2.1170673208316793E-5	1.9578397386240448E-5
GOTERM_MF_DIRECT	GO:0051020~GTPase binding	22	0.7865570253843404	6.323916128246076E-7	P07901, Q62419, Q62261, Q8BTM8, P31230, O08539, Q91VJ5, Q80U63, Q9CQ22, Q61233, P62880, Q8C0J2, Q8CGC7, P62960, O08585, Q91VW5, P17182, O88597, P62874, Q99JB2	2660	48	18797	3.2388314536340848	0.001419975283092234	2.681101800031874E-5	2.479452398961386E-5
GOTERM_MF_DIRECT	GO:0044183~protein binding involved in protein folding	22	0.7865570253843404	6.323916128246076E-7	P80315, P80314, P80313, P07901, P38647, O70591, P11983, P16627, P11499, P14602, Q99M31, Q64433, Q9D024, P42932, P20029, P17879, Q3U0V1, P08113, P80318, P63017, P80317, P80316	2660	48	18797	3.2388314536340848	0.001419975283092234	2.681101800031874E-5	2.479452398961386E-5
GOTERM_MF_DIRECT	GO:0004601~peroxidase activity	20	0.7150518412584912	7.286370279827854E-7	P02089, P02088, O70325, O08709, O08807, P24270, Q9CQM5, P99029, Q3UQ28, P11352, Q9CX80, P35700, P49290, P20108, Q05769, P22437, Q61171, P01942, P46412, P06467	2660	41	18797	3.4470933431138824	0.0016359084389110379	3.031939633106146E-5	2.803903229904126E-5
GOTERM_MF_DIRECT	GO:0016616~oxidoreductase activity, acting on the CH-OH group of donors, NAD or NADP as acceptor	25	0.893814801573114	7.592534335072412E-7	Q61753, P13707, O70475, Q99L04, Q64442, P70404, P16125, Q3ULJ0, P45377, Q91Z53, P08249, P00342, P21300, Q9D6R2, Q61425, Q9CXR1, Q99L13, Q9DBM2, Q8BGC4, P14152, P06151, O88844, P48758, Q8BMS1, P54071	2660	60	18797	2.9443922305764407	0.001704588648331895	3.1018953910741284E-5	2.8685975178691766E-5
GOTERM_MF_DIRECT	GO:0003676~nucleic acid binding	123	4.3975688237397215	8.020889195312432E-7	P09405, Q8BL97, Q8QZY9, O70133, Q922B2, Q9EPU4, Q6R891, Q8VDF2, Q62093, Q99MR6, Q9Z2D6, P60335, Q9JIX8, Q60749, Q91W50, Q99MJ9, Q6NV83, Q569Z5, P62996, Q14BI7, P70372, Q9WUK2, O08715, Q62376, P35922, Q91VC3, O88569, Q9Z130, Q6ZWX6, Q61655, Q91VR5, Q61656, Q9JKB3, Q62504, Q78PY7, Q921F4, Q99K48, Q9Z1D1, Q61496, Q9JJH1, Q99MP8, Q61937, P61979, Q9WU40, P62270, Q64012, Q8CGZ0, Q8VD37, Q8R081, Q8BGD9,…	2660	566	18797	1.535661813544462	0.0018006713674327823	3.2183817896191136E-5	2.97632281211772E-5
GOTERM_MF_DIRECT	GO:0000287~magnesium ion binding	63	2.2524132999642474	8.352463572885544E-7	Q7TSV4, P68181, Q3UV70, P70704, Q8BU33, Q6P9R2, P52480, B2RSH2, P34914, Q64436, P28650, Q9Z2I8, Q99P30, Q9QZW0, P11930, Q8CG72, P53657, Q01320, P18653, P15532, O55023, Q05512, Q9Z2I9, O88844, Q8R4N0, Q9Z2V4, P54071, Q148W0, P00493, P54276, P28661, P49443, Q7TT50, Q9D020, P15105, Q99LS3, P70404, P40142, Q9WUL7, Q9Z0S1, Q7TPS0, Q9D0F9, P00520, Q9D819, Q9D6R2, P06801, P03975, P62827, P51855, P18155,…	2660	238	18797	1.8705550641309157	0.0018750392620331402	3.292629061100669E-5	3.0449858428870453E-5
GOTERM_MF_DIRECT	GO:0016627~oxidoreductase activity, acting on the CH-CH group of donors	16	0.572041473006793	1.0519051962890447E-6	P51174, Q9JHI5, Q8JZN5, Q8K2B3, Q9R0H0, P50544, Q9DBL1, Q9D7B6, Q07417, Q9CY27, Q8K370, Q60759, P45952, Q9EPL9, Q9QXD1, Q80XL6	2660	28	18797	4.038023630504834	0.0023608410401082525	4.0061541967143786E-5	3.7048457591332794E-5
GOTERM_MF_DIRECT	GO:0048027~mRNA 5'-UTR binding	16	0.572041473006793	1.0519051962890447E-6	Q8CI11, P97351, P09405, Q6ZQ58, Q61879, P28271, P62082, Q7TMK9, P35922, Q62167, P62264, P61255, Q5SF07, P47962, P62301, P80316	2660	28	18797	4.038023630504834	0.0023608410401082525	4.0061541967143786E-5	3.7048457591332794E-5
GOTERM_MF_DIRECT	GO:0002020~protease binding	49	1.7518770110833037	1.2322101420385622E-6	P28665, Q62426, Q91ZX7, P97321, P20918, P34884, A2ASS6, P70302, P51125, Q05793, O08677, P09055, Q00898, Q9DBN5, Q00897, Q01149, Q61838, E9PZQ0, Q9JKV1, P41317, P07356, P22599, Q6GQT1, Q61247, P03975, Q60854, O08917, Q9WV60, Q61207, Q8CIZ8, Q62470, Q03265, O08539, P11276, P70677, Q99J56, P11087, O35215, P43406, P17879, Q9R0G6, P32261, P05064, Q61508, P24822, O70228, Q6P069, P28843	2660	170	18797	2.0368266253869964	0.0027649483646779993	4.6146269819344156E-5	4.267554458593554E-5
GOTERM_MF_DIRECT	GO:0030527~structural constituent of chromatin	24	0.8580622095101895	1.538503886606662E-6	Q3TEA8, P62806, P10922, P0C0S6, Q8VIK3, P43274, P17095, Q9QZQ8, P43275, P43276, P15864	2660	58	18797	2.924086077262121	0.0034510522756937556	5.667243005254376E-5	5.24100176453876E-5
GOTERM_MF_DIRECT	GO:0050661~NADP binding	20	0.7150518412584912	1.7946053017784582E-6	P50285, Q61941, Q922P9, P06801, P50172, P24270, P97872, P47791, Q9DCD0, P16858, Q99L13, Q8CFX1, P37040, A2AI05, Q00612, Q8VHG0, O88844, Q91Z53, P00375	2660	43	18797	3.2867634201783527	0.0040243621946907115	6.503996956606768E-5	6.014822285638123E-5
GOTERM_MF_DIRECT	GO:0019903~protein phosphatase binding	38	1.3585984983911332	2.07628928426785E-6	P07901, Q9EQK5, Q62108, P35917, P70188, Q9Z2D0, O70492, P18760, Q9JKF1, P68040, P11881, Q02357, P63087, P34152, P62259, P42227, Q60631, P30999, P97797, P70175, Q91XM9, O08715, Q9WVM3, P35922, Q3V3R4, Q62059, Q01853, Q01279, Q8BVQ5, P16110, P41241, Q02248, P63330, P09581, P08113, P55284, Q9Z1T1, P46414	2660	120	18797	2.237738095238095	0.00465456066630443	7.405431780555331E-5	6.848458940807289E-5
GOTERM_MF_DIRECT	GO:0046933~proton-transporting ATP synthase activity, rotational mechanism	12	0.42903110475509476	2.4112798562891524E-6	P97450, Q06185, P56135, Q9D3D9, Q9CQQ7, Q03265, P50516, Q9DCX2, P56382, P56480, Q91VR2, Q9DB20	2660	17	18797	4.988146837682442	0.005403500655673188	8.465852870440196E-5	7.829124283388841E-5
GOTERM_MF_DIRECT	GO:0005080~protein kinase C binding	26	0.9295673936360386	2.838718470146389E-6	Q91VJ2, Q9Z0P5, Q8BTM8, P68040, Q62048, O08795, Q62093, P61982, Q63918, P00520, Q9QYB5, Q8CI51, P14602, Q01320, Q64511, P68404, P43406, Q9JKS4, P05480, Q9CQM9, O55029, E9Q557, P26645, O35658, Q5SNZ0, Q9WUA6	2660	68	18797	2.701912870411322	0.006358309311898069	9.813231388336825E-5	9.075164586098763E-5
GOTERM_MF_DIRECT	GO:0031210~phosphatidylcholine binding	16	0.572041473006793	3.291770415107013E-6	P01592, Q60930, P09813, P49586, Q60932, P06728, Q3TZZ7, P53811, Q3U7R1, Q04690, P53810, P41233, Q00623, P55065, Q91Y97, P01872	2660	30	18797	3.7688220551378446	0.007369332621207425	1.1039713616037999E-4	1.0209401377003542E-4
GOTERM_MF_DIRECT	GO:0050750~low-density lipoprotein particle receptor binding	16	0.572041473006793	3.291770415107013E-6	P55302, P46096, P98078, Q68FD5, A2ARV4, Q7M6Y3, P12023, P17426, P84091, Q06890, P63037, P08113, Q9ERE7, P08226, Q8VDD8, E9Q414	2660	30	18797	3.7688220551378446	0.007369332621207425	1.1039713616037999E-4	1.0209401377003542E-4
GOTERM_MF_DIRECT	GO:0003697~single-stranded DNA binding	36	1.2870933142652843	3.456666321573681E-6	Q8CG48, P09405, Q8CG47, Q62348, Q8BH57, Q9JKB3, O70133, Q62504, O35295, Q8VEK3, Q61990, P49718, P49717, P42669, Q8C854, P60335, P25206, P01872, Q8CGK3, Q6PB66, P01592, P61979, Q60710, P97310, P49312, P97311, P10107, Q9CQ71, Q61881, P53996, P15532, P17225, P62960, P63158, Q9Z130, P43247	2660	113	18797	2.2512875108124293	0.007737056341710069	1.1422248859670679E-4	1.0563165612103102E-4
GOTERM_MF_DIRECT	GO:0016209~antioxidant activity	15	0.5362888809438684	4.038439648340106E-6	P08228, O08709, Q61646, O08807, P24270, P06728, P99029, P35700, P20108, Q9CYH2, Q61171, O09164, P08226, P27005	2660	27	18797	3.9258563074352546	0.00903334417188828	1.3151266506985823E-4	1.2162141433696725E-4
GOTERM_MF_DIRECT	GO:0000049~tRNA binding	28	1.0010725777618876	4.3914620977418605E-6	Q9Z0N1, P31230, Q9JJL8, P32067, Q7TT37, Q9DD18, Q8BIJ6, Q1HFZ0, Q05D44, P26638, Q9CZ57, P47911, P63325, Q3U5F4, Q9CQF4, Q8K224, Q8BJW6, Q91WQ3, Q99MN1, Q8CCP0, P10126, Q924C1, Q8BYL4, Q9ER72, O08756, Q68FL6, Q8BGQ7, Q9D0I9	2660	78	18797	2.5367071524966263	0.009819111611800824	1.4096593333751372E-4	1.3036368913010838E-4
GOTERM_MF_DIRECT	GO:0000062~fatty-acyl-CoA binding	14	0.5005362888809438	4.759365793396546E-6	Q9WUR2, Q5XG73, P51174, P31786, Q8JZN5, P50544, P53810, Q8BMP6, Q07417, P32020, Q60759, P45952, Q8BMS1	2660	24	18797	4.122149122807017	0.010637339447559513	1.4982246424742176E-4	1.385541080134145E-4
GOTERM_MF_DIRECT	GO:0019905~syntaxin binding	27	0.9653199856989632	4.800719815671725E-6	P46096, P60879, P28663, P46097, P97445, O08547, P49817, P41233, O08599, Q99KF1, Q4KUS2, Q8R307, P00520, O70439, Q9D1D4, Q8K400, Q9CWZ7, Q8BRF7, P46460, Q6PAM1, P16546, Q80TT2, Q9DB05, Q8R570, Q9WVC3, O70404, Q921M4	2660	74	18797	2.578332655964235	0.010729269655830764	1.4982246424742176E-4	1.385541080134145E-4
GOTERM_MF_DIRECT	GO:0019003~GDP binding	29	1.0368251698248123	5.208764088243715E-6	P10833, P35278, P35282, P63321, P12242, Q01768, Q9WUL7, P61021, P61226, P61028, P61027, B2RSH2, Q8R1Q8, P53994, P51150, P62827, Q9WUM5, Q9Z0E6, P62071, Q9Z2I8, P46638, P35293, Q9QUI0, Q91V41, Q9Z2V4, P08556, Q9D7G0	2660	83	18797	2.46903252106169	0.011635896573999771	1.603300398121045E-4	1.4827139418315671E-4
GOTERM_MF_DIRECT	GO:0097110~scaffold protein binding	31	1.1083303539506615	5.3393558942938285E-6	P84309, P07901, Q62108, Q8BKX1, P49025, Q00560, P35436, D3YZU1, Q01097, Q8VDD5, Q4ACU6, Q61081, P31938, P20152, P62259, E9Q401, Q9Z2Y3, Q63844, Q61207, P48025, Q99LX0, P11679, Q64010, Q99MN1, Q9Z329, Q9WVC3, P05480, P25976, E9Q557, P05784, Q6Q477	2660	92	18797	2.3811171951618175	0.011925880907979414	1.6212882019565178E-4	1.499348857884132E-4
GOTERM_MF_DIRECT	GO:0035255~ionotropic glutamate receptor binding	21	0.7508044333214158	6.267758882587533E-6	Q62108, O08917, P46460, Q9WV60, P21271, P70175, Q3UHD6, P35564, O35382, P63094, P56959, Q8VD04, P35438, D3YZU1, Q01097, P46935, Q80Z38, Q4ACU6, Q9QYR6, Q02248, Q811D0	2660	50	18797	2.967947368421053	0.01398498701647477	1.854670042199501E-4	1.715177724828911E-4
GOTERM_MF_DIRECT	GO:0030170~pyridoxal phosphate binding	22	0.7865570253843404	6.273027290038366E-6	Q8QZR5, Q99K85, P97363, P07724, Q8VBT2, Q9ET01, Q8CI94, Q8VC19, Q9DBE0, Q99K01, Q9Z1J3, Q3UEG6, Q9WUB3, Q9WVM8, Q8R0X7, Q91WS0, Q9Z2Y8, Q922Q1, P29758, P61922, P05201, P05202	2660	54	18797	2.8789612921191865	0.013996659576363979	1.854670042199501E-4	1.715177724828911E-4
GOTERM_MF_DIRECT	GO:0008017~microtubule binding	66	2.359671076153021	7.277700836356842E-6	A2AHC3, Q922J3, Q9QXZ0, P10637, P97820, Q8BUK6, P16858, L0N7N1, Q9Z0H8, Q91XD4, O08788, Q9QY76, P14873, O08553, Q8BZ98, P61022, Q8BIL5, P63005, P27546, P20357, Q60875, Q61768, Q8K1M6, O08715, P35922, Q61166, Q9JL04, P39054, P59242, Q6PGN3, O88485, Q8BK67, P28740, Q9WV55, P26040, Q8K4R9, P70122, P97329, Q6P9L6, Q99K43, P58281, Q6RT24, A2AGT5, Q9QXL2, Q9ESD7, Q9WUL7, Q9QYR6, P28738, Q8BRT1, Q5HZI1,…	2660	269	18797	1.7337982502725215	0.01622006800161957	2.123765425882315E-4	1.964034069863574E-4
GOTERM_MF_DIRECT	GO:0048306~calcium-dependent protein binding	32	1.144082946013586	7.590572148743895E-6	P97384, Q07076, P98156, P46096, P60879, Q9WU78, Q61656, P56695, Q68EF4, P97429, Q9CS84, P07091, Q99104, P61022, P41317, P07356, Q5SYD0, P98064, P27005, Q6GQT1, Q9DBE8, P08207, P10107, P14824, P50543, P14069, Q3UPL0, P0DP26, Q9D0E1, O35639, Q6Q477	2660	98	18797	2.3074420745741904	0.016911448861999356	2.1866686690035297E-4	2.022206272447412E-4
GOTERM_MF_DIRECT	GO:0008307~structural constituent of muscle	13	0.4647836968180193	1.0148007088406791E-5	P50462, O70468, Q70IV5, P97315, O08638, P19001, A2AAJ9, Q62165, A2ASS6, Q9QXS1, Q60605, Q7TPW1, O70209	2660	22	18797	4.175683526999316	0.02254467122405035	2.8864015098291215E-4	2.6693112316087737E-4
GOTERM_MF_DIRECT	GO:0048029~monosaccharide binding	12	0.42903110475509476	1.1188943687085662E-5	Q9QXD6, P12382, P47968, P06745, P16110, P40142, Q8CGY8, Q9CQ60, P53657, Q9WUA3, P47857, Q93092	2660	19	18797	4.463078749505343	0.0248282767863518	3.1426945581101854E-4	2.906328122720501E-4
GOTERM_MF_DIRECT	GO:0003743~translation initiation factor activity	25	0.893814801573114	1.3397344193065444E-5	Q62448, Q9Z0N1, Q3UGC7, O70194, Q9Z1D1, Q99L45, P59325, Q05D44, Q9CQJ6, Q8QZY1, Q80XI3, Q8BJW6, Q99JX4, Q91WK2, Q9QZD9, Q9WUK2, Q6NZJ6, Q8R1B4, Q8BGD9, Q8JZQ9, Q8BMB3, P23116, Q6ZWX6, P60229, P60843	2660	69	18797	2.56034107006647	0.02965542058820203	3.7165225187429696E-4	3.436997683109876E-4
GOTERM_MF_DIRECT	GO:0016620~oxidoreductase activity, acting on the aldehyde or oxo group of donors, NAD or NADP as acceptor	14	0.5005362888809438	1.5023595765225312E-5	Q8BH00, Q8CHT0, E9Q3E1, P16858, Q9DBF1, Q8BWF0, Q9JLJ2, Q9EQ20, Q8R0Y6, P47738, P24549, P47740, Q9Z110, O35945	2660	26	18797	3.805060728744939	0.03319482095222004	4.1168316688367407E-4	3.807199024407097E-4
GOTERM_MF_DIRECT	GO:0098919~structural constituent of postsynaptic density	9	0.32177332856632107	1.7551921577016514E-5	Q80Z38, Q62108, Q4ACU6, Q9D415, Q811D0, P70175, Q91XM9, O35927, D3YZU1	2660	11	18797	5.781715652768284	0.03867190078445415	4.75170696187423E-4	4.394324462294014E-4
GOTERM_MF_DIRECT	GO:0030507~spectrin binding	16	0.572041473006793	2.250112628129118E-5	A2AHC3, P06800, P97479, Q9Z0E6, P16546, P48193, Q9WV69, Q8C8R3, Q4KUS2, Q02357, G5E8K5, O88485, Q9QYC0, P62874, Q99KJ8, O70318	2660	34	18797	3.3254312251216276	0.049303684881664256	5.948238912242503E-4	5.50086357794389E-4
GOTERM_MF_DIRECT	GO:0004177~aminopeptidase activity	16	0.572041473006793	2.250112628129118E-5	Q64514, Q9EQH2, Q6P1B1, Q9CPY7, P16406, P97449, Q9ET22, Q99KK7, Q8C129, P24527, Q9WVJ3, Q9Z2W0, P49935, Q11011, P06797, P28843	2660	34	18797	3.3254312251216276	0.049303684881664256	5.948238912242503E-4	5.50086357794389E-4
GOTERM_MF_DIRECT	GO:0003924~GTPase activity	75	2.6814444047193424	2.3358380961420666E-5	Q61599, Q8BFR5, Q9D1G1, P10833, Q922F4, P63094, Q62167, Q8K0D5, P63321, O55131, Q8BZ98, P61222, P61021, Q5SWD9, P61226, Q05D44, P61028, P61027, B2RSH2, P62874, P51150, P28650, Q8K1M6, Q91YM2, Q8C7H1, Q9Z0E6, P10126, Q7TMM9, P84096, P62880, P35293, Q9QUI0, P61750, P39054, Q9CQC9, P83887, Q8C262, Q811U4, P99024, Q9Z0N1, P28661, P35278, Q80U63, Q91YH5, P58281, P35282, Q9WUL7, P42208, P27601, Q80UG5,…	2660	328	18797	1.6158250045846323	0.05113324415267728	6.103056048873516E-4	5.644036702073504E-4
GOTERM_MF_DIRECT	GO:0005518~collagen binding	27	0.9653199856989632	2.3648061599654798E-5	Q8VHY0, O70370, Q99MQ4, P70663, P51885, Q04857, Q9QYR6, P09055, P29788, P10605, P28654, Q8CIZ8, Q62470, Q640N1, P19324, Q3V3R4, A2AX52, Q02788, O08742, P10493, Q9R0G6, P82198, Q9Z1T2, O88643, O70503, P06797, P28843	2660	80	18797	2.384957706766918	0.051750686823773706	6.107723495910843E-4	5.648353103917548E-4
GOTERM_MF_DIRECT	GO:0008233~peptidase activity	109	3.897032534858777	2.882603325325033E-5	Q6P1B1, Q8C1A5, P26262, Q9DBL9, O70370, P18242, Q9R0P9, Q8CDG3, O88696, P49935, O89023, P03953, Q4PZA2, Q99LX0, A6H611, Q6PFD9, P11214, P19221, P35123, Q7TQI3, P33587, Q99LG0, P24527, O35598, O89017, Q9D1A2, P06797, P28843, Q91YP2, Q3V0C5, Q60841, P97321, Q9R098, Q9CPY7, Q6A4J8, Q9ET22, P97449, Q8C0M9, P11032, P09470, P21981, P26516, P04186, Q9Z2W0, Q8CGK3, O89001, Q8R0I0, Q8CG14, P31428, Q91WK2,…	2660	525	18797	1.4671485857500894	0.06271982656248642	7.360465536369715E-4	6.806874670483431E-4
GOTERM_MF_DIRECT	GO:0043236~laminin binding	14	0.5005362888809438	4.099667181081467E-5	P09405, O70370, Q9R069, Q62470, Q99JR5, P14206, Q62165, P16045, P10493, P16110, P09055, Q61738, Q61508, Q61739	2660	28	18797	3.5332706766917292	0.08800558233449984	0.0010350508040325908	9.572031912682348E-4
GOTERM_MF_DIRECT	GO:0051219~phosphoprotein binding	21	0.7508044333214158	4.463236429785734E-5	Q60631, O70456, Q9CQV8, O70583, P30416, Q3UNH4, O35098, P11214, Q9JLN9, Q62188, Q07113, P48193, P15379, O08795, Q9WVC3, O35245, P05480, P63005, P62259, Q9EQF5, Q569Z6	2660	56	18797	2.649953007518797	0.09542599671900753	0.0011143213619698381	0.0010305117001216395
GOTERM_MF_DIRECT	GO:0030021~extracellular matrix structural constituent conferring compression resistance	9	0.32177332856632107	4.6087269085072124E-5	Q9QUP5, P28653, P28654, Q99MQ4, Q9JK53, Q62000, P51885, Q05793, Q62059	2660	12	18797	5.299906015037593	0.09837850903112999	0.0011256314525451856	0.001040971143030216
GOTERM_MF_DIRECT	GO:0005522~profilin binding	9	0.32177332856632107	4.6087269085072124E-5	Q9JL26, Q60598, Q9QXS6, Q7TMB8, O08808, P42859, P63260, Q03173, Q9QYX7	2660	12	18797	5.299906015037593	0.09837850903112999	0.0011256314525451856	0.001040971143030216
GOTERM_MF_DIRECT	GO:0051920~peroxiredoxin activity	7	0.2502681444404719	4.9062881535398476E-5	P20108, O08709, O08807, Q99LX0, P99029, Q61171, P35700	2660	7	18797	7.0665413533834585	0.10438710782790162	0.0011728116469153231	0.0010846028492612556
GOTERM_MF_DIRECT	GO:0003988~acetyl-CoA C-acyltransferase activity	7	0.2502681444404719	4.9062881535398476E-5	Q921H8, Q8BWT1, P32020, Q99JY0, Q8BMS1	2660	7	18797	7.0665413533834585	0.10438710782790162	0.0011728116469153231	0.0010846028492612556
GOTERM_MF_DIRECT	GO:0051371~muscle alpha-actinin binding	10	0.3575259206292456	4.984943965661631E-5	Q91YE8, O70400, Q9JKS4, Q8CI51, O35245, Q80XB4, Q3TJD7, A2ASS6, O70209	2660	15	18797	4.711027568922305	0.10596869072470705	0.0011790704306149143	0.0010903909011205127
GOTERM_MF_DIRECT	GO:0004866~endopeptidase inhibitor activity	18	0.6435466571326421	5.22260188043375E-5	P29699, Q61247, P28665, Q62426, Q9JMA1, Q9Z0E6, O08677, Q00898, Q00897, P01029, Q61838, Q8R422, P01027, Q9ESB3, Q9QXC1, P06684, P22599, Q6GQT1	2660	44	18797	2.890857826384142	0.11073049018958703	0.0012224152526390246	0.001130475698702222
GOTERM_MF_DIRECT	GO:0003746~translation elongation factor activity	13	0.4647836968180193	5.397379702508059E-5	Q8BFR5, P10711, Q9D8N0, Q9D1M4, Q8C0D5, O70251, P10126, P57776, O08810, Q8K0D5, P58252, P63242, Q9D0J8	2660	25	18797	3.6746015037593986	0.11421621662396952	0.0012503002259315061	0.0011562634043104892
GOTERM_MF_DIRECT	GO:0071949~FAD binding	18	0.6435466571326421	7.29423323432838E-5	Q9JMH6, Q8BND5, Q9R112, P58710, Q9WU79, Q8R180, Q923B6, Q9R0H0, Q9DCN2, Q8C0I1, Q9CQF9, Q9Z0X1, Q8CIG3, A2AI05, G3X982, Q9EPL9, Q9QXD1, Q00519	2660	45	18797	2.8266165413533835	0.15117937990166352	0.001655569906821805	0.0015310521879731691
GOTERM_MF_DIRECT	GO:0030020~extracellular matrix structural constituent conferring tensile strength	18	0.6435466571326421	7.29423323432838E-5	Q5QNQ9, Q8C6K9, Q64739, P28481, A2AX52, Q61245, Q04857, Q02788, O35206, P11087, Q80X19, Q05722, Q01149, Q60847, P39061, A6H584, P08122, Q8BLX7	2660	45	18797	2.8266165413533835	0.15117937990166352	0.001655569906821805	0.0015310521879731691
GOTERM_MF_DIRECT	GO:0034185~apolipoprotein binding	11	0.3932785126921702	8.55493244972141E-5	P98156, P41233, Q91ZX7, P11152, P10637, P20918, P35564, P63038, O08601, P12023, O88572	2660	19	18797	4.091155520379896	0.17488916412748967	0.0019222933214524006	0.001777714963052109
GOTERM_MF_DIRECT	GO:0043878~glyceraldehyde-3-phosphate dehydrogenase (NAD+) (non-phosphorylating) activity	8	0.2860207365033965	9.105597180272194E-5	P47738, P24549, Q8CHT0, E9Q3E1, Q9DBF1, P47740, Q9JLJ2, O35945	2660	10	18797	5.653233082706768	0.18503660785055176	0.00200590949647761	0.0018550422490789822
GOTERM_MF_DIRECT	GO:0004300~enoyl-CoA hydratase activity	8	0.2860207365033965	9.105597180272194E-5	Q9DBM2, P51660, Q9D7J9, P42125, Q9D9V3, Q8BH95, Q8BMS1, Q9JLZ3	2660	10	18797	5.653233082706768	0.18503660785055176	0.00200590949647761	0.0018550422490789822
GOTERM_MF_DIRECT	GO:0070064~proline-rich region binding	11	0.3932785126921702	1.494197357280068E-4	P62484, P46935, Q60598, Q8CGF7, Q9DBJ3, Q8BKX1, Q9Z0R4, P41241, P62962, P00520, Q6Y7W8	2660	20	18797	3.8865977443609023	0.28521339274842206	0.0032596713221439933	0.0030145069013863897
GOTERM_MF_DIRECT	GO:0042277~peptide binding	31	1.1083303539506615	1.5866577440696786E-4	Q91YP2, Q8C1A5, Q8CGY8, Q68FD5, P18242, P97449, Q9QUR6, P21844, Q9JHR7, P01899, P01898, O89023, Q64514, P10605, Q9EQH2, Q6PFD9, P14869, Q9Z103, P51855, P11499, P16406, Q8C129, P14211, Q9R0E2, P63158, O08585, Q11011, Q6IRU5, P63017, P06797, P28843	2660	108	18797	2.0283590921748815	0.29991273120607187	0.003428096106658238	0.003170264223246915
GOTERM_MF_DIRECT	GO:0003725~double-stranded RNA binding	26	0.9295673936360386	1.680472847507538E-4	Q9CXY6, Q7TPR4, Q91VR5, P26041, O70133, Q5SX39, Q68FD5, P10852, Q8VEK3, Q99MU3, P20152, Q8CJG0, O88532, Q3U5F4, Q9Z108, Q8VI95, P70372, O35286, P11499, Q62351, Q9JIK5, P63158, P63038, Q9Z1X4, P60843, Q80WJ7	2660	84	18797	2.187262799856785	0.3145186452959453	0.003596211893666131	0.0033257357877339655
GOTERM_MF_DIRECT	GO:0016868~intramolecular transferase activity, phosphotransferases	7	0.2502681444404719	1.725691121491998E-4	Q7TSV4, Q9DBJ1, Q8CAA7, O70250, P15327, Q8BZF8, Q9D0F9	2660	8	18797	6.183223684210526	0.3214494207453191	0.003658139575464641	0.0033830058023211055
GOTERM_MF_DIRECT	GO:0000774~adenyl-nucleotide exchange factor activity	9	0.32177332856632107	2.1436452248615467E-4	Q61699, Q9EPK6, Q9JKR6, Q61316, Q99LP6, P48722, Q9JLV1, P62962, O88396	2660	14	18797	4.542776584317938	0.382285385270025	0.004419055798407244	0.0040866924562039395
GOTERM_MF_DIRECT	GO:0005536~glucose binding	9	0.32177332856632107	2.1436452248615467E-4	P17710, Q8VCB3, Q9R062, Q9ET01, Q00612, O08528, Q9Z1E4, Q91W97, Q91ZJ5	2660	14	18797	4.542776584317938	0.382285385270025	0.004419055798407244	0.0040866924562039395
GOTERM_MF_DIRECT	GO:0008097~5S rRNA binding	9	0.32177332856632107	2.1436452248615467E-4	Q9CXW4, P63158, Q9CQL5, P58252, Q9D8E6, P52196, P47962, P27659, P14148	2660	14	18797	4.542776584317938	0.382285385270025	0.004419055798407244	0.0040866924562039395
GOTERM_MF_DIRECT	GO:0003730~mRNA 3'-UTR binding	30	1.0725777618877368	2.691003965260534E-4	Q61656, Q9JKB3, Q6ZQ58, Q501J6, P62082, Q8VEK3, P56959, Q9WVR4, Q5SF07, P60335, Q9CY58, Q5DTM8, Q9JLZ3, Q9Z204, Q6PB66, P61979, P70372, P49312, P29341, Q8K1C0, Q7TMK9, P35922, Q8R081, Q9JII5, Q8BX17, Q3U0V1, O88569, P47962, Q8BG05, P80316	2660	106	18797	1.9999645339764505	0.45378901795359594	0.0054969871908549265	0.005083551127101263
GOTERM_MF_DIRECT	GO:0036402~proteasome-activating ATPase activity	6	0.21451555237754738	2.988940876126287E-4	P54775, P46471, P62196, P62192, O88685, P62334	2660	6	18797	7.0665413533834585	0.489168457598664	0.005996562632728363	0.005545552804098593
GOTERM_MF_DIRECT	GO:0004064~arylesterase activity	6	0.21451555237754738	2.988940876126287E-4	P52430, Q62086, P00920, Q62087, P13634, Q9D7N9	2660	6	18797	7.0665413533834585	0.489168457598664	0.005996562632728363	0.005545552804098593
GOTERM_MF_DIRECT	GO:0030234~enzyme regulator activity	14	0.5005362888809438	3.1473346860873426E-4	Q80SW1, Q3TXS7, Q9D824, Q8VDM4, Q9Z2D0, P33622, P14685, Q8BMG7, Q99JI4, P0DP26, O09172, P42208, P21279, P21278	2660	33	18797	2.99792663476874	0.5070351561029249	0.006258461097025008	0.005787753520079202
GOTERM_MF_DIRECT	GO:0015643~toxic substance binding	10	0.3575259206292456	3.237536108965865E-4	P34914, P24472, P07724, P16460, P08553, P19157, P19246, Q80TR1	2660	18	18797	3.9258563074352546	0.5169292473954352	0.006381354067409034	0.0059014035389746205
GOTERM_MF_DIRECT	GO:0046872~metal ion binding	583	20.843761172685017	3.6220853541616647E-4	Q922J3, Q9CR68, P52430, Q6P1B1, Q9QXZ0, P49025, O70133, Q62086, Q62087, O70252, Q3TZZ7, Q9CQ45, P50136, Q80Y81, Q3U7R1, Q9CS84, O35245, P61022, Q6P9R2, Q60902, P63328, Q91X72, Q3UGR5, P04247, Q921G7, Q920E5, Q9Z247, P97478, P53657, Q9D113, Q9QWY8, Q99KE1, Q99LG0, Q9JKS4, O35598, Q811F1, Q3TIX9, P63330, Q9Z2V4, P46096, P07724, Q9Z0R4, P46097, Q9Z0R6, P97445, P97447, P97449, P53668, A2ASS6, Q33DR2,…	2660	3655	18797	1.1271665140964586	0.5569311096296945	0.007077239818088053	0.006544950752998208
GOTERM_MF_DIRECT	GO:0097718~disordered domain specific binding	16	0.572041473006793	3.926387695264744E-4	P07901, E9Q7G0, P26040, Q68FD5, P16858, P11499, P11276, P17427, P84091, P16388, Q99104, P58771, Q02248, P0DP26, P07742	2660	42	18797	2.692015753669889	0.586224848528358	0.007605683751086102	0.007033649681689774
GOTERM_MF_DIRECT	GO:0051010~microtubule plus-end binding	11	0.3932785126921702	3.9909179416648807E-4	Q91ZU6, A2AGT5, Q922J3, E9Q7G0, Q8BRT1, Q9Z0H8, P63005, P70302, Q61166, O08788, Q9D1E6	2660	22	18797	3.533270676691729	0.5921836195301673	0.0076646090725820395	0.007088143147674891
GOTERM_MF_DIRECT	GO:0045182~translation regulator activity	12	0.42903110475509476	4.3973040399425395E-4	P62264, P67984, Q6ZWN5, Q7TMB8, Q6ZWV3, Q9JLN9, P68040, P35922, Q9WVR4, P53996, Q91VC3, Q8BGQ7	2660	26	18797	3.2614806246385197	0.6277879367448986	0.00837351032012787	0.00774372694491576
GOTERM_MF_DIRECT	GO:0004364~glutathione transferase activity	14	0.5005362888809438	4.4407336605483945E-4	P30115, P10649, P24472, Q91VS7, Q9DCM2, Q9JM51, P15626, P48774, O09131, P19157, Q61133, Q9WVL0	2660	34	18797	2.909752321981424	0.631404143368332	0.008385150029623733	0.007754491215646691
GOTERM_MF_DIRECT	GO:0008379~thioredoxin peroxidase activity	7	0.2502681444404719	4.554149669452318E-4	P20108, O08709, O08807, Q9ERR7, P99029, Q61171, P35700	2660	9	18797	5.496198830409357	0.640683088669905	0.008527645256049467	0.007886269177601598
GOTERM_MF_DIRECT	GO:0097159~organic cyclic compound binding	10	0.3575259206292456	5.381374686759981E-4	P24472, Q9WUB3, P00329, Q8CI94, P09581, P19157, P53986, E9Q401	2660	19	18797	3.7192322912544515	0.701659660539421	0.00999334621582618	0.009241732726518381
GOTERM_MF_DIRECT	GO:0008237~metallopeptidase activity	40	1.4301036825169824	5.604920921384197E-4	Q8K411, Q11136, Q91YP2, Q6P1B1, Q8C1A5, Q9R1V6, Q3UVK0, O35593, Q9JHH6, P97449, P33434, Q9WVJ3, Q9JHR7, P09470, Q8C255, Q9CXT8, P26516, Q9Z2W0, O89001, Q8R0I0, Q9EQH2, Q9CZR2, Q4PZA2, P31428, A6H611, Q91WK2, Q3ULF4, Q8JZQ2, P16406, Q00493, Q99PV0, Q99KK7, Q8C129, P24527, O35598, Q9DC61, Q8BHG1, P28825, Q9D1A2, Q11011	2660	163	18797	1.734120577517413	0.7162832257098255	0.01032316172979532	0.009546742356259312
GOTERM_MF_DIRECT	GO:0004553~hydrolase activity, hydrolyzing O-glycosyl compounds	14	0.5005362888809438	6.157735165724068E-4	Q9D6Y9, P27046, P20060, Q8K2I4, Q8CG72, P70699, P12265, O54782, Q91XA9, Q9QWR8, Q8R242, P29416, Q8BHN3, Q8K157	2660	35	18797	2.8266165413533835	0.7494431084048466	0.011091483727252818	0.010257277786039767
GOTERM_MF_DIRECT	GO:0046961~proton-transporting ATPase activity, rotational mechanism	11	0.3932785126921702	6.170162287078782E-4	P50518, Q8BVE3, Q9D1K2, Q9CR51, Q9Z1G4, P50516, P62814, P51863, P56480, Q9Z1G3, P57746	2660	23	18797	3.3796502124877406	0.7501422113870819	0.011091483727252818	0.010257277786039767
GOTERM_MF_DIRECT	GO:0048156~tau protein binding	11	0.3932785126921702	6.170162287078782E-4	Q6P1F6, P07901, P30416, Q05512, Q9WV60, P63330, O08539, P11499, Q7M6Y3, P08226, Q06890	2660	23	18797	3.3796502124877406	0.7501422113870819	0.011091483727252818	0.010257277786039767
GOTERM_MF_DIRECT	GO:0009055~electron carrier activity	13	0.4647836968180193	6.434623428144784E-4	Q9D0M3, Q921G7, Q923B6, Q8K2B3, Q9DBL1, Q91VD9, Q9CQA3, P37040, A2AI05, G3X982, Q99LC5, P62897, Q9DCW4	2660	31	18797	2.963388309483386	0.7645661418637654	0.011372114430071495	0.010516801862789749
GOTERM_MF_DIRECT	GO:0005102~receptor binding	88	3.1462281015373614	6.44358062038043E-4	P09405, Q91ZX7, P20918, P18760, Q8VCM7, P19137, Q9CS84, Q01097, Q9JIL4, O08677, P49817, O35245, P09055, P62196, P61028, Q9ESB3, P42227, Q6GQT1, Q9Z2Y3, O88572, Q60675, Q60994, P70290, P09813, Q99KV1, P30999, Q99LX0, P70296, P11214, P58389, P19221, P17439, Q61001, P12023, P12265, Q3V3R4, Q99M51, Q06890, Q01279, Q8R0Z6, P17879, Q00623, P32020, P42859, Q9WTI7, P55284, O09174, P62962, P63017, P28843,…	2660	440	18797	1.4133082706766915	0.7650398233027116	0.011372114430071495	0.010516801862789749
GOTERM_MF_DIRECT	GO:0031369~translation initiation factor binding	12	0.42903110475509476	6.478107018465293E-4	P97351, Q99JX4, Q9CZX8, Q6ZQ58, P62849, Q99L45, Q8R1B4, Q8R322, Q62384, P35922, Q62167, Q8JZQ9	2660	27	18797	3.1406850459482043	0.766856780276097	0.011372114430071495	0.010516801862789749
GOTERM_MF_DIRECT	GO:0043021~ribonucleoprotein complex binding	18	0.6435466571326421	6.976893540253704E-4	Q9Z204, P97452, Q61656, P61979, Q9JKB3, P99027, Q91YR7, Q501J6, Q8VEK3, Q91VJ5, Q91VC3, Q9D880, A2AGT5, Q60737, Q6ZWV7, P47955, Q8CCF0, P62137	2660	53	18797	2.3999574407717406	0.7915914867861438	0.012152775027093079	0.011238747888873796
GOTERM_MF_DIRECT	GO:0004029~aldehyde dehydrogenase (NAD) activity	9	0.32177332856632107	7.05155631767908E-4	Q8R0Y6, P47738, P24549, Q8CHT0, E9Q3E1, Q9DBF1, P47740, Q9JLJ2, O35945	2660	16	18797	3.9749295112781957	0.7950611468190366	0.012188343881403765	0.011271641560105483
GOTERM_MF_DIRECT	GO:0004175~endopeptidase activity	30	1.0725777618877368	8.446196860506666E-4	P97321, O35593, P20918, Q9R1P1, P28063, P18242, P33434, Q9QUR6, P21844, Q9JHR7, P09470, O88696, Q9CXT8, P49935, Q8C196, O89023, Q8R0I0, P10605, Q9EQH2, P03953, Q4PZA2, A6H611, P19221, P70677, Q60692, O35598, Q8C166, Q9DC61, O35955, P06797	2660	113	18797	1.8760729256770243	0.8502311796297557	0.014464923121164479	0.013376996104040847
GOTERM_MF_DIRECT	GO:0035615~clathrin adaptor activity	10	0.3575259206292456	8.561792501623834E-4	P98078, Q8VD75, P22892, Q80VP1, Q9JKY5, P61967, P17427, P17426, P84091, P62743	2660	20	18797	3.5332706766917292	0.8540744646464007	0.014464923121164479	0.013376996104040847
GOTERM_MF_DIRECT	GO:0016208~AMP binding	10	0.3575259206292456	8.561792501623834E-4	Q9QXD6, Q9DCN2, P12382, Q9WUB3, O54950, Q9ET01, P43274, Q9WUA3, P47857, Q9D7G0	2660	20	18797	3.5332706766917292	0.8540744646464007	0.014464923121164479	0.013376996104040847
GOTERM_MF_DIRECT	GO:0016810~hydrolase activity, acting on carbon-nitrogen (but not peptide) bonds	8	0.2860207365033965	8.801880089185827E-4	O08553, B2RQC6, Q9DBA8, Q9R111, O35098, Q62188, Q9EQF5	2660	13	18797	4.34864083285136	0.8617447102807767	0.014743091653830804	0.013634243193885362
GOTERM_MF_DIRECT	GO:0005504~fatty acid binding	18	0.6435466571326421	8.857665212581924E-4	O89020, P24472, P07724, P04117, P51162, P28474, O08716, Q99PT1, P19157, Q9R0H0, Q05816, Q9JK48, Q01768, Q08857, Q9EPL9, Q9QXD1	2660	54	18797	2.355513784461153	0.8634684249942453	0.014743091653830804	0.013634243193885362
GOTERM_MF_DIRECT	GO:0030674~protein binding, bridging	32	1.144082946013586	9.164784147164052E-4	Q9QYE6, P53564, Q0P678, Q3U1J4, Q9WTX6, Q61553, Q91YE8, Q91VA6, Q8C8R3, P49817, Q99MR6, Q9WUD1, Q01149, G5E8K5, O88597, Q8R307, Q9Z0U1, Q0VGB7, Q60631, P01592, Q9D5V5, Q70IV5, Q64010, E9Q5C9, P19246, P59999, Q99M51, Q9WVC3, Q61191, P08551, P63017, Q9Z2X2	2660	124	18797	1.8236235750666991	0.8725805959301166	0.015142110278439432	0.014003251071916838
GOTERM_MF_DIRECT	GO:0008483~transaminase activity	11	0.3932785126921702	9.245187194273795E-4	Q8QZR5, O35855, Q99K85, Q9WVM8, P21981, P29758, P47856, P61922, P05201, Q3UEG6, P05202	2660	24	18797	3.2388314536340848	0.874864039584604	0.01516345666097315	0.014022991963285361
GOTERM_MF_DIRECT	GO:0070573~metallodipeptidase activity	7	0.2502681444404719	0.0010019534596650392	Q9WVJ3, P31428, O35598, P09470, Q8C255, P28825, Q9D1A2	2660	10	18797	4.946578947368422	0.8948658443548594	0.01631441611498075	0.015087386153506894
GOTERM_MF_DIRECT	GO:0020037~heme binding	44	1.5731140507686807	0.0010320003865350049	Q9D0M3, Q9DBW0, O35074, Q64464, O70252, Q9R257, Q3UQ28, Q9CX80, Q923B6, Q05769, P22437, Q80UU9, Q91X72, Q9D816, Q8CIM7, Q9ESB3, P22315, O54749, P20852, P62897, P06467, P02089, Q64459, P00186, P02088, P04247, Q9CXV1, P24270, Q05421, O55071, P33267, Q9DBG1, Q9CQX2, Q8K0C4, P35700, P49290, O55022, Q8BWM0, P05480, P48776, P01942, P56593, P56395	2660	190	18797	1.6364622081519586	0.9017364621371953	0.016682768838447166	0.015428034555537698
GOTERM_MF_DIRECT	GO:0015631~tubulin binding	21	0.7508044333214158	0.0010511296064896149	P62908, Q9CXW3, Q922J3, E9Q7G0, Q8BIW1, P10637, L0N7N1, Q8VCN9, Q62165, Q8VD37, O08788, F6ZDS4, Q9R1M5, P54227, Q9CRB6, Q3UDE2, Q9QYR6, O88447, P48428, P27546, P20357	2660	69	18797	2.150686498855835	0.9058748897597475	0.016870630184158318	0.015601766587752999
GOTERM_MF_DIRECT	GO:0019843~rRNA binding	18	0.6435466571326421	0.0011153602297207684	P62918, P97461, Q9CXW4, P51410, Q80X85, Q14C51, P70122, P62281, P62270, Q9JIK5, Q6ZWN5, P62751, P47962, Q61937, P62702, O54724, Q8K0Z7, Q9CZ57	2660	55	18797	2.312686261107314	0.91853755335394	0.017774570469379903	0.016437720264962815
GOTERM_MF_DIRECT	GO:0003756~protein disulfide isomerase activity	9	0.32177332856632107	0.0011674424631200973	P27773, Q9D1Q6, Q9CYA0, Q91W90, Q8BND5, P08003, P09103, Q8BXZ1, Q922R8	2660	17	18797	3.741110128261831	0.9275439892971045	0.018473543765006047	0.0170841228053772
GOTERM_MF_DIRECT	GO:0035091~phosphatidylinositol binding	29	1.0368251698248123	0.0011776086353353545	P98078, Q91VH2, Q9D8U8, Q8K3H0, O70492, O70493, Q3TZZ7, Q91YJ2, P11881, P17427, Q3U7R1, Q6P8X1, Q80TM9, Q9WV80, Q9Z280, P26039, E9Q7G0, Q8VD75, Q3UHD6, Q8CE50, P53811, Q9Z329, P53810, Q9CWK8, Q5SRX1, Q9JKY5, Q99LI8, E9Q634, Q5SNZ0	2660	110	18797	1.8629972658920029	0.9291822678157484	0.018504102123066725	0.017112382826761308
GOTERM_MF_DIRECT	GO:0003727~single-stranded RNA binding	17	0.6077940650697176	0.0012953141488019095	P49312, P10107, O70133, Q8VEK3, Q9WV02, Q9R226, Q99KR3, P53996, Q99KG3, P63158, Q8CJG0, O88532, Q9Z2X1, Q9ERI5, Q9Z1X4, Q9JMB7, Q8CGK3	2660	51	18797	2.355513784461153	0.9456579838730045	0.020212297863596462	0.01869210278618311
GOTERM_MF_DIRECT	GO:0004602~glutathione peroxidase activity	12	0.42903110475509476	0.00131092805570439	P24472, Q91VS7, O70325, O08709, Q9DCM2, Q9JM51, P46412, P19157, P11352, Q61133	2660	29	18797	2.924086077262121	0.9475338878861558	0.02031486442184665	0.01878695517071533
GOTERM_MF_DIRECT	GO:0005544~calcium-dependent phospholipid binding	18	0.6435466571326421	0.0013935031485838168	P97384, Q07076, P46096, Q8JZW4, P48036, P46097, P10107, P14824, Q3TZZ7, P97429, Q3U7R1, Q9QYX7, Q9ESD7, P47708, Q8C166, P07356, P47713, O35639	2660	56	18797	2.271388292158969	0.9564299492207883	0.021446586129231757	0.019833558512035422
GOTERM_MF_DIRECT	GO:0030955~potassium ion binding	8	0.2860207365033965	0.001546011495440628	Q64436, Q6PIE5, P52480, P53657, P54923, Q8VDN2, Q8C196, Q8QZT1	2660	14	18797	4.038023630504834	0.9690869216309737	0.02315925220170061	0.02141741258350417
GOTERM_MF_DIRECT	GO:0031748~D1 dopamine receptor binding	8	0.2860207365033965	0.001546011495440628	Q9WVC3, Q9EQH3, Q62108, Q9D8U8, P46460, Q6PIC6, P35235, P63094	2660	14	18797	4.038023630504834	0.9690869216309737	0.02315925220170061	0.02141741258350417
GOTERM_MF_DIRECT	GO:0004298~threonine-type endopeptidase activity	8	0.2860207365033965	0.001546011495440628	P99026, Q9R1P0, P28063, Q9R1P1, P06683, Q9R1P3, Q60692, O09061, O35955	2660	14	18797	4.038023630504834	0.9690869216309737	0.02315925220170061	0.02141741258350417
GOTERM_MF_DIRECT	GO:0017166~vinculin binding	8	0.2860207365033965	0.001546011495440628	P26231, Q7TPR4, Q80XB4, Q70IV5, Q62165, P26039, Q99LF4	2660	14	18797	4.038023630504834	0.9690869216309737	0.02315925220170061	0.02141741258350417
GOTERM_MF_DIRECT	GO:0051059~NF-kappaB binding	13	0.4647836968180193	0.0016611530502638337	P28352, Q9WV60, P97429, Q99M87, P17879, Q99LM2, Q8C166, Q61937, Q9QUM9, Q6NS46, Q9DBR0, O35516, Q80WJ7	2660	34	18797	2.701912870411322	0.9761438816632729	0.024719277509555194	0.02286010621488905
GOTERM_MF_DIRECT	GO:0016668~oxidoreductase activity, acting on a sulfur group of donors, NAD(P) as acceptor	5	0.1787629603146228	0.0017723963454490607	Q9JLT4, P47791, Q9JMH6, O08749, Q99MD6	2660	5	18797	7.0665413533834585	0.9814281468212095	0.02552932428348743	0.023609228242584285
GOTERM_MF_DIRECT	GO:0016401~palmitoyl-CoA oxidase activity	5	0.1787629603146228	0.0017723963454490607	Q921H8, P51174, Q9QXD1, Q9R0H0	2660	5	18797	7.0665413533834585	0.9814281468212095	0.02552932428348743	0.023609228242584285
GOTERM_MF_DIRECT	GO:1990932~5.8S rRNA binding	5	0.1787629603146228	0.0017723963454490607	P62918, Q6ZWN5, P84099, P47911, P62301	2660	5	18797	7.0665413533834585	0.9814281468212095	0.02552932428348743	0.023609228242584285
GOTERM_MF_DIRECT	GO:0050633~acetyl-CoA C-myristoyltransferase activity	5	0.1787629603146228	0.0017723963454490607	Q921H8, P32020, Q99JY0	2660	5	18797	7.0665413533834585	0.9814281468212095	0.02552932428348743	0.023609228242584285
GOTERM_MF_DIRECT	GO:0003986~acetyl-CoA hydrolase activity	5	0.1787629603146228	0.0017723963454490607	Q9DBK0, Q9R0X4, Q8BWT1, P58137, Q99P30	2660	5	18797	7.0665413533834585	0.9814281468212095	0.02552932428348743	0.023609228242584285
GOTERM_MF_DIRECT	GO:0051787~misfolded protein binding	11	0.3932785126921702	0.001914202004951923	P20029, Q99KV1, P17879, Q9WUD1, P38647, P16627, Q9Z1R2, Q99M31, Q99J56, P63017, Q06890	2660	26	18797	2.9896905725853093	0.9865036211164097	0.02711844082833315	0.02507882511850302
GOTERM_MF_DIRECT	GO:0019825~oxygen binding	11	0.3932785126921702	0.001914202004951923	P02089, P04247, P02088, P07724, P09671, P48776, P01942, P33267, Q78JT3, P06467, Q9CX80	2660	26	18797	2.9896905725853093	0.9865036211164097	0.02711844082833315	0.02507882511850302
GOTERM_MF_DIRECT	GO:0005388~calcium-transporting ATPase activity	7	0.2502681444404719	0.0019406719395967823	O55143, Q9R0K7, Q64518, P48036, Q80XR2, G5E829, Q6Q477	2660	11	18797	4.49688995215311	0.9872844123599032	0.02711844082833315	0.02507882511850302
GOTERM_MF_DIRECT	GO:0008035~high-density lipoprotein particle binding	7	0.2502681444404719	0.0019406719395967823	P52430, P41233, P09813, Q00623, Q08857, P55065, P63038	2660	11	18797	4.49688995215311	0.9872844123599032	0.02711844082833315	0.02507882511850302
GOTERM_MF_DIRECT	GO:0015035~protein disulfide oxidoreductase activity	10	0.3575259206292456	0.0019430658537434966	P27773, P10639, Q91W90, P08003, P09103, Q8BXZ1, Q9CQU0, Q8CDN6, Q922R8, Q8R180	2660	22	18797	3.2120642515379356	0.9873527598282906	0.02711844082833315	0.02507882511850302
GOTERM_MF_DIRECT	GO:0016812~hydrolase activity, acting on carbon-nitrogen (but not peptide) bonds, in cyclic amides	6	0.21451555237754738	0.0021749770871777995	O08553, B2RQC6, Q9DBA8, O35098, Q62188	2660	8	18797	5.299906015037594	0.9924973274280527	0.02998265960054304	0.027727622007088757
GOTERM_MF_DIRECT	GO:0070180~large ribosomal subunit rRNA binding	6	0.21451555237754738	0.0021749770871777995	P35979, P62751, P84099, P14869, Q9CPR4, P62830	2660	8	18797	5.299906015037594	0.9924973274280527	0.02998265960054304	0.027727622007088757
GOTERM_MF_DIRECT	GO:0051536~iron-sulfur cluster binding	20	0.7150518412584912	0.0022221312865249236	Q9CR68, Q921G7, Q9DCB8, P28271, Q91WD5, Q9Z1J3, Q91VD9, Q9CQA3, Q5RKZ7, P61222, Q99KI0, Q80Y14, G3X982, Q91WS0, Q9CQM9, P22315, Q9D6J6, P61922, Q00519, Q91YT0	2660	68	18797	2.0783945157010173	0.993253186280485	0.030445908541594534	0.028156029349992628
GOTERM_MF_DIRECT	GO:0016597~amino acid binding	12	0.42903110475509476	0.002448689118195657	Q9CWS0, B2RQC6, P16460, P11725, P48776, Q99MN1, Q9WU79, P47856, Q8BGQ7, Q9EQF5, P05202	2660	31	18797	2.735435362600049	0.9959496503170342	0.03334669362779177	0.030838642349155
GOTERM_MF_DIRECT	GO:0043621~protein self-association	24	0.8580622095101895	0.0025150991616564805	P10605, P54254, Q8BJU0, P11627, Q6P9Q4, Q64010, P97821, P70441, A2ASS6, Q9QXS1, Q7TT37, Q9WV69, P33587, P50247, P18419, Q4ACU6, P08074, P55096, P41317, P08249, P49935, P00520, Q9DBS1, E9Q401	2660	89	18797	1.9055841851820565	0.9965124183011109	0.03404474588097658	0.03148419312001305
GOTERM_MF_DIRECT	GO:0044548~S100 protein binding	8	0.2860207365033965	0.0025466875138717886	P97384, Q9CXW3, O55143, P26040, Q9JKF1, P07356, P50543, P14069	2660	15	18797	3.7688220551378446	0.9967519674315141	0.03426590924353239	0.031688722477997464
GOTERM_MF_DIRECT	GO:0005324~long-chain fatty acid transporter activity	9	0.32177332856632107	0.002790943418531362	Q05816, P04117, P48410, O35488, Q08857, Q60714, P55096, Q61285, Q4LDG0	2660	19	18797	3.3473090621290065	0.9981266322469173	0.036950280335477696	0.034171198280873456
GOTERM_MF_DIRECT	GO:0070006~metalloaminopeptidase activity	10	0.3575259206292456	0.0027955263271166927	Q99KK7, Q8C129, Q11136, Q9EQH2, Q6P1B1, P24527, Q9CPY7, P16406, P97449, Q11011	2660	23	18797	3.0724092840797645	0.9981458782973439	0.036950280335477696	0.034171198280873456
GOTERM_MF_DIRECT	GO:0030506~ankyrin binding	10	0.3575259206292456	0.0027955263271166927	Q8VHX6, P06800, P15508, Q68FD5, Q62261, A2AAJ9, Q8VDN2, A2ASS6, Q9QXS1, P04919	2660	23	18797	3.0724092840797645	0.9981458782973439	0.036950280335477696	0.034171198280873456
GOTERM_MF_DIRECT	GO:0030276~clathrin binding	16	0.572041473006793	0.0029645926106231704	Q80TZ3, P46096, P98078, Q99KY4, P46097, Q8VD75, Q8K1M6, Q9DBG3, Q7M6Y3, Q71LX4, Q80VP1, O35643, Q5SRX1, Q9Z1T1, Q9JKY5, P26039	2660	50	18797	2.261293233082707	0.9987332913823138	0.03895578711152201	0.03602586809868391
GOTERM_MF_DIRECT	GO:0046875~ephrin receptor binding	12	0.42903110475509476	0.0032608547286803193	Q60631, Q8CHT1, P05480, Q64010, Q8BIZ1, Q8C0T5, P22682, Q02013, Q91V57, P00520, P12023, Q99M51	2660	32	18797	2.649953007518797	0.9993503735027023	0.04259965450781789	0.03939567515231223
GOTERM_MF_DIRECT	GO:0005215~transporter activity	15	0.5362888809438684	0.003486820849838234	Q64436, Q64518, Q6PIC6, Q9QZW0, Q80XR2, Q8VDN2, O55143, Q9R0K7, P70704, Q6PIE5, G5E829, Q9EPE9, O70228, Q148W0, Q6Q477	2660	46	18797	2.3043069630598234	0.9996096932960574	0.04528836098026885	0.041882160265686995
GOTERM_MF_DIRECT	GO:0030414~peptidase inhibitor activity	31	1.1083303539506615	0.0036119740496074306	P28665, Q62426, Q91WP6, P70202, P51125, P49182, Q8BJD1, O08677, O88738, A6X935, Q00898, Q00897, Q8R121, Q61838, Q8R422, P97290, P22599, Q6GQT1, Q61247, Q60854, Q61702, P07759, Q61703, Q61704, P70296, P12023, Q03734, Q9EPX2, Q9DCQ7, P32261, Q9QXC1	2660	129	18797	1.6981611004254822	0.9997056669657388	0.04664428557165458	0.04313610387979449
GOTERM_MF_DIRECT	GO:0030246~carbohydrate binding	51	1.823382195209153	0.0036842303594127545	Q9D6Y9, Q61830, Q9ET01, Q6GQT9, Q9DBH5, Q80TS3, Q9WUB3, Q05722, Q9QZN4, Q80W49, Q8BHN3, Q8K157, P27046, Q61282, P18572, Q61361, P35564, P70699, P12265, Q80TR1, O08912, Q62059, P14211, P16110, P01029, P20060, Q6PB93, Q9DCD0, Q8K419, Q93092, O54782, P16045, P40142, P35242, Q00612, O08573, Q9D0F3, P41317, P47856, P47857, Q6ZQI3, Q61543, Q60652, Q61702, Q8CI94, Q8K4Q8, Q8CFX1, O09159, P47968, Q91X44,…	2660	243	18797	1.483101271697763	0.9997499258451408	0.04730551781485977	0.043747603924912594
GOTERM_MF_DIRECT	GO:0004867~serine-type endopeptidase inhibitor activity	32	1.144082946013586	0.0038342245048303423	P28665, Q91WP6, P49182, Q8BJD1, A6X935, Q00898, Q00897, Q8R121, Q61838, Q8R422, Q9ESB3, P97290, P07356, P22599, Q6GQT1, Q61247, P11859, P97298, Q60854, Q61702, P07759, Q61703, Q61704, P70296, Q06335, P12023, P19324, Q06770, Q03734, Q9EPX2, Q9DCQ7, P32261	2660	135	18797	1.6750320245057089	0.9998217033263346	0.048951718536101016	0.0452699915968037
GOTERM_MF_DIRECT	GO:0043024~ribosomal small subunit binding	9	0.32177332856632107	0.0040807861973711015	Q99LG0, Q6ZQ58, P61222, Q14C51, Q9WUK2, Q61937, Q62167, Q8BGD9, P15532	2660	20	18797	3.1799436090225566	0.9998977701736715	0.05180523494628738	0.047908891062921746
GOTERM_MF_DIRECT	GO:0008430~selenium binding	6	0.21451555237754738	0.004324429737425884	O70325, P17563, Q9ERR7, P47708, Q61171, P46412	2660	9	18797	4.711027568922306	0.9999410053984099	0.053983297888866445	0.04992313885761659
GOTERM_MF_DIRECT	GO:0047760~butyrate-CoA ligase activity	6	0.21451555237754738	0.004324429737425884	Q8VCW8, Q8K0L3, Q3UNX5, Q9CZW4, Q14DH7, Q8BGA8	2660	9	18797	4.711027568922306	0.9999410053984099	0.053983297888866445	0.04992313885761659
GOTERM_MF_DIRECT	GO:0019215~intermediate filament binding	6	0.21451555237754738	0.004324429737425884	Q6P5H2, Q01768, Q70IV5, Q8R0W0, Q8R317, P15532	2660	9	18797	4.711027568922306	0.9999410053984099	0.053983297888866445	0.04992313885761659
GOTERM_MF_DIRECT	GO:0034604~pyruvate dehydrogenase (NAD+) activity	5	0.1787629603146228	0.00471940086095454	Q8BKZ9, O08749, P35486, Q9D051, Q8BMF4	2660	6	18797	5.8887844611528815	0.9999758106032856	0.05850190680403904	0.05410189690199962
GOTERM_MF_DIRECT	GO:0005198~structural molecule activity	34	1.2155881301394351	0.004738472202196309	Q9QZE5, Q61235, Q62108, Q9QXZ0, Q64727, Q9JIF7, Q8BG32, Q9D646, Q68FD5, Q8VCM7, P48193, Q99L88, P15331, Q8CIE6, Q9CQ80, E9PV24, O70318, Q61301, Q91ZU6, P26231, Q9D312, P46660, P19001, Q9R269, Q9QXS1, Q8R0W0, Q3UPL0, Q8K0E8, O08585, P08553, O55029, Q6IRU5, E9Q557, P05784	2660	148	18797	1.6233946352367403	0.9999768300201763	0.05850190680403904	0.05410189690199962
GOTERM_MF_DIRECT	GO:0004180~carboxypeptidase activity	13	0.4647836968180193	0.006015995099045495	Q9CZR2, Q9CPY7, Q920A5, Q9JHH6, Q9WUU7, Q640N1, Q00493, P16675, Q9WVJ3, P09470, Q9D1A2, O89001, Q8R0I0	2660	39	18797	2.355513784461153	0.9999987072860879	0.07386852998664058	0.06831277494981715
GOTERM_MF_DIRECT	GO:0052689~carboxylic ester hydrolase activity	19	0.6792992491955666	0.006334473123917422	Q8VCT4, Q9R0X4, Q9DBL9, Q9R0P3, P58137, Q03311, P97823, O35678, Q9DBK0, Q8BLF1, Q8BVQ5, P47738, P11152, Q9QYR9, Q8BK48, Q91WU0, P23953, Q99PG0	2660	69	18797	1.9458592132505175	0.9999993708105607	0.0773563103774046	0.07153823451902393
GOTERM_MF_DIRECT	GO:0005319~lipid transporter activity	10	0.3575259206292456	0.0071908792858659774	P41233, P09813, Q8R420, Q00623, P08226, O08601, E9Q414, Q8K441, Q148W0, O35604	2660	26	18797	2.7179005205320994	0.9999999093518712	0.08734003110995055	0.08077106570826757
GOTERM_MF_DIRECT	GO:0030492~hemoglobin binding	6	0.21451555237754738	0.007646906015236814	P02089, P02088, Q9JLB4, Q61646, A2ARV4, P04919	2660	10	18797	4.239924812030075	0.9999999677139801	0.0913967968948783	0.08452271648756435
GOTERM_MF_DIRECT	GO:0031698~beta-2 adrenergic receptor binding	6	0.21451555237754738	0.007646906015236814	P46935, Q62108, P63330, P70441, P63094, P12367	2660	10	18797	4.239924812030075	0.9999999677139801	0.0913967968948783	0.08452271648756435
GOTERM_MF_DIRECT	GO:0071813~lipoprotein particle binding	6	0.21451555237754738	0.007646906015236814	P11152, Q00623, Q08857, P10637, P08226, Q9WTR5	2660	10	18797	4.239924812030075	0.9999999677139801	0.0913967968948783	0.08452271648756435
GOTERM_MF_DIRECT	GO:0030544~Hsp70 protein binding	17	0.6077940650697176	0.007798044354245102	P62908, P26883, Q60864, Q9JMC3, Q9CR16, Q05421, Q99L47, Q8R3H9, Q9DBG1, Q62351, Q99M87, P63037, Q07813, Q9WUD1, Q9QYJ0, Q9Z1R2, P46414	2660	60	18797	2.00218671679198	0.9999999770714366	0.09271008287824732	0.08573722840275831
GOTERM_MF_DIRECT	GO:0008201~heparin binding	39	1.394351090454058	0.008130109322154872	Q61554, B0V2N1, P55302, Q62009, Q8R2G6, P70202, Q03157, P49182, P56812, P47915, P13595, P67984, P11152, Q8R121, A2A8L5, P43275, Q9JK53, Q9ESB3, P08226, P29788, P06800, Q64739, Q06335, P19221, P11276, P06909, P12023, Q61245, P08071, P63158, Q01339, Q9R0G6, P32261, Q9Z1T2, P16092, O70503, E9Q414	2660	182	18797	1.5142588614393127	0.9999999891924675	0.09614924024674736	0.08891772195493593
GOTERM_MF_DIRECT	GO:0004386~helicase activity	30	1.0725777618877368	0.008585453852993013	Q61655, Q91VR5, Q61656, Q9Z1N5, O70133, Q6DIC0, Q501J6, Q62167, Q61496, Q6P4T2, P49718, Q9EPU0, P49717, Q80Y44, P25206, Q99MJ9, Q569Z5, Q14BI7, P97310, P97311, Q9WTM5, O35286, Q6PDQ2, Q61881, Q9JIK5, P60122, Q8BHK9, Q6DFV5, Q91ZW3, P60843	2660	131	18797	1.6182919129885782	0.9999999961485074	0.1004828965675418	0.09292543794719707
GOTERM_MF_DIRECT	GO:0002161~aminoacyl-tRNA editing activity	7	0.2502681444404719	0.00863070718181378	Q9Z1Q9, Q9DD18, Q8BMJ2, Q8BIJ6, Q8VDC0, Q3U2A8, Q8BGQ7	2660	14	18797	3.5332706766917292	0.9999999965239603	0.1004828965675418	0.09292543794719707
GOTERM_MF_DIRECT	GO:0042301~phosphate ion binding	7	0.2502681444404719	0.00863070718181378	P23492, Q8BLF1, P47708, P11725, A2A8L5, Q922S4, P18155	2660	14	18797	3.5332706766917292	0.9999999965239603	0.1004828965675418	0.09292543794719707
GOTERM_MF_DIRECT	GO:0038024~cargo receptor activity	10	0.3575259206292456	0.009456749896217748	Q61830, Q9JLB4, P98156, Q91ZX7, P98078, Q8BI84, P11835, Q91ZV0, A2ARV4, P15379	2660	27	18797	2.6172375382901696	0.9999999994658956	0.10953256194227463	0.10129446538319835
GOTERM_MF_DIRECT	GO:0003985~acetyl-CoA C-acetyltransferase activity	5	0.1787629603146228	0.00978063920500749	Q921H8, Q8BWT1, Q99JY0, Q8QZT1	2660	7	18797	5.047529538131042	0.999999999743855	0.11043766981734589	0.10213149883419882
GOTERM_MF_DIRECT	GO:0050815~phosphoserine binding	5	0.1787629603146228	0.00978063920500749	P46935, P63101, Q9CQV8, P61982, P62259	2660	7	18797	5.047529538131042	0.999999999743855	0.11043766981734589	0.10213149883419882
GOTERM_MF_DIRECT	GO:0031956~medium-chain fatty acid-CoA ligase activity	5	0.1787629603146228	0.00978063920500749	Q8VCW8, Q8K0L3, Q3UNX5, Q9CZW4, Q8BGA8	2660	7	18797	5.047529538131042	0.999999999743855	0.11043766981734589	0.10213149883419882
GOTERM_MF_DIRECT	GO:0003857~3-hydroxyacyl-CoA dehydrogenase activity	5	0.1787629603146228	0.00978063920500749	Q9DBM2, P51660, Q61425, O08756, Q8BMS1	2660	7	18797	5.047529538131042	0.999999999743855	0.11043766981734589	0.10213149883419882
GOTERM_MF_DIRECT	GO:0033592~RNA strand annealing activity	5	0.1787629603146228	0.00978063920500749	P49312, Q9WUK2, P35922, Q62167, Q8BGD9	2660	7	18797	5.047529538131042	0.999999999743855	0.11043766981734589	0.10213149883419882
GOTERM_MF_DIRECT	GO:0030984~kininogen binding	4	0.14301036825169824	0.010112774185516302	P10605, P49935, O35658, P06797	2660	4	18797	7.066541353383459	0.9999999998794652	0.11138923330811339	0.10301149390932782
GOTERM_MF_DIRECT	GO:0004466~long-chain-acyl-CoA dehydrogenase activity	4	0.14301036825169824	0.010112774185516302	P51174, Q80XL6, Q8JZN5, P50544	2660	4	18797	7.066541353383459	0.9999999998794652	0.11138923330811339	0.10301149390932782
GOTERM_MF_DIRECT	GO:1904121~phosphatidylethanolamine transporter activity	4	0.14301036825169824	0.010112774185516302	P32020, P55065, O08601	2660	4	18797	7.066541353383459	0.9999999998794652	0.11138923330811339	0.10301149390932782
GOTERM_MF_DIRECT	GO:0032564~dATP binding	4	0.14301036825169824	0.010112774185516302	P07901, Q99L47, P43274, P11499	2660	4	18797	7.066541353383459	0.9999999998794652	0.11138923330811339	0.10301149390932782
GOTERM_MF_DIRECT	GO:0043532~angiostatin binding	4	0.14301036825169824	0.010112774185516302	Q8VHG2, Q03265, O35143, P56480	2660	4	18797	7.066541353383459	0.9999999998794652	0.11138923330811339	0.10301149390932782
GOTERM_MF_DIRECT	GO:0046982~protein heterodimerization activity	74	2.6456918126564175	0.010338359616192033	Q9CW03, P48410, P58774, Q8C0C0, Q9QY76, O35129, P49817, P09055, Q6PIE5, Q9WV80, P63005, Q91Z67, P09813, Q61206, Q8VCX5, P62806, Q8BJU0, Q8CD10, Q61285, Q8VDN2, P35922, Q01320, P12023, Q64435, Q64511, P67778, Q9CWK8, Q07813, P63330, Q6IRU2, P09103, P29416, P46096, Q9WV55, Q9R1T2, P10852, Q33DR2, Q9WVR4, O08601, Q9CU62, P68510, P02301, P62259, O70423, Q9DBE8, P62827, Q6GSS7, Q8VD75, Q62470, E9Q5C9,…	2660	397	18797	1.3171890683888563	0.9999999999277732	0.11331850759796828	0.10479566479242461
GOTERM_MF_DIRECT	GO:0031492~nucleosomal DNA binding	9	0.32177332856632107	0.010745650090341934	Q9JL35, P10922, Q8VIK3, P0C0S6, P43274, Q9QZQ8, P43275, P43276, P15864	2660	23	18797	2.765168355671788	0.9999999999713579	0.11721104734465208	0.10839544120257542
GOTERM_MF_DIRECT	GO:0003713~transcription coactivator activity	49	1.7518770110833037	0.011133709660249505	Q60520, Q9D968, O70133, Q91YR7, Q6DIC0, P97500, Q501J6, Q9ESU6, P56959, Q9CR00, Q8K4B0, Q01768, P68037, P17095, P52480, Q61937, Q6ZPI0, Q5DTM8, Q99JF8, Q569Z6, Q9CSN1, O70400, Q8R1F1, Q91YK2, P28352, Q62318, Q99LX0, Q6PFD9, P70670, O08759, Q80YV3, Q9D8X2, P59759, A2AGH6, Q99LG0, P63158, P60122, Q9D071, P57780, Q61191, Q02248, P62869, Q99PI5, Q3TVI8, Q8CH18, Q9R190, Q80WJ7	2660	245	18797	1.4133082706766915	0.9999999999881389	0.12027618080086844	0.11123004170191572
GOTERM_MF_DIRECT	GO:0005096~GTPase activator activity	49	1.7518770110833037	0.011133709660249505	Q61598, Q61599, Q9ERU9, Q3UHC7, Q3UIA2, Q8BMG7, Q6PAR5, Q9CXF4, Q01405, A2AWA9, Q9Z1B3, Q5FWK3, Q8C0T5, Q8BN58, Q60949, Q80XC3, Q8CIQ7, Q91Z67, Q91YM2, Q8BYJ6, Q99PT1, Q9QWY8, Q6Y5D8, Q3UQ44, Q8BYW1, O35551, Q8BPQ7, Q69ZH9, B2RY04, Q3TJ91, Q8BYA0, P50396, O54829, Q9D8S3, Q9JKF1, P59325, Q9D662, Q7SIG6, Q8BMJ2, Q91V57, Q8K0Q5, Q8K400, Q3UHD9, Q9Z268, Q04690, Q8C3J5, P58802, P34022, P21279	2660	245	18797	1.4133082706766915	0.9999999999881389	0.12027618080086844	0.11123004170191572
GOTERM_MF_DIRECT	GO:0042169~SH2 domain binding	14	0.5005362888809438	0.01143361337395547	Q62018, P48025, P29351, Q64010, Q62165, P68040, O35598, P34152, P05480, Q8BIJ7, Q60749, P16092, P00520, Q5SNZ0	2660	47	18797	2.1049272116461366	0.9999999999940005	0.12292502034104277	0.11367965833052376
GOTERM_MF_DIRECT	GO:0008137~NADH dehydrogenase (ubiquinone) activity	8	0.2860207365033965	0.011923925206484188	Q91VD9, Q9ERS2, Q91WD5, Q9D6J6, Q99LC3, Q9DCT2, Q9CXZ1, Q91YT0	2660	19	18797	2.9753858330035614	0.9999999999980321	0.12698132672497617	0.11743088426101489
GOTERM_MF_DIRECT	GO:0035613~RNA stem-loop binding	8	0.2860207365033965	0.011923925206484188	Q8CGC7, O70133, Q61879, Q91W50, P35922, Q62167, Q9JII5, Q91VC3	2660	19	18797	2.9753858330035614	0.9999999999980321	0.12698132672497617	0.11743088426101489
GOTERM_MF_DIRECT	GO:0030145~manganese ion binding	18	0.6435466571326421	0.012159787241145073	Q11136, P06801, Q6P1B1, Q9R062, P49443, Q6PB93, Q9CPY7, Q99P30, Q80XR2, Q61176, P15105, O08912, O55023, P09671, O08691, Q9Z2V4, Q8BH04, P00520	2660	68	18797	1.8705550641309154	0.9999999999988491	0.12888227325874047	0.11918885795801633
GOTERM_MF_DIRECT	GO:0050253~retinyl-palmitate esterase activity	6	0.21451555237754738	0.012402101078379111	Q8VCT4, P54310, Q3TTY0, Q8BK48, Q91WU0, Q8BJ56	2660	11	18797	3.8544771018455233	0.9999999999993369	0.13022206132298067	0.12042787869566257
GOTERM_MF_DIRECT	GO:0034046~poly(G) binding	6	0.21451555237754738	0.012402101078379111	P54254, Q9Z130, Q8VEK3, P35922, A2ARM1, Q9JII5	2660	11	18797	3.8544771018455233	0.9999999999993369	0.13022206132298067	0.12042787869566257
GOTERM_MF_DIRECT	GO:0034236~protein kinase A catalytic subunit binding	7	0.2502681444404719	0.012686720293016814	Q9DBC7, P41241, Q9WV60, P26040, P31324, P12367, E9Q401	2660	15	18797	3.297719298245614	0.9999999999996529	0.13259097906236642	0.12261862683204158
GOTERM_MF_DIRECT	GO:0003777~microtubule motor activity	15	0.5362888809438684	0.01345828590846845	E9Q5G3, P28740, Q61768, L0N7N1, P97329, Q6P9L6, Q6RT24, Q9QXL2, P33173, P28738, E9Q8T7, Q8C0N1, O88485, Q91XQ0, Q8R1Q8	2660	53	18797	1.9999645339764505	0.99999999999994	0.13935837989091526	0.12887704201749972
GOTERM_MF_DIRECT	GO:0051879~Hsp90 protein binding	15	0.5362888809438684	0.01345828590846845	P62908, Q8BK64, Q60864, Q8CGY6, P10637, Q3UJD6, Q9CR16, Q05421, Q8R3H9, Q9Z0E6, Q99PT1, P70168, Q61081, Q9WUD1, Q99KD5	2660	53	18797	1.9999645339764505	0.99999999999994	0.13935837989091526	0.12887704201749972
GOTERM_MF_DIRECT	GO:0051018~protein kinase A binding	10	0.3575259206292456	0.015546916115850903	P62908, P26040, P26043, Q80W49, O88987, Q9EPN1, O54931, Q9WTQ5, Q9ESE1, Q60662	2660	29	18797	2.436738397718434	0.9999999999999994	0.16024734179961916	0.14819491600338613
GOTERM_MF_DIRECT	GO:0043295~glutathione binding	8	0.2860207365033965	0.016147153903927215	P10649, Q91VS7, Q8BWM0, P47791, Q9JM51, P51855, P15626, P48774	2660	20	18797	2.826616541353384	0.9999999999999999	0.16492115828238385	0.1525172082380034
GOTERM_MF_DIRECT	GO:0008320~protein transmembrane transporter activity	8	0.2860207365033965	0.016147153903927215	Q9QYA2, Q9D0K1, Q8VHE0, P41233, Q9CZW5, P61620, Q9CPQ3, Q9D1D4	2660	20	18797	2.826616541353384	0.9999999999999999	0.16492115828238385	0.1525172082380034
GOTERM_MF_DIRECT	GO:0051959~dynein light intermediate chain binding	11	0.3932785126921702	0.016301417545457483	Q4QRL3, Q3V0Q1, E9Q8T7, P0C6F1, Q8BUK6, Q9JHU4, Q69Z23, Q8BIL5, Q91XQ0, Q45VK7, Q5SNZ0	2660	34	18797	2.2862339672711185	0.9999999999999999	0.165743372057208	0.1532775821695052
GOTERM_MF_DIRECT	GO:0030911~TPR domain binding	5	0.1787629603146228	0.017386301323124183	P07901, Q9WUD1, P61028, P11499, Q922S4	2660	8	18797	4.416588345864661	1.0	0.17440633514758946	0.16128899173862524
GOTERM_MF_DIRECT	GO:0098882~structural constituent of presynaptic active zone	5	0.1787629603146228	0.017386301323124183	Q99MI1, O88737, Q6PH08, Q99NE5, Q9QYX7	2660	8	18797	4.416588345864661	1.0	0.17440633514758946	0.16128899173862524
GOTERM_MF_DIRECT	GO:0004176~ATP-dependent peptidase activity	5	0.1787629603146228	0.017386301323124183	Q9DBN5, Q3ULF4, Q8JZQ2, O88696, Q8CGK3	2660	8	18797	4.416588345864661	1.0	0.17440633514758946	0.16128899173862524
GOTERM_MF_DIRECT	GO:1990825~sequence-specific mRNA binding	7	0.2502681444404719	0.01791135841603704	P49312, O70133, P84104, Q8BWY3, P32067, P35922, P00375	2660	16	18797	3.091611842105263	1.0	0.17808328478245675	0.1646893928695795
GOTERM_MF_DIRECT	GO:0042805~actinin binding	7	0.2502681444404719	0.01791135841603704	P50462, P61979, Q8CI51, O35245, P97315, A2ASS6, O70209	2660	16	18797	3.091611842105263	1.0	0.17808328478245675	0.1646893928695795
GOTERM_MF_DIRECT	GO:0050998~nitric-oxide synthase binding	9	0.32177332856632107	0.018298267354592515	P49817, Q6PHZ2, Q8BZ98, P39054, Q02248, P0DP26, O08691, P63260, Q6Q477	2660	25	18797	2.543954887218045	1.0	0.18112866407827924	0.16750572494644603
GOTERM_MF_DIRECT	GO:0003954~NADH dehydrogenase activity	6	0.21451555237754738	0.018818877053976737	Q9DC69, Q9Z0X1, Q9ERS2, Q91WD5, Q9D6J6, Q9DCT2	2660	12	18797	3.5332706766917292	1.0	0.18546498570300757	0.17151590578141956
GOTERM_MF_DIRECT	GO:0051537~2 iron, 2 sulfur cluster binding	10	0.3575259206292456	0.01949006241720598	Q91VD9, Q9CR68, Q9CQA3, Q9DCB8, Q80Y14, G3X982, Q91WS0, P22315, Q9D6J6, Q00519	2660	30	18797	2.3555137844611527	1.0	0.19124091812865432	0.17685742228364204
GOTERM_MF_DIRECT	GO:0003755~peptidyl-prolyl cis-trans isomerase activity	12	0.42903110475509476	0.020042655010013306	Q62446, P26883, P30416, Q9ERU9, Q9Z247, Q9CR16, Q3TKY6, P24369, P58389, Q64378, A2AR02, P17742	2660	40	18797	2.1199624060150377	1.0	0.19580802524999957	0.181081030916555
GOTERM_MF_DIRECT	GO:0047834~D-threo-aldose 1-dehydrogenase activity	8	0.2860207365033965	0.02132823126605332	P62482, Q8CG76, P45376, O09172, Q9JII6, P45377, Q9DCT1, P21300	2660	21	18797	2.692015753669889	1.0	0.20657127437423195	0.19103476108128795
GOTERM_MF_DIRECT	GO:0016836~hydro-lyase activity	8	0.2860207365033965	0.02132823126605332	P16015, Q9D7J9, Q9QZA0, Q3TC72, Q9CZ42, P00920, P13634, Q64444	2660	21	18797	2.692015753669889	1.0	0.20657127437423195	0.19103476108128795
GOTERM_MF_DIRECT	GO:0030165~PDZ domain binding	27	0.9653199856989632	0.021804836606720897	Q62108, Q8BKX1, P49025, P11627, L0N7N1, P70441, Q99L88, Q9R0H0, Q9JIL4, Q6PH08, Q9CPW0, O88951, B2RUJ5, O88952, G5E829, Q80SZ7, P46460, P70175, Q91XM9, A2ARV4, O35382, P58802, Q99MI1, Q9R0K7, Q811D0, Q3TJ91, Q6Q477	2660	123	18797	1.551192004401247	1.0	0.21028097791975045	0.19446545265564819
GOTERM_MF_DIRECT	GO:0016798~hydrolase activity, acting on glycosyl bonds	19	0.6792992491955666	0.02259756500189382	Q9EQQ9, P27046, Q922B1, P20060, Q8K2I4, P17439, P70699, P12265, O09159, O54782, Q80UM7, Q91XA9, Q9QWR8, Q8R242, Q5FWI3, P29416, Q04519, Q8BHN3, P45700	2660	78	18797	1.7213369963369964	1.0	0.21093214566220936	0.19506764516514064
GOTERM_MF_DIRECT	GO:0016624~oxidoreductase activity, acting on the aldehyde or oxo group of donors, disulfide as acceptor	4	0.14301036825169824	0.022623340945524012	Q60597, A2ATU0, P35486, P50136	2660	5	18797	5.653233082706768	1.0	0.21093214566220936	0.19506764516514064
GOTERM_MF_DIRECT	GO:0002134~UTP binding	4	0.14301036825169824	0.022623340945524012	P07901, B2RQC6, P11499	2660	5	18797	5.653233082706768	1.0	0.21093214566220936	0.19506764516514064
GOTERM_MF_DIRECT	GO:0003997~acyl-CoA oxidase activity	4	0.14301036825169824	0.022623340945524012	Q9EPL9, Q9QXD1, P47934, Q9R0H0	2660	5	18797	5.653233082706768	1.0	0.21093214566220936	0.19506764516514064
GOTERM_MF_DIRECT	GO:0070095~fructose-6-phosphate binding	4	0.14301036825169824	0.022623340945524012	P12382, Q9WUA3, Q91X44, P47857	2660	5	18797	5.653233082706768	1.0	0.21093214566220936	0.19506764516514064
GOTERM_MF_DIRECT	GO:0004165~dodecenoyl-CoA delta-isomerase activity	4	0.14301036825169824	0.022623340945524012	Q9DBM2, P42125, Q9WUR2, Q8BH95	2660	5	18797	5.653233082706768	1.0	0.21093214566220936	0.19506764516514064
GOTERM_MF_DIRECT	GO:0047391~alkylglycerophosphoethanolamine phosphodiesterase activity	4	0.14301036825169824	0.022623340945524012	P63094, P62874, P21279, P21278	2660	5	18797	5.653233082706768	1.0	0.21093214566220936	0.19506764516514064
GOTERM_MF_DIRECT	GO:0060228~phosphatidylcholine-sterol O-acyltransferase activator activity	4	0.14301036825169824	0.022623340945524012	P09813, Q00623, P06728, P08226	2660	5	18797	5.653233082706768	1.0	0.21093214566220936	0.19506764516514064
GOTERM_MF_DIRECT	GO:0043395~heparan sulfate proteoglycan binding	9	0.32177332856632107	0.02323488427426409	B0V2N1, P06800, P11152, Q9R0G6, Q6PIC6, Q9ESB3, P08226, P06909, P12023	2660	26	18797	2.4461104684788895	1.0	0.2153594022219718	0.19916192159201487
GOTERM_MF_DIRECT	GO:0035591~signaling adaptor activity	13	0.4647836968180193	0.023385711678754393	Q60865, Q9QYY0, Q3UHC7, Q64010, Q8VCF0, P68040, P35922, Q62167, Q99M51, P62484, P17047, Q60749, P42227	2660	46	18797	1.997066034651847	1.0	0.2153594022219718	0.19916192159201487
GOTERM_MF_DIRECT	GO:0048487~beta-tubulin binding	13	0.4647836968180193	0.023385711678754393	Q8BYA0, Q6PB66, Q9CW03, Q8K3H0, Q9Z103, O08715, Q8VDQ8, Q9Z0F7, Q9QY76, P56812, P42859, P48428, P80316	2660	46	18797	1.997066034651847	1.0	0.2153594022219718	0.19916192159201487
GOTERM_MF_DIRECT	GO:0045505~dynein intermediate chain binding	12	0.42903110475509476	0.02398936788061336	Q3V0Q1, P62827, P42859, E9Q8T7, P0C6F1, Q8BUK6, Q9JHU4, Q69Z23, P62627, P63005, Q91XQ0, Q45VK7	2660	41	18797	2.0682560058683297	1.0	0.22001677399076824	0.2034690059425084
GOTERM_MF_DIRECT	GO:0015078~hydrogen ion transmembrane transporter activity	11	0.3932785126921702	0.024282643918260564	P51881, P97450, Q06185, P12242, Q9D3D9, Q9CQQ7, Q9Z1G4, Q9DCX2, P48962, P51863, Q9Z1G3	2660	36	18797	2.15922096908939	1.0	0.2218012231070386	0.20511924415506283
GOTERM_MF_DIRECT	GO:1990782~protein tyrosine kinase binding	14	0.5005362888809438	0.026326463649004518	P07901, P30999, P97797, Q64010, P35235, P09055, P41241, O35177, Q8BRT1, P55284, Q60749, P20152, P22682, Q9Z0U1	2660	52	18797	1.9025303643724696	1.0	0.23949620979479008	0.2214833662454712
GOTERM_MF_DIRECT	GO:0016805~dipeptidase activity	6	0.21451555237754738	0.027084169569300393	Q11136, Q9CZR2, P31428, Q8C255, Q9D1A2, Q8VCA8	2660	13	18797	3.2614806246385197	1.0	0.24539568154120156	0.2269391305040573
GOTERM_MF_DIRECT	GO:0047617~acyl-CoA hydrolase activity	8	0.2860207365033965	0.027557224019862207	Q9DBK0, Q9R0X4, P48410, Q8BWT1, Q9QYR9, P55096, P58137, Q61285	2660	22	18797	2.569651401230349	1.0	0.24624818675017515	0.2277275176087512
GOTERM_MF_DIRECT	GO:0030976~thiamine pyrophosphate binding	5	0.1787629603146228	0.027835798591252556	Q60597, P40142, A2ATU0, Q8BU33, Q9QXE0	2660	9	18797	3.9258563074352546	1.0	0.24624818675017515	0.2277275176087512
GOTERM_MF_DIRECT	GO:1905394~retromer complex binding	5	0.1787629603146228	0.027835798591252556	Q6PGL7, P51150, O70492, P24668, Q07113	2660	9	18797	3.9258563074352546	1.0	0.24624818675017515	0.2277275176087512
GOTERM_MF_DIRECT	GO:0070061~fructose binding	5	0.1787629603146228	0.027835798591252556	P12382, P05064, Q91Y97, P47857	2660	9	18797	3.9258563074352546	1.0	0.24624818675017515	0.2277275176087512
GOTERM_MF_DIRECT	GO:0061676~importin-alpha family protein binding	5	0.1787629603146228	0.027835798591252556	P62827, O70133, P70168, A2APB8, Q921M4	2660	9	18797	3.9258563074352546	1.0	0.24624818675017515	0.2277275176087512
GOTERM_MF_DIRECT	GO:0008239~dipeptidyl-peptidase activity	5	0.1787629603146228	0.027835798591252556	Q99KK7, P97321, P97821, Q9ET22, P28843	2660	9	18797	3.9258563074352546	1.0	0.24624818675017515	0.2277275176087512
GOTERM_MF_DIRECT	GO:0051721~protein phosphatase 2A binding	12	0.42903110475509476	0.028472268298910516	Q6P1F6, P42225, Q6P1H6, Q8BVQ5, Q3UHC7, P10637, Q99LJ0, P63330, P58389, P60840, P20152, O89001	2660	42	18797	2.019011815252417	1.0	0.25089092889275266	0.23202107264759236
GOTERM_MF_DIRECT	GO:0005546~phosphatidylinositol-4,5-bisphosphate binding	22	0.7865570253843404	0.028744696717077092	Q62468, P46096, P24452, P98078, Q8VC98, Q9Z0P5, Q7M6Y3, A2AAJ9, Q9QWY8, Q9JJ28, Q6PGL7, P13020, Q9Z1B3, Q80TJ1, P47708, B2RUJ5, Q8R3S6, Q9JKY5, P07356, Q91YR1, P62962, P46735	2660	97	18797	1.6027207193240833	1.0	0.25230208407528215	0.2333260928831492
GOTERM_MF_DIRECT	GO:0004860~protein kinase inhibitor activity	11	0.3932785126921702	0.02918298992847049	Q9CQV8, Q8BML9, P61022, Q3TNL8, E9Q5C9, Q61937, P83741, P46414, Q9EPC1, Q99M51	2660	37	18797	2.100863645600487	1.0	0.2551524450166272	0.235962074207633
GOTERM_MF_DIRECT	GO:0003724~RNA helicase activity	18	0.6435466571326421	0.030790366782842846	Q61655, Q91VR5, Q61656, Q9Z1N5, O70133, Q501J6, O35286, Q62167, Q61496, Q91VC3, Q9JIK5, Q6P4T2, Q9EPU0, Q80Y44, Q99MJ9, P60843, Q569Z5, Q14BI7	2660	75	18797	1.6959699248120301	1.0	0.26816261302731736	0.2479937293594862
GOTERM_MF_DIRECT	GO:0001968~fibronectin binding	13	0.4647836968180193	0.03207828533571677	Q8R2G6, O70370, P20918, Q62470, Q80YX1, P33434, P43406, Q9R0G6, P09055, Q08879, Q9Z1T2, O70503, P06797	2660	48	18797	1.9138549498746866	1.0	0.27767111116110765	0.2567870801035967
GOTERM_MF_DIRECT	GO:0016298~lipase activity	7	0.2502681444404719	0.0323764268465555	O35678, P11152, P54310, Q3TTY0, Q91WC9, P97823, Q99PG0	2660	18	18797	2.7480994152046785	1.0	0.27767111116110765	0.2567870801035967
GOTERM_MF_DIRECT	GO:0101005~ubiquitinyl hydrolase activity	7	0.2502681444404719	0.0323764268465555	Q8R5H1, Q3V0C5, P62069, Q91WK2, P70398, Q6A4J8, Q7TQI3	2660	18	18797	2.7480994152046785	1.0	0.27767111116110765	0.2567870801035967
GOTERM_MF_DIRECT	GO:0019001~guanyl nucleotide binding	7	0.2502681444404719	0.0323764268465555	P63094, P27601, P18872, B2RSH2, P08752, P21279, P21278	2660	18	18797	2.7480994152046785	1.0	0.27767111116110765	0.2567870801035967
GOTERM_MF_DIRECT	GO:0070063~RNA polymerase binding	8	0.2860207365033965	0.03491228761498791	P46935, P54116, Q8CGF7, O70133, P24369, O08539, Q9EST5, P59328	2660	23	18797	2.4579274272638116	1.0	0.29828102764592335	0.2758468960606269
GOTERM_MF_DIRECT	GO:0008266~poly(U) RNA binding	9	0.32177332856632107	0.035761856029603106	Q9Z204, P54254, P29341, Q60749, P62082, P32067, P35922, A2ARM1, Q9JII5	2660	28	18797	2.271388292158969	1.0	0.3020935733026999	0.2793726948478017
GOTERM_MF_DIRECT	GO:0030159~receptor signaling complex scaffold activity	9	0.32177332856632107	0.035761856029603106	P62880, Q58A65, Q62417, Q64010, P35235, P62874, Q9WTQ5, D3YZU1	2660	28	18797	2.271388292158969	1.0	0.3020935733026999	0.2793726948478017
GOTERM_MF_DIRECT	GO:0005158~insulin receptor binding	9	0.32177332856632107	0.035761856029603106	Q9CWK8, Q62417, P05480, A2A8L5, P35235, Q9WV80, Q91YJ2, P12023, Q5SNZ0	2660	28	18797	2.271388292158969	1.0	0.3020935733026999	0.2793726948478017
GOTERM_MF_DIRECT	GO:0000340~RNA 7-methylguanosine cap binding	6	0.21451555237754738	0.0373360931188778	Q7TMB8, Q6ZQ58, Q8CJG0, P35922, Q8BMB3, Q8BX17	2660	14	18797	3.0285177228786253	1.0	0.31303806432133735	0.28949403545159724
GOTERM_MF_DIRECT	GO:0008235~metalloexopeptidase activity	6	0.21451555237754738	0.0373360931188778	Q99KK7, Q9EQH2, Q9CZR2, Q3UVK0, Q8VCM8, Q62351	2660	14	18797	3.0285177228786253	1.0	0.31303806432133735	0.28949403545159724
GOTERM_MF_DIRECT	GO:0008556~potassium-transporting ATPase activity	4	0.14301036825169824	0.04052728102961182	Q64436, Q6PIC6, Q6PIE5, Q8VDN2	2660	6	18797	4.711027568922305	1.0	0.3323532863997728	0.3073565327720196
GOTERM_MF_DIRECT	GO:0030621~U4 snRNA binding	4	0.14301036825169824	0.04052728102961182	Q9Z1N5, Q9D0T1, Q8CCF0, Q8BX17	2660	6	18797	4.711027568922305	1.0	0.3323532863997728	0.3073565327720196
GOTERM_MF_DIRECT	GO:0015662~ATPase activity, coupled to transmembrane movement of ions, phosphorylative mechanism	4	0.14301036825169824	0.04052728102961182	O55143, Q64518, Q80XR2, Q9EPE9	2660	6	18797	4.711027568922305	1.0	0.3323532863997728	0.3073565327720196
GOTERM_MF_DIRECT	GO:0005528~FK506 binding	4	0.14301036825169824	0.04052728102961182	P26883, P30416, Q9CR16, Q64378	2660	6	18797	4.711027568922305	1.0	0.3323532863997728	0.3073565327720196
GOTERM_MF_DIRECT	GO:0004332~fructose-bisphosphate aldolase activity	4	0.14301036825169824	0.04052728102961182	P05063, P05064, Q91Y97	2660	6	18797	4.711027568922305	1.0	0.3323532863997728	0.3073565327720196
GOTERM_MF_DIRECT	GO:0015288~porin activity	4	0.14301036825169824	0.04052728102961182	Q9QYA2, Q60930, Q60931, Q60932	2660	6	18797	4.711027568922305	1.0	0.3323532863997728	0.3073565327720196
GOTERM_MF_DIRECT	GO:1990948~ubiquitin ligase inhibitor activity	5	0.1787629603146228	0.04129506030955346	Q9CXW4, P47962, P62082, P60867, P62830	2660	10	18797	3.5332706766917292	1.0	0.3349819513197351	0.3097874921417043
GOTERM_MF_DIRECT	GO:0005391~sodium:potassium-exchanging ATPase activity	5	0.1787629603146228	0.04129506030955346	Q64436, P36552, Q6PIC6, Q6PIE5, Q8VDN2	2660	10	18797	3.5332706766917292	1.0	0.3349819513197351	0.3097874921417043
GOTERM_MF_DIRECT	GO:0034452~dynactin binding	5	0.1787629603146228	0.04129506030955346	Q6P8X1, Q9D8U8, Q9WV60, P42859, Q8BUK6	2660	10	18797	3.5332706766917292	1.0	0.3349819513197351	0.3097874921417043
GOTERM_MF_DIRECT	GO:0008432~JUN kinase binding	7	0.2502681444404719	0.041816042989795195	Q58A65, Q61768, P34152, P14733, P19157	2660	19	18797	2.603462603878116	1.0	0.3379879445973734	0.3125674004776777
GOTERM_MF_DIRECT	GO:0046332~SMAD binding	15	0.5362888809438684	0.04284694122798617	Q8R5H1, Q9CSN1, P26883, P98078, Q61656, Q9EPL8, Q8BTM8, P11103, O35295, Q8CIB5, P42669, Q00899, Q02248, Q9WUD1, Q01149	2660	61	18797	1.7376741032910143	1.0	0.34507912881464137	0.3191252468521694
GOTERM_MF_DIRECT	GO:0052650~NADP-retinol dehydrogenase activity	6	0.21451555237754738	0.049660779530292735	Q9CXR1, P45376, P45377, Q99LB2, Q9ERI6, P21300	2660	15	18797	2.8266165413533835	1.0	0.38964975322878453	0.36034365251865347
GOTERM_MF_DIRECT	GO:0004467~long-chain fatty acid-CoA ligase activity	6	0.21451555237754738	0.049660779530292735	O35488, Q8JZR0, Q60714, Q9CZW4, Q4LDG0, P41216	2660	15	18797	2.8266165413533835	1.0	0.38964975322878453	0.36034365251865347
GOTERM_MF_DIRECT	GO:0016018~cyclosporin A binding	6	0.21451555237754738	0.049660779530292735	Q63810, Q9CR16, P24369, P63328, A2AR02, P17742	2660	15	18797	2.8266165413533835	1.0	0.38964975322878453	0.36034365251865347
GOTERM_MF_DIRECT	GO:0036002~pre-mRNA binding	6	0.21451555237754738	0.049660779530292735	P17225, Q61656, P49312, Q62093, Q8VEK3, P62996	2660	15	18797	2.8266165413533835	1.0	0.38964975322878453	0.36034365251865347
GOTERM_MF_DIRECT	GO:0005547~phosphatidylinositol-3,4,5-trisphosphate binding	12	0.42903110475509476	0.05240346678943236	Q6PGL7, Q3UQ44, Q8CGY8, Q61937, Q9JKF1, A2AAJ9, Q9JKY5, P60761, Q9QWY8, Q8CIB5, O08967, P46735	2660	46	18797	1.8434455704478587	1.0	0.38964975322878453	0.36034365251865347
GOTERM_MF_DIRECT	GO:0031406~carboxylic acid binding	7	0.2502681444404719	0.05281699545510847	Q05920, Q9DCD0, Q8BWF0, Q9Z2V4, Q91Z53, P05201, P05202	2660	20	18797	2.473289473684211	1.0	0.38964975322878453	0.36034365251865347
GOTERM_MF_DIRECT	GO:0008569~ATP-dependent microtubule motor activity, minus-end-directed	7	0.2502681444404719	0.05281699545510847	Q3V0Q1, E9Q8T7, P0C6F1, Q9JHU4, Q69Z23, Q91XQ0, Q45VK7	2660	20	18797	2.473289473684211	1.0	0.38964975322878453	0.36034365251865347
GOTERM_MF_DIRECT	GO:0005540~hyaluronic acid binding	8	0.2860207365033965	0.053241771431304895	Q9QUP5, Q61702, Q61703, Q61282, Q61361, O35658, P15379, Q62059	2660	25	18797	2.261293233082707	1.0	0.38964975322878453	0.36034365251865347
GOTERM_MF_DIRECT	GO:0017075~syntaxin-1 binding	8	0.2860207365033965	0.053241771431304895	Q8K400, P46096, Q99104, P60879, O08599, Q4KUS2, P46460, E9PUL5	2660	25	18797	2.261293233082707	1.0	0.38964975322878453	0.36034365251865347
GOTERM_MF_DIRECT	GO:0008139~nuclear localization sequence binding	8	0.2860207365033965	0.053241771431304895	Q99MP8, O35345, Q6PFD9, Q8BFY9, E9Q5C9, P70168, Q8VI75, Q8BKC5	2660	25	18797	2.261293233082707	1.0	0.38964975322878453	0.36034365251865347
GOTERM_MF_DIRECT	GO:0017099~very-long-chain-acyl-CoA dehydrogenase activity	3	0.10725777618877369	0.05435648534863408	Q80XL6, Q8JZN5, P50544	2660	3	18797	7.0665413533834585	1.0	0.38964975322878453	0.36034365251865347
GOTERM_MF_DIRECT	GO:0004775~succinate-CoA ligase (ADP-forming) activity	3	0.10725777618877369	0.05435648534863408	Q9Z2I9, Q9WUM5, Q9Z2I8	2660	3	18797	7.0665413533834585	1.0	0.38964975322878453	0.36034365251865347
GOTERM_MF_DIRECT	GO:0016743~carboxyl- or carbamoyltransferase activity	3	0.10725777618877369	0.05435648534863408	B2RQC6, P11725	2660	3	18797	7.0665413533834585	1.0	0.38964975322878453	0.36034365251865347
GOTERM_MF_DIRECT	GO:0003989~acetyl-CoA carboxylase activity	3	0.10725777618877369	0.05435648534863408	Q99MN9, Q5SWU9, E9Q4Z2	2660	3	18797	7.0665413533834585	1.0	0.38964975322878453	0.36034365251865347
GOTERM_MF_DIRECT	GO:0003872~6-phosphofructokinase activity	3	0.10725777618877369	0.05435648534863408	P12382, Q9WUA3, P47857	2660	3	18797	7.0665413533834585	1.0	0.38964975322878453	0.36034365251865347
GOTERM_MF_DIRECT	GO:0008240~tripeptidyl-peptidase activity	3	0.10725777618877369	0.05435648534863408	Q64514, P09470, O89023	2660	3	18797	7.0665413533834585	1.0	0.38964975322878453	0.36034365251865347
GOTERM_MF_DIRECT	GO:0051538~3 iron, 4 sulfur cluster binding	3	0.10725777618877369	0.05435648534863408	Q9CQA3, Q99KI0, P28271	2660	3	18797	7.0665413533834585	1.0	0.38964975322878453	0.36034365251865347
GOTERM_MF_DIRECT	GO:0004367~glycerol-3-phosphate dehydrogenase [NAD+] activity	3	0.10725777618877369	0.05435648534863408	Q3ULJ0, P13707, Q64521	2660	3	18797	7.0665413533834585	1.0	0.38964975322878453	0.36034365251865347
GOTERM_MF_DIRECT	GO:0004776~succinate-CoA ligase (GDP-forming) activity	3	0.10725777618877369	0.05435648534863408	Q9Z2I9, Q9WUM5, Q9Z2I8	2660	3	18797	7.0665413533834585	1.0	0.38964975322878453	0.36034365251865347
GOTERM_MF_DIRECT	GO:0046538~2,3-bisphosphoglycerate-dependent phosphoglycerate mutase activity	3	0.10725777618877369	0.05435648534863408	Q9DBJ1, O70250, P15327	2660	3	18797	7.0665413533834585	1.0	0.38964975322878453	0.36034365251865347
GOTERM_MF_DIRECT	GO:0004082~bisphosphoglycerate mutase activity	3	0.10725777618877369	0.05435648534863408	Q9DBJ1, O70250, P15327	2660	3	18797	7.0665413533834585	1.0	0.38964975322878453	0.36034365251865347
GOTERM_MF_DIRECT	GO:0004619~phosphoglycerate mutase activity	3	0.10725777618877369	0.05435648534863408	Q9DBJ1, O70250, P15327	2660	3	18797	7.0665413533834585	1.0	0.38964975322878453	0.36034365251865347
GOTERM_MF_DIRECT	GO:0008458~carnitine O-octanoyltransferase activity	3	0.10725777618877369	0.05435648534863408	P52825, Q9DC50, P47934	2660	3	18797	7.0665413533834585	1.0	0.38964975322878453	0.36034365251865347
GOTERM_MF_DIRECT	GO:1905172~RISC complex binding	3	0.10725777618877369	0.05435648534863408	O70133, Q78PY7, Q924C1	2660	3	18797	7.0665413533834585	1.0	0.38964975322878453	0.36034365251865347
GOTERM_MF_DIRECT	GO:0008184~glycogen phosphorylase activity	3	0.10725777618877369	0.05435648534863408	Q9WUB3, Q9ET01, Q8CI94	2660	3	18797	7.0665413533834585	1.0	0.38964975322878453	0.36034365251865347
GOTERM_MF_DIRECT	GO:0070653~high-density lipoprotein particle receptor binding	3	0.10725777618877369	0.05435648534863408	P09813, Q00623, P33622	2660	3	18797	7.0665413533834585	1.0	0.38964975322878453	0.36034365251865347
GOTERM_MF_DIRECT	GO:0008177~succinate dehydrogenase (ubiquinone) activity	3	0.10725777618877369	0.05435648534863408	Q9CQA3, Q9CXV1, Q8K2B3	2660	3	18797	7.0665413533834585	1.0	0.38964975322878453	0.36034365251865347
GOTERM_MF_DIRECT	GO:0005483~soluble NSF attachment protein activity	3	0.10725777618877369	0.05435648534863408	Q9DB05, Q9CWZ7, P28663	2660	3	18797	7.0665413533834585	1.0	0.38964975322878453	0.36034365251865347
GOTERM_MF_DIRECT	GO:0030622~U4atac snRNA binding	3	0.10725777618877369	0.05435648534863408	Q9D0T1, Q8CCF0, Q8BX17	2660	3	18797	7.0665413533834585	1.0	0.38964975322878453	0.36034365251865347
GOTERM_MF_DIRECT	GO:0016937~short-branched-chain-acyl-CoA dehydrogenase activity	3	0.10725777618877369	0.05435648534863408	Q9DBL1, Q07417, Q9JHI5	2660	3	18797	7.0665413533834585	1.0	0.38964975322878453	0.36034365251865347
GOTERM_MF_DIRECT	GO:0001018~mitochondrial RNA polymerase regulatory region DNA binding	3	0.10725777618877369	0.05435648534863408	P40630, Q8BKF1, Q8CGK3	2660	3	18797	7.0665413533834585	1.0	0.38964975322878453	0.36034365251865347
GOTERM_MF_DIRECT	GO:0004088~carbamoyl-phosphate synthase (glutamine-hydrolyzing) activity	3	0.10725777618877369	0.05435648534863408	B2RQC6, Q8C196	2660	3	18797	7.0665413533834585	1.0	0.38964975322878453	0.36034365251865347
GOTERM_MF_DIRECT	GO:0102007~acyl-L-homoserine-lactone lactonohydrolase activity	3	0.10725777618877369	0.05435648534863408	P52430, Q62086, Q62087	2660	3	18797	7.0665413533834585	1.0	0.38964975322878453	0.36034365251865347
GOTERM_MF_DIRECT	GO:0070991~medium-chain-acyl-CoA dehydrogenase activity	3	0.10725777618877369	0.05435648534863408	P45952, Q80XL6, Q8JZN5	2660	3	18797	7.0665413533834585	1.0	0.38964975322878453	0.36034365251865347
GOTERM_MF_DIRECT	GO:0019902~phosphatase binding	15	0.5362888809438684	0.05445038830166371	Q63810, Q63844, P48025, Q62419, P70175, P97821, P70441, P35438, P13595, Q7TQF7, P63085, Q9CRB9, P34152, Q811D0, P83741	2660	63	18797	1.6825098460436807	1.0	0.38964975322878453	0.36034365251865347
GOTERM_MF_DIRECT	GO:0042626~ATPase activity, coupled to transmembrane movement of substances	13	0.4647836968180193	0.05594283966691779	P48410, Q7TMS5, Q8VI47, Q9CR51, Q61285, Q9QY30, Q61102, P57746, P41233, Q8R420, P55096, P06795, Q8K441	2660	52	18797	1.7666353383458648	1.0	0.39905892295734696	0.3690451454852545
GOTERM_MF_DIRECT	GO:0008236~serine-type peptidase activity	33	1.1798355380765104	0.05746046668003987	P56677, Q9Z218, Q60841, P97321, Q9R098, P26262, P20918, Q8K0D2, Q9ET22, Q9QUR6, P21844, P11032, Q9DBN5, O88696, Q8R146, P04186, P98064, Q8CGK3, O89023, Q64514, P21180, Q8CG14, P03953, Q61129, Q6PFD9, Q80YC5, P11214, P19221, P33587, P08071, O88947, Q8CG16, P28843	2660	171	18797	1.3637185067932989	1.0	0.40213176522826144	0.3718868750086013
GOTERM_MF_DIRECT	GO:1990247~N6-methyladenosine-containing RNA binding	5	0.1787629603146228	0.05780532272751599	Q9Z204, Q5SF07, O88569, P59326, P35922	2660	11	18797	3.2120642515379356	1.0	0.40213176522826144	0.3718868750086013
GOTERM_MF_DIRECT	GO:0008526~phosphatidylinositol transporter activity	5	0.1787629603146228	0.05780532272751599	P32020, P55065, P53811, P53810	2660	11	18797	3.2120642515379356	1.0	0.40213176522826144	0.3718868750086013
GOTERM_MF_DIRECT	GO:0016651~oxidoreductase activity, acting on NAD(P)H	5	0.1787629603146228	0.05780532272751599	Q91VD9, Q9Z0X1, Q91WD5, Q9DCT2, Q9CXZ1	2660	11	18797	3.2120642515379356	1.0	0.40213176522826144	0.3718868750086013
GOTERM_MF_DIRECT	GO:0004090~carbonyl reductase (NADPH) activity	5	0.1787629603146228	0.05780532272751599	Q9CXR1, P08074, Q99L04, P48758, Q99LB2	2660	11	18797	3.2120642515379356	1.0	0.40213176522826144	0.3718868750086013
GOTERM_MF_DIRECT	GO:0043008~ATP-dependent protein binding	5	0.1787629603146228	0.05780532272751599	Q99104, Q9Z1N5, Q9R1T2, P46460, P11499	2660	11	18797	3.2120642515379356	1.0	0.40213176522826144	0.3718868750086013
GOTERM_MF_DIRECT	GO:0047676~arachidonate-CoA ligase activity	5	0.1787629603146228	0.05780532272751599	O35488, Q8JZR0, Q60714, Q9CZW4, P41216	2660	11	18797	3.2120642515379356	1.0	0.40213176522826144	0.3718868750086013
GOTERM_MF_DIRECT	GO:0005049~nuclear export signal receptor activity	5	0.1787629603146228	0.05780532272751599	P14211, Q9ERK4, Q9EST3, Q924C1, Q6P5F9	2660	11	18797	3.2120642515379356	1.0	0.40213176522826144	0.3718868750086013
GOTERM_MF_DIRECT	GO:0031491~nucleosome binding	9	0.32177332856632107	0.061944425536402614	Q922P9, Q3TEA8, Q78ZA7, Q08943, Q62383, A2BH40, P11103, Q91ZW3, Q920B9	2660	31	18797	2.0515765219500364	1.0	0.4295960622848663	0.3972855440266809
GOTERM_MF_DIRECT	GO:0001786~phosphatidylserine binding	16	0.572041473006793	0.0627255630851627	Q1XH17, P46096, P48036, P46097, P06837, Q8K3H0, P14824, Q9QWY8, P63158, Q8C166, B9EJ86, Q63918, P07356, P63017, P26645, P26039	2660	70	18797	1.6152094522019333	1.0	0.4316633794715399	0.39919737540803735
GOTERM_MF_DIRECT	GO:0016684~oxidoreductase activity, acting on peroxide as acceptor	4	0.14301036825169824	0.06358726239656418	P24270, Q99LX0, Q3UQ28	2660	7	18797	4.038023630504834	1.0	0.4316633794715399	0.39919737540803735
GOTERM_MF_DIRECT	GO:0008106~alcohol dehydrogenase (NADP+) activity	4	0.14301036825169824	0.06358726239656418	Q9JII6, P45377, Q9ERI6, P21300	2660	7	18797	4.038023630504834	1.0	0.4316633794715399	0.39919737540803735
GOTERM_MF_DIRECT	GO:0055102~lipase inhibitor activity	4	0.14301036825169824	0.06358726239656418	P09813, Q00623, Q3TDN2, P33622	2660	7	18797	4.038023630504834	1.0	0.4316633794715399	0.39919737540803735
GOTERM_MF_DIRECT	GO:0031749~D2 dopamine receptor binding	4	0.14301036825169824	0.06358726239656418	P39054, Q6R891, B2RSH2, Q01097	2660	7	18797	4.038023630504834	1.0	0.4316633794715399	0.39919737540803735
GOTERM_MF_DIRECT	GO:0022843~voltage-gated cation channel activity	4	0.14301036825169824	0.06358726239656418	O35245, Q61290, P35438, P35436	2660	7	18797	4.038023630504834	1.0	0.4316633794715399	0.39919737540803735
GOTERM_MF_DIRECT	GO:0043237~laminin-1 binding	4	0.14301036825169824	0.06358726239656418	P10493, Q9Z1T2, Q62165, Q3UQ28	2660	7	18797	4.038023630504834	1.0	0.4316633794715399	0.39919737540803735
GOTERM_MF_DIRECT	GO:0005344~oxygen transporter activity	6	0.21451555237754738	0.06409233458300198	P02089, P04247, P02088, P01942, P06467, Q9CX80	2660	16	18797	2.649953007518797	1.0	0.4337815536385706	0.401156238745416
GOTERM_MF_DIRECT	GO:0043394~proteoglycan binding	8	0.2860207365033965	0.06429694038383686	P10605, P10493, Q9R0G6, O70370, P28481, P11276, Q80U63, P06797	2660	26	18797	2.17432041642568	1.0	0.43385953466210636	0.40122835470754653
GOTERM_MF_DIRECT	GO:0001664~G-protein coupled receptor binding	18	0.6435466571326421	0.06504293027609809	Q61207, Q8BTM8, P63094, A2A863, P18872, P12023, D3YZU1, P63037, P17879, Q4ACU6, Q9WUD1, P01942, P27601, B2RSH2, P63017, P08752, P21279, P21278	2660	82	18797	1.551192004401247	1.0	0.43744610130148043	0.40454517067399925
GOTERM_MF_DIRECT	GO:0004806~triglyceride lipase activity	7	0.2502681444404719	0.06541250112919333	Q8VCT4, P11152, P54310, Q3TTY0, Q91WC9, Q8BJ56, Q99PG0	2660	21	18797	2.355513784461153	1.0	0.43744610130148043	0.40454517067399925
GOTERM_MF_DIRECT	GO:0070628~proteasome binding	7	0.2502681444404719	0.06541250112919333	Q6PDI5, Q9JMA1, P56695, O35593, P54728, Q9JKV1, Q9Z1R2	2660	21	18797	2.355513784461153	1.0	0.43744610130148043	0.40454517067399925
GOTERM_MF_DIRECT	GO:0032266~phosphatidylinositol-3-phosphate binding	12	0.42903110475509476	0.06832424402081153	Q6PGL7, Q9JJK2, Q6P4T0, Q8VC98, Q8VD75, Q3UHC7, O70492, Q3UHD6, O70493, A2AAJ9, Q91YJ2, P47713	2660	48	18797	1.7666353383458646	1.0	0.4555625409933635	0.4212990477010278
GOTERM_MF_DIRECT	GO:0000149~SNARE binding	17	0.6077940650697176	0.07068688095401374	P46096, P28663, P60879, P46460, P46097, Q9ER00, Q7M6Y3, Q80TT2, Q8CHH9, Q9DB05, P49817, Q99104, Q9WVC3, O08599, Q4KUS2, O35166, O70439	2660	77	18797	1.5601454936041403	1.0	0.46992136539547	0.43457792491846314
GOTERM_MF_DIRECT	GO:0005506~iron ion binding	36	1.2870933142652843	0.07523886810565489	P09528, Q9DBW0, P99027, Q9DCB8, O35074, P29391, Q64464, Q9JJF3, Q9CX80, P13011, P61222, Q9D816, Q8CIM7, P22315, O54749, P20852, P06467, Q00519, Q64459, P00186, Q05421, O55071, P33267, Q9DBG1, Q8K0C4, Q78JT3, P08071, P14211, Q9R0E2, Q99KI0, Q91WS0, G3X982, P01942, P56593, Q9ERI5, P48999	2660	194	18797	1.31131695217425	1.0	0.4987071877091638	0.4611987254382031
GOTERM_MF_DIRECT	GO:0002162~dystroglycan binding	5	0.1787629603146228	0.07729854556420768	Q64727, Q8BRT1, Q62165, Q9QXS1, P20357	2660	12	18797	2.9443922305764407	1.0	0.5078650055051891	0.46966777100123847
GOTERM_MF_DIRECT	GO:0045503~dynein light chain binding	5	0.1787629603146228	0.07729854556420768	O88737, Q8BUK6, O88487, O88485, P15105	2660	12	18797	2.9443922305764407	1.0	0.5078650055051891	0.46966777100123847
GOTERM_MF_DIRECT	GO:0048407~platelet-derived growth factor binding	5	0.1787629603146228	0.07729854556420768	Q04857, Q3UHX2, P11087, Q01149, P28481	2660	12	18797	2.9443922305764407	1.0	0.5078650055051891	0.46966777100123847
GOTERM_MF_DIRECT	GO:0032794~GTPase activating protein binding	7	0.2502681444404719	0.07960823004456502	Q9JL26, P99024, Q9WUL7, Q91YM2, P18872, B2RSH2, Q6PAR5	2660	22	18797	2.248444976076555	1.0	0.5215151396797014	0.48229125957028024
GOTERM_MF_DIRECT	GO:0043422~protein kinase B binding	6	0.21451555237754738	0.08061525230455918	Q61081, Q8K3H0, P63330, Q6PDM2, Q61937, Q5SNZ0	2660	17	18797	2.494073418841221	1.0	0.5250506432705637	0.48556085301122887
GOTERM_MF_DIRECT	GO:0004089~carbonate dehydratase activity	6	0.21451555237754738	0.08061525230455918	P16015, Q9QZA0, Q05909, P00920, P13634, Q64444	2660	17	18797	2.494073418841221	1.0	0.5250506432705637	0.48556085301122887
GOTERM_MF_DIRECT	GO:0005246~calcium channel regulator activity	9	0.32177332856632107	0.08467953785302333	P62880, P68404, P54285, P70302, P62259, P0C605, P83093, Q9CS84	2660	33	18797	1.9272385509227614	1.0	0.5499275189472353	0.5085667042155563
GOTERM_MF_DIRECT	GO:0003785~actin monomer binding	8	0.2860207365033965	0.09026364547499441	O89053, Q9ERG0, Q9Z0P5, Q6ZWY8, Q3UMF0, P20065, Q91YR1, P62962	2660	28	18797	2.019011815252417	1.0	0.5743091473284411	0.5311145563633736
GOTERM_MF_DIRECT	GO:0031435~mitogen-activated protein kinase kinase kinase binding	8	0.2860207365033965	0.09026364547499441	Q1XH17, Q9WVC3, P63085, P47809, Q61081, Q3UHC7, P31938, P60766	2660	28	18797	2.019011815252417	1.0	0.5743091473284411	0.5311145563633736
GOTERM_MF_DIRECT	GO:0001848~complement binding	4	0.14301036825169824	0.0913078390415621	Q8VCG4, Q8K182, P01029, P97290	2660	8	18797	3.5332706766917297	1.0	0.5743091473284411	0.5311145563633736
GOTERM_MF_DIRECT	GO:0098973~structural constituent of postsynaptic actin cytoskeleton	4	0.14301036825169824	0.0913078390415621	Q62418, P46660, Q8BFZ3, P63260	2660	8	18797	3.5332706766917297	1.0	0.5743091473284411	0.5311145563633736
GOTERM_MF_DIRECT	GO:0032036~myosin heavy chain binding	4	0.14301036825169824	0.0913078390415621	O89053, O70468, Q9CQ19, Q3THE2	2660	8	18797	3.5332706766917297	1.0	0.5743091473284411	0.5311145563633736
GOTERM_MF_DIRECT	GO:0036042~long-chain fatty acyl-CoA binding	4	0.14301036825169824	0.0913078390415621	Q9DBK0, P32020, P31786	2660	8	18797	3.5332706766917297	1.0	0.5743091473284411	0.5311145563633736
GOTERM_MF_DIRECT	GO:0072341~modified amino acid binding	4	0.14301036825169824	0.0913078390415621	P16332, P07724, P31428, Q8C196	2660	8	18797	3.5332706766917297	1.0	0.5743091473284411	0.5311145563633736
GOTERM_MF_DIRECT	GO:0035727~lysophosphatidic acid binding	4	0.14301036825169824	0.0913078390415621	Q62468, P06837, O88531, O89023	2660	8	18797	3.5332706766917297	1.0	0.5743091473284411	0.5311145563633736
GOTERM_MF_DIRECT	GO:0047376~all-trans-retinyl-palmitate hydrolase, all-trans-retinol forming activity	4	0.14301036825169824	0.0913078390415621	Q8VCT4, P54310, Q8BK48, Q91WU0	2660	8	18797	3.5332706766917297	1.0	0.5743091473284411	0.5311145563633736
GOTERM_MF_DIRECT	GO:0019888~protein phosphatase regulator activity	9	0.32177332856632107	0.09765449354652189	Q0VGB7, Q6P1F6, Q60996, Q60737, P58389, P60840, Q8K2V1, Q6PD03, Q76MZ3	2660	34	18797	1.8705550641309154	1.0	0.5743091473284411	0.5311145563633736
GOTERM_MF_DIRECT	GO:0052594~aminoacetone:oxygen oxidoreductase(deaminating) activity	3	0.10725777618877369	0.09860019650824345	O70423, Q8BW75, Q64133	2660	4	18797	5.299906015037594	1.0	0.5743091473284411	0.5311145563633736
GOTERM_MF_DIRECT	GO:0034190~apolipoprotein receptor binding	3	0.10725777618877369	0.09860019650824345	P09813, Q00623, P28738	2660	4	18797	5.299906015037594	1.0	0.5743091473284411	0.5311145563633736
GOTERM_MF_DIRECT	GO:0004488~methylenetetrahydrofolate dehydrogenase (NADP+) activity	3	0.10725777618877369	0.09860019650824345	Q3V3R1, P18155, Q922D8	2660	4	18797	5.299906015037594	1.0	0.5743091473284411	0.5311145563633736
GOTERM_MF_DIRECT	GO:0005519~cytoskeletal regulatory protein binding	3	0.10725777618877369	0.09860019650824345	Q7TPR4, P20357, P14873	2660	4	18797	5.299906015037594	1.0	0.5743091473284411	0.5311145563633736
GOTERM_MF_DIRECT	GO:0004614~phosphoglucomutase activity	3	0.10725777618877369	0.09860019650824345	Q7TSV4, Q8CAA7, Q9D0F9	2660	4	18797	5.299906015037594	1.0	0.5743091473284411	0.5311145563633736
GOTERM_MF_DIRECT	GO:0030160~GKAP/Homer scaffold activity	3	0.10725777618877369	0.09860019650824345	Q80Z38, Q4ACU6, D3YZU1	2660	4	18797	5.299906015037594	1.0	0.5743091473284411	0.5311145563633736
GOTERM_MF_DIRECT	GO:0008948~oxaloacetate decarboxylase activity	3	0.10725777618877369	0.09860019650824345	Q99KE1, P06801, Q8R0F8	2660	4	18797	5.299906015037594	1.0	0.5743091473284411	0.5311145563633736
GOTERM_MF_DIRECT	GO:0052595~aliphatic-amine oxidase activity	3	0.10725777618877369	0.09860019650824345	O70423, Q8BW75, Q64133	2660	4	18797	5.299906015037594	1.0	0.5743091473284411	0.5311145563633736
GOTERM_MF_DIRECT	GO:0070326~very-low-density lipoprotein particle receptor binding	3	0.10725777618877369	0.09860019650824345	P55302, Q60841, P08226	2660	4	18797	5.299906015037594	1.0	0.5743091473284411	0.5311145563633736
GOTERM_MF_DIRECT	GO:0052596~phenethylamine:oxygen oxidoreductase (deaminating) activity	3	0.10725777618877369	0.09860019650824345	O70423, Q8BW75, Q64133	2660	4	18797	5.299906015037594	1.0	0.5743091473284411	0.5311145563633736
GOTERM_MF_DIRECT	GO:0047952~glycerol-3-phosphate dehydrogenase [NAD(P)+] activity	3	0.10725777618877369	0.09860019650824345	Q3ULJ0, P13707, Q64521	2660	4	18797	5.299906015037594	1.0	0.5743091473284411	0.5311145563633736
GOTERM_MF_DIRECT	GO:0097016~L27 domain binding	3	0.10725777618877369	0.09860019650824345	Q811D0, O88951, O88952	2660	4	18797	5.299906015037594	1.0	0.5743091473284411	0.5311145563633736
GOTERM_MF_DIRECT	GO:0045309~protein phosphorylated amino acid binding	3	0.10725777618877369	0.09860019650824345	Q3ULA2, P97797, Q64010	2660	4	18797	5.299906015037594	1.0	0.5743091473284411	0.5311145563633736
GOTERM_MF_DIRECT	GO:0052593~tryptamine:oxygen oxidoreductase (deaminating) activity	3	0.10725777618877369	0.09860019650824345	O70423, Q8BW75, Q64133	2660	4	18797	5.299906015037594	1.0	0.5743091473284411	0.5311145563633736
GOTERM_MF_DIRECT	GO:0043530~adenosine 5'-monophosphoramidase activity	3	0.10725777618877369	0.09860019650824345	Q9D0S9, O89106, P70349	2660	4	18797	5.299906015037594	1.0	0.5743091473284411	0.5311145563633736
GOTERM_MF_DIRECT	GO:0047822~hypotaurine dehydrogenase activity	3	0.10725777618877369	0.09860019650824345	P50285, P97872, Q8VHG0	2660	4	18797	5.299906015037594	1.0	0.5743091473284411	0.5311145563633736
GOTERM_MF_DIRECT	GO:0004459~L-lactate dehydrogenase activity	3	0.10725777618877369	0.09860019650824345	P16125, P06151, P00342	2660	4	18797	5.299906015037594	1.0	0.5743091473284411	0.5311145563633736
GOTERM_MF_DIRECT	GO:0030899~calcium-dependent ATPase activity	3	0.10725777618877369	0.09860019650824345	Q9R0K7, Q64518, Q02566	2660	4	18797	5.299906015037594	1.0	0.5743091473284411	0.5311145563633736
GOTERM_MF_DIRECT	GO:1990460~leptin receptor binding	3	0.10725777618877369	0.09860019650824345	Q9CWK8, Q9WV80, Q91YJ2	2660	4	18797	5.299906015037594	1.0	0.5743091473284411	0.5311145563633736
GOTERM_MF_DIRECT	GO:0004301~epoxide hydrolase activity	3	0.10725777618877369	0.09860019650824345	P34914, Q9D379, P24527	2660	4	18797	5.299906015037594	1.0	0.5743091473284411	0.5311145563633736
GOTERM_MF_DIRECT	GO:0035730~S-nitrosoglutathione binding	3	0.10725777618877369	0.09860019650824345	P19157	2660	4	18797	5.299906015037594	1.0	0.5743091473284411	0.5311145563633736
GOTERM_MF_DIRECT	GO:0031852~mu-type opioid receptor binding	3	0.10725777618877369	0.09860019650824345	Q8BTM8, P63094, P18872	2660	4	18797	5.299906015037594	1.0	0.5743091473284411	0.5311145563633736
GOTERM_MF_DIRECT	GO:0004095~carnitine O-palmitoyltransferase activity	3	0.10725777618877369	0.09860019650824345	P97742, Q924X2, P52825	2660	4	18797	5.299906015037594	1.0	0.5743091473284411	0.5311145563633736
GOTERM_MF_DIRECT	GO:0009374~biotin binding	3	0.10725777618877369	0.09860019650824345	Q05920, Q5SWU9, E9Q4Z2	2660	4	18797	5.299906015037594	1.0	0.5743091473284411	0.5311145563633736
GOTERM_MF_DIRECT	GO:0004096~catalase activity	3	0.10725777618877369	0.09860019650824345	P24270, Q9CX80	2660	4	18797	5.299906015037594	1.0	0.5743091473284411	0.5311145563633736
GOTERM_MF_DIRECT	GO:0016863~intramolecular oxidoreductase activity, transposing C=C bonds	3	0.10725777618877369	0.09860019650824345	Q9DBM2, P42125, Q9WUR2	2660	4	18797	5.299906015037594	1.0	0.5743091473284411	0.5311145563633736
GOTERM_MF_DIRECT	GO:0016509~long-chain-3-hydroxyacyl-CoA dehydrogenase activity	3	0.10725777618877369	0.09860019650824345	Q9DBM2, O70503, Q8BMS1	2660	4	18797	5.299906015037594	1.0	0.5743091473284411	0.5311145563633736
GOTERM_MF_DIRECT	GO:0047134~protein-disulfide reductase activity	3	0.10725777618877369	0.09860019650824345	P10639, Q9CQM5, P09411	2660	4	18797	5.299906015037594	1.0	0.5743091473284411	0.5311145563633736
GOTERM_MF_DIRECT	GO:0004645~phosphorylase activity	3	0.10725777618877369	0.09860019650824345	Q9WUB3, Q9ET01, Q8CI94	2660	4	18797	5.299906015037594	1.0	0.5743091473284411	0.5311145563633736
GOTERM_MF_DIRECT	GO:0000400~four-way junction DNA binding	6	0.21451555237754738	0.09916864671269922	P63158, P54276, Q00899, Q9Z2D6, P00520, P43247	2660	18	18797	2.355513784461153	1.0	0.5743091473284411	0.5311145563633736
GOTERM_MF_DIRECT	GO:0004303~estradiol 17-beta-dehydrogenase activity	6	0.21451555237754738	0.09916864671269922	P51660, P51658, P45377, O08756, O70503, P21300	2660	18	18797	2.355513784461153	1.0	0.5743091473284411	0.5311145563633736
GOTERM_MF_DIRECT	GO:0001758~retinal dehydrogenase activity	6	0.21451555237754738	0.09916864671269922	Q8BH00, P24549, P45376, P45377, Q99LB2, P21300	2660	18	18797	2.355513784461153	1.0	0.5743091473284411	0.5311145563633736

## Sheet: Tab 3
Category	Term	Count	%	PValue	Genes	List Total	Pop Hits	Pop Total	Fold Enrichment	Bonferroni	Benjamini	FDR
GOTERM_CC_DIRECT	GO:0005737~cytoplasm	1613	57.66893099749731	3.233569938897562E-150	Q6P1B1, P04117, Q9QXZ0, P49025, Q9Z0P5, Q9Z0P4, L0N7N1, P18760, O70251, Q8JZM8, P63323, Q60902, Q6P9R2, P63328, Q8QZY1, P63325, Q0VGB7, Q920E5, Q06138, Q8R3H9, P62484, P16110, Q9JKS4, P62482, P42859, P63330, Q9Z130, Q91WU0, P06795, P06797, Q9WVE8, Q3V0C5, Q6P5H2, Q9Z0R4, Q7TPV4, Q9Z0R6, Q5S003, P61161, Q99104, P61164, Q8BRT1, Q7TPW1, Q99JB2, Q6P9Q4, Q8CE50, Q64010, Q80VP1, Q9R1M5, Q9JL26, Q80ZX8,…	2755	7625	21301	1.6355842075510993	4.0419624236219524E-147	4.0419624236219524E-147	3.26267206834764E-147
GOTERM_CC_DIRECT	GO:0005829~cytosol	1090	38.97032534858777	4.213147587503507E-124	Q6P1B1, P04117, P49025, Q9Z0P5, L0N7N1, O70250, O70492, P18760, O70251, Q3TZZ7, O35490, P63323, Q9DCV7, O35245, P37040, Q62093, Q9JJ11, Q6P9R2, P63328, Q9Z2U1, P63325, Q9Z2U0, P97351, Q9CR57, P09813, Q8CC35, Q920E5, Q9CR51, Q06138, Q80Y75, P39447, P62484, P62242, P62245, P16110, Q5SSZ5, P62482, P42859, P63330, Q8BPQ7, Q91WU0, Q9Z2V4, P29416, Q3TJ91, Q9WVE8, Q3V0C5, Q9Z0R4, O70475, Q9ET22, P51125,…	2755	4517	21301	1.865755783655776	5.266434484379384E-121	2.633217242189692E-121	2.1255329578955193E-121
GOTERM_CC_DIRECT	GO:0005739~mitochondrion	622	22.23811226313908	6.232699056960101E-120	Q5H8C4, P09925, Q9D0Q7, Q8CAQ8, Q9CR68, Q921H8, Q9CR62, Q62086, Q9CQ45, P50136, Q80Y81, Q8JZN5, Q9R0H0, Q9DBT9, P63321, O35129, Q8K1Z0, P37040, Q9JLV6, O35488, P16460, P63328, P61028, Q9DC50, Q9EPL9, Q9WVD5, Q9CR59, Q91VS7, Q9CPR5, Q921G7, Q920E5, P97478, Q9D1R9, P54869, Q5U458, Q9D113, Q571F8, Q99KE1, P62245, Q2TPA8, Q9Z1T1, Q9Z2V4, P06795, Q3UIU2, Q9DB20, Q3V0C5, Q91VR5, P28661, O70591, Q9CPQ3,…	2755	1936	21301	2.4840676606020606	7.790873821200127E-117	2.5969579404000422E-117	2.096264449490914E-117
GOTERM_CC_DIRECT	GO:0043209~myelin sheath	142	5.076868072935288	9.334776870135604E-80	Q810U3, Q8CAQ8, Q9CR68, P07901, Q60864, P38647, P16858, Q9R0P9, Q61553, P13595, O08553, P63321, O55131, Q01768, Q9Z1B3, P16460, P48962, P56480, Q5SYD0, P62874, P10649, P46660, P12787, Q03265, P10126, P35486, Q9QXS1, Q8VDN2, Q99P72, P53810, P15532, P62880, P67778, Q61171, P05064, O09131, Q9DB20, P51881, P50396, P28663, P60879, P07724, P28661, P15105, Q8K2B3, P40142, Q9DBJ1, P61164, Q8R366, P42208,…	2755	199	21301	5.5171355871918575	1.1668471087669504E-76	2.917117771917376E-77	2.354697465491706E-77
GOTERM_CC_DIRECT	GO:0045202~synapse	327	11.691097604576333	7.592423164158687E-60	P62918, P97461, P12658, Q9Z0P4, Q71LX4, P11688, Q8VCM7, P70663, Q99L88, Q9CS84, O08553, P63323, Q7TMB8, Q6R891, Q8R0S2, P63328, Q8CDG3, Q8QZY1, P63325, O88572, P97351, Q9DBC7, Q60598, Q9CR57, Q8CC35, Q62417, P30999, Q3UTJ2, Q62419, Q9D1R9, Q62418, P97479, P11214, Q7M6Y3, Q6WVG3, P14602, Q9CPR4, P18653, P62484, Q99MI1, P62245, P62482, P63330, Q9Z130, Q9Z1T1, Q9QWI6, P60867, P46096, P60879, Q91V14,…	2755	1019	21301	2.481143927803672	9.490528955198358E-57	1.8981057910396718E-57	1.532150994527223E-57
GOTERM_CC_DIRECT	GO:0098794~postsynapse	143	5.112620664998213	1.3033774317532668E-50	P62918, P97461, Q60865, P12658, Q8BKX1, P62082, A2A5R2, Q61792, Q01097, P47915, P63323, P62751, Q7TMB8, Q9Z1B3, P62196, Q8R0S2, Q9Z2D6, P25444, P47911, P63325, Q8K596, Q9Z2U0, P97351, Q60598, Q9CR57, P70372, Q9D1R9, Q62418, P46660, P11214, Q7M6Y3, Q6NZJ6, P14206, P35922, Q9CPR4, Q99P72, P12023, P31324, P62245, O35598, P62889, P60867, Q9CZM2, P53026, Q5DTL9, P28663, P60879, Q62108, Q6ZWV3, P28660,…	2755	291	21301	3.799456159061001	1.6292217896915836E-47	2.7153696494859727E-48	2.191846381065077E-48
GOTERM_CC_DIRECT	GO:0005743~mitochondrial inner membrane	196	7.007508044333215	5.819178200174532E-44	Q8CAQ8, P09925, Q9D0Q7, Q9CR68, Q9CR62, Q99LY9, Q8JZN5, Q9WTP6, O35129, Q80ZK0, Q8K1Z0, Q91W50, Q9D7N3, P48962, P56480, Q9WVD5, Q9CR59, Q91VS7, Q9CPR5, Q921G7, P97478, P12787, Q8BSF4, P54869, Q5U458, Q9CQC7, P16110, P47740, P54071, Q3UIU2, Q9DB20, Q811U4, Q78IK2, P56135, Q91WD5, Q9CPQ3, Q9DB15, Q9D3D9, P56382, Q924L1, P22315, Q9D6J6, Q91VR2, Q9DCT2, Q99JB2, P97450, Q61425, Q14C51, Q99JR1, Q9CQA3,…	2755	542	21301	2.79598716858312	7.273972750218165E-41	1.0391389643168808E-41	8.38792971996586E-42
GOTERM_CC_DIRECT	GO:1990904~ribonucleoprotein complex	163	5.827672506256704	1.011074707514001E-43	P62918, P97461, Q9D0Q7, P09405, O70133, Q9ER88, P16858, P62082, P81270, P47915, Q80ZK0, P63323, P62751, Q6DFW4, Q80ZS3, Q99MR6, P60335, P20152, Q9D7N3, P25444, P47911, P63325, P62754, Q9CR59, P97351, Q9CR57, Q9CPR5, Q9CQL5, P70372, Q6PFD9, P14206, Q62376, P35922, Q9CPR4, Q91VC3, P62242, P84099, O88569, P62889, Q9QXK7, P60867, Q9CZM2, P53026, Q9CXY6, Q91VR5, Q61656, Q9D0G0, Q921F4, Q8VDM6, Q8BMA6,…	2755	403	21301	3.127238091806911	1.2638433843925012E-40	1.5798042304906265E-41	1.2752179748520339E-41
GOTERM_CC_DIRECT	GO:0098978~glutamatergic synapse	220	7.865570253843404	1.7950638732642843E-42	P12658, Q8BKX1, P18760, P11688, P70663, Q9CS84, O08796, O35129, Q9Z1B3, Q9JJ11, Q8R0S2, Q9Z2D6, P63328, O35927, Q9DBC7, Q60598, Q8CC35, P30999, Q62419, Q62418, P46660, P11214, Q9QWY8, Q91VC3, P62484, Q99MI1, O35598, P62482, P42859, O88569, Q9QWI6, O88444, Q9WVE8, P46096, P28663, P60879, Q9Z0R4, P97445, P63101, Q99104, P62137, P62259, P61979, Q63844, Q3UHD9, Q9WV60, Q3UHD6, Q76MZ3, Q9DB05, Q9R0K7,…	2755	663	21301	2.5655916980780864	2.2438298415803554E-39	2.493144268422617E-40	2.0124660534707367E-40
GOTERM_CC_DIRECT	GO:0032991~macromolecular complex	274	9.79621022524133	1.4057519674621247E-40	O70133, Q9Z2D0, Q8VCM8, P13864, Q91YJ2, O35490, Q99L88, P70302, O08788, P17426, Q9CS84, O08553, O35129, P49817, Q8JZM8, Q8BML9, Q9Z1B3, Q80W49, Q9Z2D6, Q9DBC7, Q61207, P62806, Q06138, Q8VDN2, P39447, Q3THE2, Q8VI75, P15379, P32020, P42859, P46414, P50396, P32921, P07724, P97445, P19157, P15105, Q04857, P63101, Q8BKF1, Q3TDQ1, Q63844, P10107, Q9WV60, P62827, P48025, P68254, Q64010, O35143, P14824,…	2755	946	21301	2.239431669499622	1.757189959327656E-37	1.7571899593276559E-38	1.418403735169284E-38
GOTERM_CC_DIRECT	GO:0005856~cytoskeleton	361	12.906685734715767	2.4635280730066005E-38	Q99KW3, Q62523, Q9JMH9, Q9WV32, Q922J3, Q9QXZ0, Q8BKX1, O70133, P49025, Q9Z0P5, Q8BUK6, L0N7N1, P58774, P18760, Q71LX4, Q61792, Q99L88, P70302, O08788, Q9D485, Q61553, O08553, E9Q0S6, Q3UQV5, Q6R891, Q9JM76, P61022, Q7TPH6, Q9JJ11, P47753, P61027, P20152, P47757, P48725, Q91Y97, P49813, Q0VGB7, Q60598, Q6PB44, Q8CC35, Q62417, Q3UTJ2, Q62418, P97479, Q70IV5, P14602, P59999, Q9WTQ5, Q99MZ6, Q6EDY6,…	2755	1441	21301	1.9369642728947813	3.0794100912582505E-35	2.7994637193256826E-36	2.259727114239691E-36
[truncated: 404 more rows]

## Sheet: Tab 4
Category	Term	Count	%	PValue	Genes	List Total	Pop Hits	Pop Total	Fold Enrichment	Bonferroni	Benjamini	FDR
[truncated: 1,018 more rows]

## Sheet: Tab 5
© 2000-2023 QIAGEN. All rights reserved.
Ingenuity Canonical Pathways	-log(p-value)	Ratio	z-score	Molecules
Fatty Acid β-oxidation I	5,71E00	1,76E-01	0,000	ACSL1,ECI1,HSD17B10,HSD17B4,SCP2,SDS
Actin Cytoskeleton Signaling	4,66E00	4,92E-02	-0,707	ABI2,ACTR2,ARPC1B,ARPC2,CYFIP2,EGF,FLNA,GNA13,GRB2,KNG1,Ppp1r12b,TLN1
[truncated: 419 more rows]

## Sheet: Tab 6
© 2000-2023 QIAGEN. All rights reserved.
[truncated: 501 more rows]
