# Supplementary material for: Genetic deletion of MMP12 ameliorates cardiometabolic disease by improving insulin sensitivity, systemic inflammation, and atherosclerotic features in mice
Source: Cardiovasc Diabetol. 2023 Nov 28;22:327. doi: 10.1186/s12933-023-02064-3 (PMC10685620; doi:10.1186/s12933-023-02064-3)
Supplement: Supplementary file 4 — Supplementary Material 4 [file 12933_2023_2064_MOESM4_ESM.xlsx]

## Sheet: Tabe summary
Additional file 4
Sub-dataset	Description
Tab 1	Proteome of Aorta
Tab 2	Gene ontology analysis: Molecular Functions (Aorta)
Tab 3	Gene ontology analysis: Biological Processes (Aorta)
Tab 4	Gene ontology analysis: Cellular Components (Aorta)
Tab 5	Ingenuity Pathways Analysis: Pathways (Aorta)
Tab 6	Ingenuity Pathways Analysis: Diseases and Functions (Aorta)

## Sheet: Tab 1
ACCESSION	Symbol	Protein #	Score	Peptide #	LdlrKO1	LdlrKO2	LdlrKO3	LdlrKO4	LdlrKO5	LdlrKO6	DKO1	DKO2	DKO3	DKO4	DKO5	DKO6
A2ASS6	Ttn	1	460.481	326	6607824	5.42168e+06	10151897	7068484	9890521	9.67214e+06	8.71653e+06	8925405	6829098	8311408	5.99404e+06	6105047
O08638	Myh11	1	934.656	220	60923074	53456392	81039396	72671276	72918512	7.1331e+07	106794496	9.67205e+07	55475795	52042580	1.05533e+08	99183000
E9Q414	Apob	1	208.566	194	6801537	6378045	5396919	6.39408e+06	15425405	16365370	6889433	6626309	9628629	11184430	7320236	7058909
Q8BTM8	Flna	1	947.988	179	7.94363e+07	7.93309e+07	93020684	88904680	67551802	57268868	109974304	9.10448e+07	58643080	59507820	100371400	97281072
P26039	Tln1	1	700.962	151	23749950	25302310	18166820	18917060	24490315	16709485	2.62258e+07	26802690	24122740	20084840	27693355	24356810
P16546	Sptan1	1	352.814	144	6053408	6.37635e+06	7.44458e+06	6876870	9135833	11507265	7.3985e+06	7.8203e+06	8237263	6941038	9.27151e+06	9.38086e+06
Q9JHU4	Dync1h1	1	311.44	143	6.06556e+06	5168505	5058260	6254353	8.368e+06	7040295	8.17698e+06	7708505	6687988	5957655	7730041	8052246
Q9QXS1	Plec	1	200.095	136	6045121	6.34773e+06	4574385	6182876	7287272	6.19022e+06	6.56467e+06	7.52972e+06	6872003	5921354	6612418	6554438
P08032	Spta1	1	261.529	128	6.89566e+06	7.30627e+06	4.92391e+06	5312648	12324880	13976750	7305625	7.09419e+06	12372220	14019430	6035621	5.42774e+06
P01027	C3	1	367.632	124	6530482	7.20877e+06	7445751	4271660	14376000	14186855	5131033	11630335	12354115	12712210	9.10178e+06	8.87246e+06
Q64727	Vcl	1	375.501	124	27653820	31142283	30380533	28479585	21515285	25394590	42521952	48705654	31210220	37606896	54448880	37383560
Q62261	Sptbn1	1	248.332	117	5944547	6747939	6664247	6.63147e+06	7813427	8168037	7973317	8.13944e+06	7100962	6869167	9044020	8.07837e+06
Q05793	Hspg2	1	373.951	116	1.39008e+07	13053180	16117585	14788240	17009330	13705975	20215110	18082976	12408670	13294450	18087750	21057220
Q8VDD5	Myh9	1	576.45	116	10843570	11506445	7.55937e+06	6.76265e+06	11996640	11833134	14007580	9.96536e+06	11475370	10127195	12735505	9.39776e+06
P11531	Dmd	1	89.7893	110	7341515	7.67594e+06	8.1262e+06	8333352	8290619	8.90384e+06	10064560	10309200	8.83143e+06	7.73754e+06	7760943	9.31367e+06
P19096	Fasn	1	126.522	108	3.67377e+06	4094812	4408305	4103805	24053525	24547785	4953332	6449667	16202500	14469210	5310742	4264412
P15508	Sptb	1	217.093	102	8026600	9.50531e+06	7.46131e+06	7956156	13331310	13827470	9518625	8.90401e+06	16012470	15723380	9337425	7.68868e+06
Q61879	Myh10	1	386.683	96	9.12694e+06	9.99276e+06	11717960	12407395	8.58702e+06	9984949	11959425	14175284	8.23536e+06	9507826	14637520	11512270
Q68FD5	Cltc	1	270.972	93	12252434	9.25828e+06	11856867	12464030	13960280	15147660	13677360	14524695	12088813	12269540	13727459	14927390
Q61838	Pzp	1	316.852	92	14153540	13811020	18487875	18907820	68420972	87060008	18699790	18520530	50101164	42719500	30600440	25174055
Q6ZWR6	Syne1	1	3.73507	90	9.2355e+06	8752037	11025239	15235650	17995870	1.04857e+07	9.05956e+06	8166418	14295920	10918280	11677460	9.93973e+06
P11276	Fn1	1	308.851	88	11825205	9.34787e+06	10773469	9051969	12293240	13373860	15890630	1.7701e+07	11390750	13833472	20478450	17486440
P07724	Alb	1	418.065	85	65622140	57170359	63659180	64874984	308183419	1.79756e+08	66898596	7.57816e+07	124404096	154305620	109563104	114203800
P20152	Vim	1	410.444	82	118879278	8.32133e+07	55965114	67658520	129351799	6.39594e+07	145533696	128990502	92829795	83031030	124781400	106872542
Q91ZX7	Lrp1	1	144.014	79	6.74312e+06	6.11359e+06	6856744	6407634	10797795	8799521	8282721	8.34629e+06	7030384	6281762	8620504	7.03724e+06
P14824	Anxa6	1	215.044	77	12194895	12177600	14153600	17811830	16605370	16835460	23185220	22278900	12461260	14363380	23879260	19260750
P48678	Lmna	1	146.499	67	28843030	27857620	54416720	36117010	36875160	28100840	51135320	39369232	25099775	30485530	53948370	46346400
Q9WTI7	Myo1c	1	157.767	67	12494250	11981000	13097110	12663120	13603980	9.76607e+06	15391550	13023960	8.89972e+06	11641640	13892200	15314630
Q9QXZ0	Macf1	1	68.238	66	4351305	8689351	8.13891e+06	6940657	1.47822e+07	8.62295e+06	11998580	6995285	8.09741e+06	8.42763e+06	7.2926e+06	6185656
Q60597	Ogdh	1	144.539	64	6849597	5893014	8.71061e+06	5581704	19304610	18780910	7.52808e+06	8.18471e+06	13276120	11308050	9.8411e+06	10132655
Q8C196	Cps1	1	213.611	63	5.19543e+06	4056320	4.06211e+06	3919320	10284375	4190953	6915222	7522304	7009415	8.93944e+06	5045825	6584598
A2ARZ3	Fsip2	1	114.998	61	4.97308e+06	8.47005e+06	4598932	8.99489e+06	6069854	6392620	2.90004e+06	6540339	12804317	7155229	5.09675e+06	4.3887e+06
Q02357	Ank1	1	131.091	61	6273334	6141127	4396376	6.12286e+06	8.96429e+06	9.02856e+06	8247935	6.83493e+06	9617597	9.56185e+06	5.36269e+06	9.35396e+06
Q921I1	Tf	1	245.498	61	14155200	17553520	8.95686e+06	9.42088e+06	33035164	40415440	14732525	11976200	23725599	20929570	24824710	24703580
Q9JKF1	Iqgap1	1	120.318	61	6526388	7687473	10336369	10302380	13934395	11920735	10660080	9385954	6036861	9990439	11936160	12161925
E9Q0S6	Tns1	1	101.684	60	10781405	13053255	11476860	9943292	14289340	14305040	15222890	15809940	11179145	12511820	13354680	14188970
Q01853	Vcp	1	147.966	60	18068870	15656910	13967235	11302240	11453720	11466823	13429320	16194160	11362655	13521085	16561720	15692710
Q99KI0	Aco2	1	215.1	59	13078830	13323570	13781295	1.68129e+07	66534460	59645848	17085825	16163194	58446248	61503168	17756220	17114675
E9Q784	Zc3h13	1	2.32229	58	8.03556e+06	7609430	6419691	5783566	7178344	6590992	10599527	13416020	7739297	9962527	5.87524e+06	8740758
P01029	C4b	1	143.338	58	4.57708e+06	4.86999e+06	4919068	4200243	12165180	8.44121e+06	4568013	5315535	9.74436e+06	10300485	7045445	8.78164e+06
P23116	Eif3a	1	31.2633	58	4847347	3387455	4411690	5267580	11547145	8.45917e+06	6220543	6.76345e+06	5978175	7690896	3.31726e+06	6397512
Q7TPR4	Actn1	1	313.097	58	2.31965e+07	20549045	21082883	20091620	16830920	18377460	30854084	28366680	22597630	19279895	30441100	29302060
Q91ZU6	Dst	1	21.3669	58	4.92549e+06	4239301	1.07186e+07	12155490	11012460	8.91457e+06	10759080	16369190	9.89963e+06	7809219	6528499	8002585
P58252	Eef2	1	145.161	56	7.99612e+06	12902630	13193080	8.62591e+06	10294830	11687610	10709405	15300325	8314275	9.0067e+06	7.64737e+06	7565692
P06909	Cfh	1	199.226	55	6347988	5926857	5620854	4851372	1.0321e+07	11056020	7823037	7276535	7217313	7631229	7955826	7.38684e+06
Q6PDN3	Mylk	1	82.9105	55	16564545	15539114	17648386	19068080	27473970	23502600	24445410	28993035	19638480	16984420	22540909	21095905
Q8VHX6	Flnc	1	166.702	55	8285876	4444377	8503428	5456483	14022582	7281164	7375687	9178647	5142285	7581146	8899108	7.91982e+06
P28665	Mug1	1	274.882	54	6.82097e+06	6.48306e+06	5276062	7478926	21541790	27995170	3.69536e+06	7.58658e+06	15168375	10717300	7.79954e+06	10231160
Q60974/Q9WU42	Ncor1	2	2.04905	53	3.24395e+06	5.94435e+06	8828858	6271340	14556180	23762670	6728467	12068910	19690660	9242483	9614817	6601486
Q9DBR7	Ppp1r12a	1	64.725	52	8119373	8957257	9.60287e+06	11571345	6670869	14808230	7050362	6901737	16784338	15607480	8.87316e+06	9.71509e+06
E9Q555	Rnf213	1	4.2677	51	10780400	8.41528e+06	6973433	9.60712e+06	19599140	19850130	16282760	10469575	13393320	13200170	5747984	4.41596e+06
P08113	Hsp90b1	1	182.879	51	1.57721e+07	15370080	11910640	9.47339e+06	8727095	13000220	12238730	11047440	12341082	11412676	17238220	18409000
P03332/P03334/P03336/P03355/P03356/P08361/P0DOG8/P0DOH4/P0DOH6/P11227/P11269/P21435/P26805/P26808/P27460/P29167/Q7SVK7/Q8UN02	gag	18	8.44006	50	9808007	6596462	8838951	6350886	17411120	7727080	5222122	13389610	8734938	11572000	10937470	7.3713e+06
P26041	Msn	1	160.178	50	13580177	10219140	1.33656e+07	11507970	18382140	14922650	17019030	1.38076e+07	11294105	11834590	18091870	17822000
P40142	Tkt	1	119.961	50	11402095	1.03097e+07	11160990	9455930	27344235	24091680	1.63452e+07	11997950	19941500	17237810	19410548	12576040
E9Q8T7	Dnah1	1	12.8278	49	7578497	8.48412e+06	5917544	4469271	19444320	7802941	8.84741e+06	8.64981e+06	7.97064e+06	9.4504e+06	7432242	8428820
P52480	Pkm	1	225.967	49	24239950	21573235	21721600	21983900	27444690	26695095	27443970	29372850	21992550	18826880	27097645	26956040
Q03265	Atp5f1a	1	171.933	49	29981890	29647020	32488940	23434460	51663099	35547740	30749140	34629391	38565592	38806054	40110510	36371316
Q64521	Gpd2	1	105.437	49	5635368	7121191	7073335	6.47461e+06	11770120	13945460	6.44521e+06	6892337	12795020	11388350	6770998	7756586
Q8VHY0	Cspg4	1	98.81	49	7580386	6.61169e+06	10277840	7958952	10570050	13215570	11523858	8.80614e+06	7068500	8.82432e+06	10163040	9.37579e+06
E9PV24	Fga	1	160.841	48	15225180	15520910	8.69505e+06	5088595	20841780	15891390	12479880	19692190	18156690	18341350	17736930	10171570
Q61292	Lamb2	1	85.8311	48	5.22162e+06	5782690	6824520	8.76117e+06	9580886	9.1411e+06	1.00364e+07	10820215	6.05845e+06	8.86716e+06	11236690	9.41388e+06
P57780	Actn4	1	226.772	47	13844090	13599490	16995250	16636050	17093900	17247078	22501196	22857620	11575380	12317375	17078690	22832260
Q61147	Cp	1	167.429	47	4788499	5395164	5289658	6.60278e+06	12699800	13220540	6447377	10573485	7243451	9418642	7.07214e+06	6151141
Q69Z23	Dnah17	1	59.9208	47	6902716	5.05738e+06	7116213	4846638	14071110	9871188	9.09092e+06	1.01616e+07	12578065	5062123	10426040	9.02421e+06
Q91V92	Acly	1	76.0848	47	7099794	7094050	8.60939e+06	9.74099e+06	14562375	12200610	5.90129e+06	6222198	9.53563e+06	10591350	8.12012e+06	10034905
E9PZQ0	Ryr1	1	80.9994	46	3.2753e+06	4211689	5.69472e+06	4805620	6665837	11635071	3643594	6297644	10540323	10385260	3954109	1911934
O88342	Wdr1	1	155.139	46	17881230	13727950	21707389	21308145	15745870	14924285	25128230	26203610	12298565	12329550	2.49524e+07	25418450
O88737	Bsn	1	77.1559	46	4242284	5575910	11952660	8575624	7711669	3437880	8.08081e+06	8.91456e+06	6.60059e+06	4839290	9302968	13323050
P11881	Itpr1	1	53.4026	46	6.48732e+06	5.65834e+06	4630567	5718099	5.99351e+06	8.84724e+06	6810306	8081108	7764083	7784828	6451676	7061982
Q8BMS1	Hadha	1	128.082	46	7340008	6517569	7.03683e+06	7957536	49232902	47934232	13887500	12012660	47016725	47344206	1.255e+07	10850520
Q8CC88	Vwa8	1	141.197	46	5323765	4806588	4183784	7291839	4678403	4261422	7352693	6548047	5278143	6624197	5982124	4.77774e+06
Q921U8	Smtn	1	112.745	46	21402335	16714860	19090310	21673590	20178470	19365790	23622320	22226030	17451800	18095010	23378140	23434860
A2AN08	Ubr4	1	55.0673	45	8.91883e+06	7880435	4327505	6856030	14324695	12928370	4727780	7.84379e+06	9.6229e+06	4.29707e+06	8.25342e+06	1.07279e+07
P09103	P4hb	1	176.9	45	15048540	14879230	22986365	17376120	18036955	1.85778e+07	18717725	23622107	17028840	16354930	29134680	29587681
P14873	Map1b	1	95.5071	45	5.1914e+06	3.91985e+06	6561078	9417845	6.51034e+06	6002580	6964299	7.67641e+06	4229664	6.82905e+06	9405517	7034926
Q9QYR6	Map1a	1	125.669	45	2879201	4991409	6131357	7403545	3370490	6587711	7144871	7314411	6357324	6095009	5136538	6823014
A2AAJ9	Obscn	1	21.3397	44	7802501	7.4806e+06	6246613	8144373	3946580	8021404	5.95099e+06	5189150	5774560	7765947	4471301	8.26342e+06
P20029	Hspa5	1	200.788	44	22724475	23402909	29297180	26857680	25639750	26829640	25132830	39751168	29021903	2.71674e+07	38754208	35186180
P27773	Pdia3	1	141.686	44	16511030	15942270	20706700	16455986	29771134	23902345	25817806	14863236	23723190	26401390	26671791	25791477
P50544	Acadvl	1	94.5735	44	6174624	7813043	8.48297e+06	6103695	18712678	27203510	10357790	8735693	26871610	23416010	7743096	8.91281e+06
Q61554	Fbn1	1	75.3182	44	5416442	6.0593e+06	6746128	9.24485e+06	6757307	1.0287e+07	5572074	6.98611e+06	6.51343e+06	5.0255e+06	6263299	8434407
P13020	Gsn	1	177.369	43	30485590	32031420	27653650	33998840	26602860	3.25309e+07	42810860	41241200	21560100	22642070	26914110	44175740
P35441	Thbs1	1	171.288	43	19073340	16537620	11937809	8841609	6142969	10206880	12608710	15820910	12725530	15693600	25706731	24568610
P56480	Atp5f1b	1	161.749	43	18765640	22726822	19653019	18022370	25312840	34803952	25267080	27894390	26753542	21778200	24503920	35901028
Q8BH64	Ehd2	1	112.734	43	1.75834e+07	15697440	23320910	22378960	20586550	29569120	23209250	25299035	14180420	16341500	26252715	25661170
Q8K0E8	Fgb	1	179.083	43	21475050	18644350	9.96445e+06	7362892	14596740	20588590	15666530	16804615	13768785	1.20559e+07	13737570	13905440
Q9JMH9	Myo18a	1	21.2065	43	21129600	6113752	7711026	6110735	11291650	12588680	10973120	8646891	10442869	11276135	11095750	5203125
P38647	Hspa9	1	110.805	42	5124344	8.09252e+06	8385539	7792019	15153870	18826905	14854720	14717380	24043838	15479430	15484490	12777540
P41216	Acsl1	1	76.9701	42	5108283	5.69158e+06	5596581	5346858	11584660	11597090	7828035	8121741	16504540	16302590	8.1225e+06	7.923e+06
Q02053	Uba1	1	100.607	42	6.76674e+06	7228959	8.79127e+06	8.4953e+06	14694540	14004615	10046030	10276455	12232860	13500960	11281910	10223940
Q05920	Pc	1	93.6035	42	4890275	2840250	4132977	2.83637e+06	12928870	12391950	4813297	4281906	8.5553e+06	4342833	5229741	9.54358e+06
Q9WUB3	Pygm	1	116.949	42	6579978	4.6139e+06	8.68419e+06	6048547	13879560	23368930	10018170	10319007	6954390	14273475	6764044	9.06198e+06
P63038	Hspd1	1	195.982	41	9.85273e+06	10094885	10364920	7.51907e+06	14155150	17129620	8.12207e+06	9803376	2.84728e+07	28209070	17333600	14835050
Q80W93	Hydin	1	4.26695	41	7237913	7981954	7750102	3.92349e+06	11109130	7811654	7331275	9974929	6.29261e+06	9.93243e+06	7404112	10212080
Q91XQ0	Dnah8	1	81.4436	41	7590118	1.02997e+07	17557580	8.23652e+06	13844845	18150890	6347997	5363448	13673940	24339710	8.94066e+06	13062103
E9Q557	Dsp	1	17.0483	40	3936793	4.30588e+06	13341125	9.99396e+06	6962539	9.11271e+06	6984335	8188122	10908100	10576730	8.43169e+06	5.79183e+06
P09470	Ace	1	98.7761	40	8.4269e+06	7267455	9836767	9182924	9269593	10590930	14509865	14637190	9531893	10502675	8667418	9737791
P70335	Rock1	1	23.1813	40	4226067	4626984	4142632	2324684	5350831	6.28067e+06	4.39718e+06	4.6845e+06	5396186	6201795	5503847	3777976
Q45VK7	Dync2h1	1	34.2406	40	7907733	10257755	14880590	14196720	17931390	8866002	6738480	6485084	8232948	1.02398e+07	7514131	3509557
Q69ZN7	Myof	1	71.3219	40	6138873	5.35209e+06	5122936	4367190	11108057	1.11569e+07	6.97704e+06	6904656	6697300	5707559	7548646	7706909
Q80X90	Flnb	1	144.152	40	2.84271e+06	10802620	3477057	8.87169e+06	3258076	6193978	6151002	5806564	2584252	4587421	4177871	6.17945e+06
Q91X72	Hpx	1	96.2413	40	4427932	9.11014e+06	9318951	5441748	28123770	37732280	7.10298e+06	6190722	20353440	17901150	11041736	10204760
E9Q401	Ryr2	1	12.782	39	8141487	6.95629e+06	7857475	5207163	7.84093e+06	8.7532e+06	10774130	8.62112e+06	8790464	10737255	10712310	10065033
F6ZDS4	Tpr	1	25.5187	39	4.02748e+06	4312763	3922235	7918440	6142285	13320320	2883692	5.03857e+06	7486608	11230070	7854304	7142933
P02468	Lamc1	1	70.1044	39	4.36308e+06	11334935	6792672	8690360	7348334	7.13115e+06	9210732	11055245	8.57342e+06	6.75451e+06	7433960	7953517
P07901	Hsp90aa1	1	166.674	39	12645090	10223480	8.26306e+06	11158675	11340170	8.38128e+06	11176690	1.0069e+07	5959976	9495122	13060785	12040820
P21614	Gc	1	162.165	39	4359238	3765918	5289142	4059204	31343359	12003710	6885193	2235768	8.90415e+06	9685969	10253029	6346087
P31001	Des	1	95.5014	39	7.00075e+06	7110408	6545766	6.55589e+06	7115156	9066036	16338700	18727480	9856928	10086020	76220328	76950272
P48036	Anxa5	1	110.941	39	21202422	40937371	22745455	25367210	37418679	24403910	3.33149e+07	28079590	2.96579e+07	32703650	34186929	29474310
Q04857	Col6a1	1	131.847	39	12562800	9.65978e+06	13132000	13368140	21467050	18162740	22529180	9401676	13443135	11626505	17239620	17872170
Q3URD3	Slmap	1	57.0985	39	11989358	1.01253e+07	12453520	1.49918e+07	21443010	14921960	15728595	25356880	14054976	12147240	1.987e+07	19432629
Q99PL5	Rrbp1	1	51.7003	39	6572988	4114358	5.04735e+06	4983663	5.91799e+06	12525060	7083757	8234546	3949529	7442330	6660129	6782548
A2ARV4	Lrp2	1	81.0329	38	5.22418e+06	4665992	5.79168e+06	4.58125e+06	5598639	2.81591e+06	10004691	6454996	5.34296e+06	6774727	4527293	3961068
P39061	Col18a1	1	67.2607	38	32173500	2.2126e+07	18917610	35369340	26080320	33053420	17276340	33546836	28345435	26475495	34151530	2.78829e+07
Q00623	Apoa1	1	158.551	38	43458072	30235686	16101985	13685781	94061328	61245528	30044515	18690046	56042681	59498884	39173632	3.03018e+07
Q3U7R1	Esyt1	1	92.0474	38	8.12047e+06	7297275	9.93218e+06	5.79278e+06	3972347	8.85192e+06	8485505	9.29482e+06	5779242	5145759	8932957	8.54804e+06
Q62009	Postn	1	135.544	38	16754480	13174100	18514920	15616860	18906750	20649790	19144970	19576910	16049400	16134460	23998680	23478080
Q6A078	Cep290	1	4.2906	38	6.84849e+06	7564200	6.23919e+06	8.01711e+06	10266432	15634730	6162125	2038516	6564137	6841065	15678235	9.33643e+06
Q6PB66	Lrpprc	1	141.2	38	3425746	3708948	7047498	4184523	5441858	6136456	3.83114e+06	998034	9.79392e+06	6945874	2276251	4123239
Q6URW6	Myh14	1	137.059	38	14806267	16960435	10348150	7835607	5481939	8.68153e+06	4147083	10605019	7396801	13334700	6390137	5270635
Q78PY7	Snd1	1	66.4153	38	7516914	5322746	5169984	4228341	7830023	9.78696e+06	10898295	10705980	8.64893e+06	8060556	5.34643e+06	6255835
Q9QYX7	Pclo	1	33.9631	38	10015290	9.84033e+06	6578671	11366890	14076605	11678195	3341453	4.98737e+06	7397196	11676580	7817587	26280585
E9PVA8	Gcn1	1	51.2333	37	5.27677e+06	3697142	2187660	4952896	9444155	11854655	7.60376e+06	11581698	1.12877e+07	1567411	4.70223e+06	1.04892e+07
O08529	Capn2	1	61.7586	37	6.14071e+06	1.021e+07	14277095	12452495	11114350	12347270	1.88584e+07	16284790	7540669	8784974	1.35511e+07	14228500
P07356	Anxa2	1	132.109	37	33599211	35327220	35761899	41284590	3.09985e+07	4.38822e+07	50303770	46288968	24959960	33396110	43742670	63487728
P58774	Tpm2	1	271.542	37	8.00901e+07	74987758	18943030	30581834	22635990	2.36404e+07	51221560	25429414	3.16166e+07	25369380	77395840	6.64023e+07
Q60847	Col12a1	1	51.2021	37	11913600	4036610	6728853	4208513	8675174	55931224	3164907	5969610	5.59355e+06	6197176	2812110	5687565
Q640N1	Aebp1	1	23.9301	37	10022050	12275783	12891815	13156550	18387530	16357410	16556780	14957130	8993350	10608634	18664450	20217560
Q8K4G1	Ltbp4	1	89.045	37	7787075	8944759	8299617	10523955	1.13242e+07	9287213	10745366	9.46797e+06	4735152	6.56038e+06	11129370	14349165
Q8VCM7	Fgg	1	124.268	37	10788650	9.61173e+06	4429981	5338977	19193220	8825262	1.08726e+07	9.46467e+06	11170330	12705095	11061300	7.71616e+06
Q91VW5	Golga4	1	4.26326	37	17753100	6716901	14092590	12046360	15701500	14089780	12777320	15321370	11095887	9.8732e+06	10279170	7.6081e+06
P11499	Hsp90ab1	1	173.567	36	12653300	12962365	16532910	17187635	22836595	23698625	23209560	24695840	18749850	15704360	22563080	20391440
P20918	Plg	1	178.343	36	7018408	6.12883e+06	4649109	4133514	10940010	18982820	1.06049e+07	9.411e+06	10499840	9.99651e+06	8.8431e+06	12063460
P26443	Glud1	1	98.25	36	7.41113e+06	11083170	13183590	13671820	7648397	1.03565e+07	26477230	13093850	4702093	4351713	13997340	9.41649e+06
Q8CIB5	Fermt2	1	80.596	36	13606080	13082610	11863470	1.46946e+07	21416730	19292700	17348995	18637970	14298670	15395080	19301480	18744244
Q9D379	Ephx1	1	97.1739	36	7.80795e+06	4009922	7.38832e+06	6494913	6109525	5996766	9440287	8581116	11556700	7381371	9.81216e+06	8.91426e+06
O88783	F5	1	83.2781	35	7002222	5067101	7473011	3.38041e+06	8371390	16362500	7530803	3.18401e+06	7.76855e+06	5260803	5753018	6.5659e+06
P14211	Calr	1	136.425	35	17992150	16873150	13288280	11745300	16808940	15211735	24498110	24008275	21096763	21430814	30097491	23548640
P17182	Eno1	1	170.541	35	26580040	27910260	31445420	32766310	55732440	57275454	40288272	28171910	43952440	32592450	27405970	26476070
P17710	Hk1	1	92.0518	35	4.65119e+06	4570468	7299173	5.46157e+06	1.16075e+07	14242140	8.96964e+06	8.32981e+06	5.47107e+06	4301008	5734007	5.89404e+06
P40124	Cap1	1	134.301	35	1.66327e+07	17323233	17657740	14934734	14101035	10396170	21062860	20221670	14008300	14020810	17794890	18309610
P54071	Idh2	1	94.978	35	7816369	8392464	10413960	6.88967e+06	18042675	16812690	8151785	12189990	14414860	14972570	13920010	1.34694e+07
Q8CIE6	Copa	1	68.4867	35	3890047	5168539	5541479	6940763	5.69338e+06	10284429	9.25212e+06	7449002	5138935	11379455	5692574	5161424
O70423	Aoc3	1	101.152	34	24060760	3.60378e+07	28186990	32137860	29869877	27767540	43449288	57655206	33910880	32251180	35281512	37586192
P49025	Cit	1	8.47995	34	9.81267e+06	1.46164e+06	4273317	16037915	14032200	15357760	12551290	5975255	9140860	5718865	4932202	3969564
Q8BHN3	Ganab	1	81.6972	34	5.0449e+06	5902313	5520697	4842443	1.05277e+07	7.28894e+06	7763411	7.44023e+06	8467713	6407455	8196920	7.52558e+06
Q8BZF8	Pgm5	1	107.591	34	1.55983e+07	18017991	32164980	18780845	24379970	34070500	26105070	28815165	15875070	16742840	1.87538e+07	27000415
Q8CGC7	Eprs1	1	39.7596	34	5608325	6054011	5.68725e+06	5235886	2900359	5.70702e+06	6336854	5700873	3124866	2331956	4945480	4.82304e+06
Q8K2B3	Sdha	1	81.3047	34	5490520	5.18342e+06	11378390	4664350	19510330	15439555	18089510	1.35159e+07	15426915	18103690	7.2379e+06	8994147
A2ARA8	Itga8	1	49.6489	33	11415455	8.2897e+06	15161900	19688925	9365853	9774333	15752560	17695340	15940727	1.45054e+07	17407890	19941575
P04186	Cfb	1	85.0725	33	8.8253e+06	4.9918e+06	6500341	7525753	6685701	7016528	7129579	12460470	3021565	6962337	7599622	2.04932e+06
P05064	Aldoa	1	149.639	33	17331020	17897400	19349220	17501250	39211980	40746128	33231300	2.0174e+07	24314505	23329355	23059720	19312010
P06684	C5	1	76.8848	33	2501950	2844815	6.83023e+06	5.91704e+06	6472177	8.92e+06	8511419	2891013	6.01962e+06	3708873	7358573	4701198
P06728	Apoa4	1	115.001	33	11360640	9.30257e+06	8.30606e+06	7852904	3.49961e+07	29974200	17089840	18297455	18383640	19865160	12918200	10666565
P09055	Itgb1	1	112.322	33	16023960	16983180	37446300	35823472	30654130	30226810	38383060	38203912	24717595	27722305	21987090	38667152
P37804	Tagln	1	132.861	33	78729902	65383538	1.76279e+08	233115248	66372900	231199696	292979765	188891007	146188448	148664496	211555178	64006436
P47738	Aldh2	1	132.667	33	28288920	24609250	24133960	28651260	11706200	24171811	47097756	47549528	30943060	43404970	30818060	45289873
Q3V0Q1	Dnah12	1	4.35197	33	5558078	4955958	6.35394e+06	9099408	7.58815e+06	23696160	2804415	5033648	5851423	6.95154e+06	2775763	7934895
Q61316	Hspa4	1	57.4583	33	5448848	6029973	9.37187e+06	8.34355e+06	6947732	9021196	12295700	10021620	6.16086e+06	8997883	11894460	10527130
Q7TMY8	Huwe1	1	29.861	33	1.05592e+07	2952517	3893242	2.61258e+06	6.28686e+06	7633763	5469487	5399834	2751940	4.49121e+06	7.655e+06	4480172
Q8BL66	Eea1	1	46.8967	33	4.64832e+06	5.20613e+06	8.86657e+06	6544333	3988265	3.59053e+06	13406550	11182310	6.26103e+06	11235060	3702657	4584194
Q8CAQ8	Immt	1	86.5833	33	3812809	4585776	5847181	5447790	10549175	1.17621e+07	6345376	8.69096e+06	11822780	12319187	8.35248e+06	7155029
Q8K1B8	Fermt3	1	74.1723	33	14900235	9998916	7170407	6423447	7872129	8.21941e+06	9326148	6838007	9051354	8.73416e+06	11289960	9.04312e+06
Q99K51	Pls3	1	87.785	33	7.38403e+06	5530763	13255590	11212791	6498004	8.73033e+06	10958475	15928795	8.13649e+06	9.45425e+06	13537760	8565227
P04919	Slc4a1	1	83.0377	32	25648880	31337120	22226460	15635850	35869956	35460112	28649890	24309900	46870992	36055600	21416925	19239030
P14733	Lmnb1	1	36.473	32	5.87384e+06	5.91199e+06	5655641	6988424	8.42667e+06	8420563	8.13285e+06	7583293	5669875	5806378	6486841	5330271
Q61543	Glg1	1	11.1358	32	2670979	7708098	5162476	8.04735e+06	5312140	7.99129e+06	6977337	8.61427e+06	4.50964e+06	4981922	7281273	7057830
Q6ZQ38	Cand1	1	58.9119	32	6114018	7360533	8.56238e+06	7157091	3563764	9.45102e+06	11564610	9.6132e+06	5432601	6552104	6637320	7852170
Q8VDJ3	Hdlbp	1	55.4468	32	1352945	1952085	1675141	3277512	7.98874e+06	7041698	5811871	5968132	4107456	5262426	5032260	4638124
Q99JY0	Hadhb	1	86.2753	32	7993900	7525272	7.66993e+06	9.22593e+06	33990630	45304180	11624820	1.19763e+07	36681980	4.03863e+07	15858847	13444230
Q9EQ20	Aldh6a1	1	82.2906	32	12230500	9.10885e+06	14429030	11135510	27719270	20406415	14705640	15811570	21748425	20740270	14611425	9219628
A6X935	Itih4	1	104.654	31	4911702	2950494	5041126	4239727	11421964	10781460	11118980	8013562	10205890	9029010	6347588	8628297
P06745	Gpi	1	109.28	31	11920130	7.67658e+06	14620825	14848650	15754860	14629330	17359080	22288990	1.95082e+07	14755840	1.98848e+07	17492110
P13864	Dnmt1	1	63.7862	31	9.04514e+06	9.68339e+06	9.50131e+06	4898120	6.12069e+06	11730790	11036616	8636419	3.96193e+06	4766810	4.59696e+06	9939639
P33173/Q60575	Kif1a	2	4.30983	31	4601284	13778500	8.42558e+06	9.05268e+06	5593613	9.51911e+06	3301594	5171159	4840645	6.83872e+06	7420290	6.92263e+06
P35564	Canx	1	83.5781	31	11336278	4227115	1.05783e+07	11473250	32971800	5922362	9.97686e+06	11194130	20452870	9.44786e+06	21282970	14089240
P45952	Acadm	1	62.8725	31	5258494	5405045	7056744	8044274	26621083	56353424	12461110	9.49886e+06	38152565	36015940	12183845	15935745
Q4U2R1	Herc2	1	4.21588	31	5186021	11321490	6209526	5815629	1.10401e+07	6.37976e+06	8.0835e+06	7021832	21425648	7351610	7289045	10931930
Q60675	Lama2	1	17.1112	31	3.34212e+06	5527909	4.42267e+06	6366861	7435588	3439355	9.79852e+06	6.04255e+06	7238982	6299695	18639240	5218705
Q64331	Myo6	1	25.947	31	7390131	6.1815e+06	8.46072e+06	8291693	4440257	4.20014e+06	14744625	10160570	8.85054e+06	6670895	10081970	11808070
Q6P4T2	Snrnp200	1	42.3964	31	8988315	5966024	6043238	12533860	7.76248e+06	3811891	6494715	3997866	5380000	1.48102e+07	23431530	6.24822e+06
Q8BFW7	Lpp	1	80.6373	31	12635217	12615359	12477585	13606420	15957000	24656425	17654469	14235585	23514025	21583560	16760790	14211932
Q91YT0	Ndufv1	1	76.4668	31	7784727	3.99214e+06	6170097	5999985	13060530	17431170	6143120	8816072	8180833	8038627	6627490	6373517
Q99MY8	Ash1l	1	4.21064	31	6.57655e+06	7418517	6444274	7.43861e+06	16485630	11763055	13717150	4693694	9.40675e+06	12564640	12694855	1.24093e+07
P08003	Pdia4	1	53.0693	30	4912856	4100161	5240974	5623171	5448652	8495732	5757038	6587305	5591596	2.52453e+06	5124555	6601271
P08226	Apoe	1	87.7453	30	9.91633e+06	13612650	8.35386e+06	4686066	3.59769e+07	1.09261e+08	12433280	6766964	30648990	49571147	12830120	50241300
P35486	Pdha1	1	46.3545	30	9.51759e+06	12107040	1.13247e+07	9701710	15010020	12820760	11593120	9188843	29076755	14183540	10886750	11535420
P58281	Opa1	1	118.391	30	1.08613e+06	7151533	8.22339e+06	4474957	6220815	6998480	8.82444e+06	9.49514e+06	6564440	4992709	4858683	8.36432e+06
Q02788	Col6a2	1	82.2172	30	16465650	11764730	19406020	17766910	28989321	21760590	25573290	19298900	12265700	20767660	23800160	26703015
Q61595	Ktn1	1	34.0924	30	7379751	5.18635e+06	15824775	12081985	8.50878e+06	5641432	4.22008e+06	2.90348e+06	8328054	6529434	14267135	3.61902e+06
Q6IRU2	Tpm4	1	99.183	30	2.12216e+07	23886275	10867295	11558010	13827975	15017560	19943650	18139900	23124135	17861210	21960550	2.17753e+07
Q6P5E4	Uggt1	1	44.7032	30	6.58817e+06	7038477	4629605	4358840	6163809	6298721	7363394	8.87118e+06	6791295	3867159	8.52554e+06	8.3649e+06
Q6RT24	Cenpe	1	4.28437	30	7035194	4840467	5897136	5678381	34681109	8649118	8.17537e+06	5779356	9.44367e+06	5995903	10008370	14205630
Q8BVA4	Lmod1	1	25.4515	30	17140300	13102220	13901250	12258936	18037090	17882260	13435510	14563500	11556990	10680240	16868250	16475665
Q8K2I3	Fmo2	1	76.0594	30	27164200	14366990	34589175	34109295	27217660	24472880	38020404	36295191	19675420	18067495	26873510	20253330
Q91VD9	Ndufs1	1	81.796	30	5.5078e+06	8872017	8985101	9563329	26843940	19864150	9.01337e+06	10617335	15076870	12843260	10521115	9544395
Q922B2	Dars1	1	36.2338	30	5.34531e+06	8.00466e+06	6.29495e+06	5.48307e+06	6832261	7.50479e+06	6684863	7.4552e+06	4053551	5538250	5995290	6915228
Q99104	Myo5a	1	34.0396	30	5886402	11498380	26810300	4208360	2953424	4.68205e+06	8.05508e+06	8.81378e+06	3.25165e+06	3802227	4739250	14378098
Q9QUM0	Itga2b	1	93.3391	30	22531360	13606440	7.04816e+06	7589709	1.15527e+07	7.38818e+06	15035720	12147650	16377545	16258470	14995225	14505010
Q9WU78	Pdcd6ip	1	54.4498	30	5.51121e+06	6706653	6146300	7238498	7865805	7.37638e+06	6943011	7449147	6513004	5479496	7030703	6086811
O08709	Prdx6	1	56.0176	29	5355111	5770072	12362778	20621855	23708330	30524454	1.91457e+07	8345262	22987870	1.70656e+07	30007553	10733380
P02088	Hbb-b1	1	213.536	29	88460248	3.02911e+08	171009216	241269012	1434014208	1314640154	6.02177e+08	472585344	2097376000	435375809	91431006	259553200
P10107	Anxa1	1	88.2138	29	16333390	14538245	18933435	16691978	25256440	30276200	31072050	2.62345e+07	25633090	24232560	24396135	22970325
P13541	Myh3	1	85.9367	29	7333035	8.65123e+06	6917563	9.61463e+06	4489151	6443888	9.22423e+06	4839708	9.03504e+06	5.87357e+06	11752365	1.2062e+07
P24270	Cat	1	104.697	29	10593770	7583444	6959307	3889249	13497965	18498650	12414505	8724055	1.21394e+07	20086930	8.76591e+06	11849200
P51174	Acadl	1	62.4562	29	14373490	5546967	12929680	1.14537e+07	21049665	1.66037e+07	8534623	15512380	15566020	29072110	14774360	12168570
P58771	Tpm1	1	222.561	29	43194800	29317180	59726660	52553470	38923920	66620220	41212525	44245432	33097834	30680709	104888395	99671912
P63017	Hspa8	1	179.487	29	21481980	2.4122e+07	19168590	17553020	22433945	2.99771e+07	3.18291e+07	3.07985e+07	31040030	27982870	41873152	38159394
Q61598	Gdi2	1	134.207	29	11358010	8264087	5864924	6698404	15147120	11703125	14136085	12867605	11639450	27972050	10654630	11191045
Q8BX70	Vps13c	1	12.7167	29	7783421	2.89282e+06	4302762	3349410	4542164	4897818	8.98541e+06	4970068	4907914	5129851	3.52885e+06	2654057
Q91ZA3	Pcca	1	76.4052	29	5.96117e+06	3664700	4962272	6.08499e+06	5.76704e+06	6998480	7027655	8.51747e+06	7341244	6259368	4.22576e+06	3809219
Q9DB77	Uqcrc2	1	72.3125	29	6.20061e+06	5.48198e+06	6194812	8020571	33425940	33789912	1.3069e+07	7131051	19667050	25121570	1.03541e+07	1.02044e+07
Q9JK53	Prelp	1	72.0795	29	29210100	36004900	68829978	59039480	35598040	39162912	31926500	41361860	3.11579e+07	28619460	5.75655e+07	8.38796e+07
Q9JKR6	Hyou1	1	85.758	29	7180492	4004956	6862091	4291587	8094237	5422868	6.57354e+06	5729513	4880626	5.80135e+06	5421091	7879409
Q9Z2I9	Sucla2	1	64.428	29	6077025	6673623	7345210	8135460	18169415	1.8408e+07	7475237	7339170	19410090	22688175	10660380	1.066e+07
E9Q394	Akap13	1	4.7886	28	9.13492e+06	6.75058e+06	7.83595e+06	5316013	20917170	1.0248e+07	3933307	13701475	22866045	19139260	9898774	8911538
P07310	Ckm	1	45.3723	28	7185816	3757666	8.90632e+06	8838369	68039612	69465424	6.90328e+06	9.18969e+06	31854870	31681945	7.92512e+06	9.83628e+06
P33267	Cyp2f2	1	12.8072	28	4119655	3906715	4129063	3189658	5585464	11147215	9645044	7991957	5548863	9078680	31794530	27508715
P43406	Itgav	1	37.0823	28	6008427	7435984	8405289	8.66052e+06	4961672	18923000	7373927	9.62555e+06	3251118	5911412	6.46266e+06	9156048
Q08091	Cnn1	1	93.2181	28	50680880	15851491	37990912	36529000	45561491	52074270	38470535	36943010	22945650	27623560	11853940	29703306
Q3URU2	Peg3	1	4.21655	28	5136258	5518931	4089241	6586869	1.49584e+06	12267130	4786565	1.17775e+07	8837883	3.54816e+06	7108321	8256876
Q61702	Itih1	1	67.0537	28	6.34976e+06	5734898	5389875	5645945	9.94963e+06	7518310	6373547	6335318	3.06958e+06	6518917	5319658	5455892
Q61768	Kif5b	1	35.7069	28	6525765	5546030	8.84165e+06	5204669	8661552	12139030	8697561	10072030	8968104	9.06104e+06	7804495	10635490
Q62059	Vcan	1	33.6538	28	5.94714e+06	7601586	9.95272e+06	10362945	7578712	12274500	13949060	9.96922e+06	8.22758e+06	9.3188e+06	7052589	7146657
Q62417	Sorbs1	1	45.0205	28	6837680	7446690	9018022	9.80501e+06	7.24536e+06	10900840	9.28835e+06	12582780	6466548	6309938	10017180	9815301
Q76MZ3	Ppp2r1a	1	118.599	28	5892827	8699845	9260368	9987401	6.05546e+06	5.50652e+06	10595620	8523052	5.70506e+06	5361494	9.35251e+06	12391475
Q80X19	Col14a1	1	24.8823	28	3806308	6276613	7.43832e+06	5967589	22148630	6611408	7621851	8.50418e+06	5394765	5037427	8.36966e+06	8.57837e+06
Q8BWT1	Acaa2	1	78.0859	28	7542617	7.72486e+06	9037974	8683028	51574809	33930515	8368684	1.12819e+07	35815884	31303526	8869304	11972520
Q8VD75	Hip1	1	13.6073	28	6249211	6066315	4274805	5011170	17389840	9435770	4694998	7.60551e+06	1.33114e+07	3856688	7025641	14358470
Q9DBD0	Ica	1	93.9308	28	8.48959e+06	8.51504e+06	6885799	6115277	7925151	3220999	8127924	9347522	5.14022e+06	9.16497e+06	2395835	5202367
O35074	Ptgis	1	79.1252	27	1.76752e+07	18066800	15739820	1.79672e+07	23182080	2.14147e+07	28377800	3.18474e+07	17921880	20417580	27067993	21547865
O88492	Plin4	1	41.5575	27	7187771	5943883	5.91021e+06	4464546	9246663	10287742	6.58041e+06	12666240	7823641	8.01785e+06	8.79084e+06	11306050
P06151	Ldha	1	89.2214	27	22290270	20996580	21221750	2.32994e+07	34056445	40585920	38630480	36189792	14462210	31089380	35930592	30490340
P21981	Tgm2	1	68.1946	27	7675808	6637517	12264590	12062940	5.17607e+06	6.36268e+06	9.87932e+06	10134931	6.22628e+06	8.53852e+06	8.01501e+06	13278670
P70398	Usp9x	1	42.57	27	9.10186e+06	4947537	4.90613e+06	5021541	9.51782e+06	7501221	7.02e+06	8.90998e+06	8.639e+06	9143836	9901569	9.11791e+06
Q8CI94	Pygb	1	98.3409	27	7536921	8223799	9.09752e+06	8.78123e+06	8.85608e+06	9213884	9.15384e+06	8.13069e+06	6.71671e+06	7863298	8.78682e+06	9.31785e+06
Q8CIZ8	Vwf	1	65.5342	27	5713086	6504992	10736480	11464984	10283129	14226040	7388519	3322343	6155232	6134232	8430042	10516800
Q9D0E1	Hnrnpm	1	27.3401	27	8.23375e+06	7191193	10564690	12216830	8912863	11849040	5896898	10241860	6.58349e+06	3.9471e+06	9230599	10165330
A2A8L5/Q64487	Ptprf	2	8.45996	26	4537839	7813962	4107240	1134256	52785094	1.99905e+06	5776018	5343657	8014097	1685470	4580591	5752412
E9PZM4	Chd2	1	2.91742	26	12925475	15646160	7142582	5481287	10552200	30520526	13002620	13851570	19274460	6360140	9.45278e+06	11851300
P05202	Got2	1	96.2466	26	10753900	18402450	20005680	22311410	15917600	21101025	13055570	23879650	22784759	23769920	23679090	22186740
P08249	Mdh2	1	130.201	26	31220195	32366100	32732290	40480710	53436208	94598388	28753120	41094820	8.80581e+07	60413266	45945024	45913486
P11679	Krt8	1	120.863	26	5590715	5.28099e+06	10160320	13546390	21227420	9037727	10906860	1.73467e+07	7446743	6721436	7511867	1.13142e+07
P14602	Hspb1	1	64.8676	26	1.74513e+07	20250462	24920200	23082090	24638740	13355365	39523488	3.72401e+07	1.44922e+07	20276330	30473030	30499840
P17879	Hspa1b	1	92.0572	26	7.8345e+06	13088841	9095307	7.01006e+06	12655940	16330830	1.17899e+07	8028216	6.70558e+06	15107050	11462740	10110090
P19221	F2	1	79.2203	26	6162286	4446263	5.58028e+06	5757796	8.23299e+06	16743605	7372447	7746110	6526479	7938817	8277842	9.46354e+06
P28653	Bgn	1	96.7677	26	43970794	44999157	68673606	35172990	44690580	43452610	101785696	69356390	36811632	33736099	79740758	37170405
P97927	Lama4	1	18.6247	26	5185227	5137537	9.15065e+06	2.8445e+06	11104540	12006550	4423350	4.4843e+06	8515971	8682497	6541570	5.48232e+06
Q3UTJ2	Sorbs2	1	15.8977	26	7974251	8140112	8038425	8212163	8848303	7855961	15162880	13647250	8399061	5198011	12944360	10215350
Q60864	Stip1	1	55.9343	26	9.57904e+06	9045869	12487575	15587640	7573999	7.07138e+06	1.08329e+07	8.42413e+06	8.28871e+06	8.77043e+06	14271520	15211730
Q61282	Acan	1	59.3499	26	12099387	6697076	6.73456e+06	9.80673e+06	5.4552e+06	4.38166e+06	7277329	11592770	9383350	1.20643e+07	10861430	9647703
Q8R1A4	Dock7	1	8.46665	26	5.53787e+06	6914378	2711803	3396439	8562509	2158114	7508800	10763420	43835885	2523515	6155853	2662964
Q99PV0	Prpf8	1	46.7147	26	3067246	7296739	4793732	1.15556e+07	9.33318e+06	7576637	4.15833e+06	3243588	19555340	13069390	5918650	10212400
Q9CZ13	Uqcrc1	1	52.6141	26	9069032	14661400	18824110	13958630	21502105	32750185	2.16048e+07	13333380	26338465	32489084	13653270	14067920
O08532	Cacna2d1	1	50.1683	25	6.24809e+06	7127648	8.28727e+06	6.08358e+06	6987124	5.76462e+06	11180990	10542395	4442147	6722919	1.04098e+07	9039697
O08677	Kng1	1	90.6355	25	5.1943e+06	17707560	4473864	7249887	15000410	39155872	5579799	5467397	14606660	22115815	12446070	14682800
O55131	Septin7	1	52.9031	25	10678290	9271599	15030530	6284074	18359800	6.11791e+06	13534410	17886310	1.15787e+07	8.83274e+06	21558650	11759181
O55222	Ilk	1	71.6742	25	14218484	9.05164e+06	10988120	14638098	9.90084e+06	8.24059e+06	14074145	14401205	3.32855e+06	8314826	15407700	13051890
P09411	Pgk1	1	108.523	25	9.00035e+06	8511789	1.68373e+07	18475090	23654290	18110260	17275875	20273665	15796890	20745405	15405850	20689050
P13707	Gpd1	1	12.8384	25	8.51442e+06	13302795	4810225	4992407	29133580	29993300	4286758	5.44944e+06	21948237	13704375	9.69442e+06	4017966
P28654	Dcn	1	78.0104	25	40256664	33656924	24269980	39174062	43902488	46582932	46215384	36521860	40176448	25250840	50988036	4.46074e+07
P46935	Nedd4	1	47.4598	25	7425784	6019248	6761850	6.81601e+06	6597269	11022390	1.18383e+07	9.87125e+06	7523059	7.32841e+06	9482025	7304804
P52825	Cpt2	1	58.8158	25	4699490	4380163	7.48416e+06	9201100	10779610	10767830	4.9282e+06	2.62659e+06	10802665	11365270	8.42103e+06	4113765
P56399	Usp5	1	30.0282	25	3869471	4514275	4.78195e+06	9424674	10176920	4935160	4290951	4916313	4565717	8.50615e+06	6886531	6.61912e+06
P97449	Anpep	1	46.7622	25	7.50763e+06	9.19581e+06	8.9917e+06	9179103	6.25419e+06	4895752	12473940	10746647	6.06261e+06	4.63688e+06	9.8638e+06	10884010
Q5SWU9	Acaca	1	8.42003	25	1.92917e+06	2968907	4454435	9.20458e+06	5111306	6.20514e+06	5691251	7.51674e+06	3.83555e+06	4810095	3301788	6698476
Q5SX39	Myh4	1	120.742	25	5375477	3.85509e+06	5180844	6.84346e+06	7213864	9.64794e+06	10054996	11878920	4792786	8.72865e+06	1.78199e+06	7.26212e+06
Q61001	Lama5	1	36.5313	25	4576171	3144890	4755287	4415378	4.22073e+06	5.35229e+06	5796793	5096624	3542022	10659650	4.41575e+06	4.03428e+06
Q8BMJ2	Lars1	1	12.753	25	6308256	5804876	4.14931e+06	6130887	22327620	11162530	3.13545e+06	7399257	3987370	5593044	12843330	5718663
Q8C6K9	Col6a6	1	13.1083	25	5792044	5091552	4643671	7812755	12944865	14120790	11479255	15704730	12448945	7173960	4700185	7702594
Q8C8R3	Ank2	1	42.2157	25	3020620	5.17482e+06	6298295	21298270	9.19734e+06	11122798	4329805	5717516	1.45457e+07	3811432	3801560	6167601
Q8QZT1	Acat1	1	81.5068	25	18111510	8.57342e+06	11579650	7115895	18882575	20912184	29978695	14971490	18067660	20402735	14854210	10913290
Q924X2	Cpt1b	1	4.24032	25	16486630	1094983	14511540	13293840	9.11567e+06	8644278	8914225	9.71648e+06	11116766	8.68365e+06	6268848	2428779
Q9DBG6	Rpn2	1	86.3743	25	9143065	7.44808e+06	7.3489e+06	9605739	10685250	1.0993e+07	13158760	15272745	11163220	11020310	16076840	14359530
Q9EQP2	Ehd4	1	42.8502	25	15595325	10233930	8714195	7321598	6624960	9834790	14979750	12958230	6825548	13711250	12790960	9.35547e+06
Q9WVA4	Tagln2	1	95.4981	25	98396992	1.88716e+08	128809208	9.95283e+07	94110680	159424118	142976304	129588638	133665696	155210896	146577504	1.53879e+08
A2A9C3	Szt2	1	4.57171	24	2277799	4150486	5.23932e+06	6501293	11506851	7442211	6.58022e+06	3209957	2625363	15741070	4185594	5110776
A3KGV1	Odf2	1	17.0059	24	3605060	5484336	5942152	7581391	10373670	1432626	9.91013e+06	9.40083e+06	9.67538e+06	4480363	22067970	13299335
E9Q3L2	Pi4ka	1	17.0914	24	9.74335e+06	7314815	5456520	7.97683e+06	19051510	1.70798e+07	7926232	9194656	14096540	4.42173e+06	859436	11108114
O08749	Dld	1	25.345	24	5117225	8298778	7375340	11638480	22478490	22868320	8.73266e+06	9.32592e+06	1.17241e+07	18103435	10767000	1.00346e+07
O35639	Anxa3	1	49.2856	24	12895470	12617550	1.00455e+07	11246290	16087260	14577950	18886850	18747990	11461560	12755930	15029930	11596710
O54724	Cavin1	1	58.6951	24	13427820	22053980	13593700	28607080	38710249	46775150	29074405	20066420	26049640	24840400	28314585	46862724
O70133	Dhx9	1	41.862	24	3.34768e+06	5320486	3.83066e+06	6589503	4.45716e+06	10273571	4.574e+06	2208045	5560448	6449443	6678692	4699405
P24788	Cdk11b	1	4.34658	24	15926639	6294697	5466321	4.18241e+06	16673625	1.06366e+07	5.22729e+06	5.47151e+06	6.78209e+06	6574484	22508155	7841947
P61922	Abat	1	61.8211	24	5695958	5.37188e+06	5380668	5173664	2759409	4601024	7429347	7355693	9.31877e+06	6952397	5225030	7003716
P63101	Ywhaz	1	95.8458	24	44032856	53683232	9.24499e+07	15923740	40331420	29744585	76550456	43891480	18489330	12381150	39026441	30740250
P80317	Cct6a	1	50.3816	24	4985805	4643327	4801793	5430471	10515405	8601796	5118064	6064481	6907479	7355277	8.13275e+06	5307235
P97429	Anxa4	1	53.3639	24	6622461	6421614	6.22734e+06	5668447	14225020	13266950	8454756	8.36898e+06	10027760	10775420	14326500	12933890
P97445	Cacna1a	1	8.41478	24	7280366	3757706	7.73975e+06	3.73573e+06	6348580	10931575	6544413	6.81295e+06	14274395	4994174	6.92525e+06	8033455
Q06890	Clu	1	66.3298	24	7150699	7.87115e+06	10131877	8.21973e+06	21898620	17389500	1.28366e+07	12658335	14473845	12321190	12252790	10631910
Q3UQ44	Iqgap2	1	42.303	24	9.41831e+06	6178338	12386425	13702280	2961000	8.56274e+06	6678974	16774510	7.38099e+06	15369597	14406170	28840500
Q60841	Reln	1	4.2259	24	11741540	5447480	17477410	8.20071e+06	9.30889e+06	14775276	13969860	9.06012e+06	6.61277e+06	13174830	3614171	6.67296e+06
Q61290	Cacna1e	1	8.67576	24	23241870	11232840	11041190	7.38295e+06	25826885	1.10775e+07	17696700	7928546	14107650	13974950	17176760	14532935
Q61699	Hsph1	1	30.0641	24	8.6901e+06	8230107	7334703	5152945	7836979	6717724	7958332	13737520	4033351	1.92899e+06	7281525	11384850
Q62188	Dpysl3	1	103.362	24	11942435	10850860	21756060	18734115	24143470	12049360	13187840	20219910	12535710	11591190	18677540	20007690
Q8BNA6	Fat3	1	4.32146	24	6535257	7112449	5138327	7.16e+06	15750530	34303048	5698776	6.01213e+06	10574210	6.28434e+06	6.13934e+06	5926104
Q8BSY0	Asph	1	28.5446	24	3241069	4663364	5049122	5.79998e+06	8495858	10394620	8.75301e+06	9.03767e+06	5900986	4444147	7285570	9.2719e+06
Q8CJF7	Ahctf1	1	4.33688	24	12426845	9.83651e+06	13968982	1566064	9.21577e+06	29617600	10820430	20517885	11324260	1.56205e+07	7878379	6623811
Q8K4L3	Svil	1	3.18312	24	3931089	3.85924e+06	5039534	3795096	11660270	14416730	3962178	4.04601e+06	3801284	11614643	5280254	6543336
Q8R0W0	Eppk1	1	33.9641	24	11201595	5.66704e+06	1.36117e+07	7115277	1.22775e+07	18949305	10347240	8.17484e+06	8.1928e+06	10566030	8905685	10019900
Q8VCT4	Ces1d	1	50.1466	24	10633920	5701645	7124580	8.05964e+06	16872720	15855030	4349985	5.25114e+06	12052430	15964330	16311850	11117979
Q91YQ5	Rpn1	1	53.4217	24	7.04686e+06	6914585	7.03302e+06	6896131	7056769	9402863	9895619	8672713	5014360	7415791	10372690	9.70157e+06
Q922D8	Mthfd1	1	42.8239	24	1951273	3798543	5011035	5.5631e+06	9966897	11593585	12013900	7693822	1433420	11068240	3376124	3437792
Q9D0I9	Rars1	1	25.5945	24	6550413	4098844	4.3873e+06	5414310	9.57339e+06	3056730	6864109	6.3024e+06	5807323	1.00814e+07	5893895	5198003
Q9D180	Cfap57	1	21.3225	24	10106541	15596390	10399370	19579655	1.50952e+07	9.60872e+06	16782085	16756695	10286070	5005740	3450122	27606580
Q9EQK5	Mvp	1	55.0218	24	15132950	12159695	4790791	6625039	9256029	15527005	7558538	9670909	10969520	10851830	7551501	7088708
Q9WUM4	Coro1c	1	85.5591	24	15517330	13850030	21868620	14135260	5032658	9.25695e+06	19528140	20976140	10584550	6772459	19781430	19958060
A2AGT5	Ckap5	1	16.9757	23	3389484	7492641	1609071	17951660	13432250	9.77759e+06	17266205	6864669	7.8987e+06	19241890	5987186	6266173
A2AQ25	Skt	1	4.32146	23	10989950	4.69967e+06	5331009	11558249	11372160	6.63192e+06	8057172	8.65122e+06	5239390	1607834	4086502	3.89014e+06
A2CG49	Kalrn	1	4.27293	23	7291435	7296849	2448838	3547091	1.05355e+07	1.31964e+07	3936055	6788347	10012510	3622291	3073426	3544697
O08553	Dpysl2	1	94.6024	23	11824390	16964683	18024220	18863140	19743280	16020045	27765330	25367865	11536005	15946050	23348940	20743315
O70318	Epb41l2	1	12.8549	23	5.83701e+06	3438933	5222198	4272595	5622415	5.2763e+06	8004360	4930374	8.42833e+06	1578501	13884300	6867924
O88569	Hnrnpa2b1	1	70.2325	23	14550750	13186598	27695030	24558295	25335280	3.80755e+07	42244603	39165476	28261360	29520420	41624580	2.75984e+07
P00920	Ca2	1	81.3509	23	83044200	35033054	22940925	2.05998e+07	106643046	109482600	36192200	36231444	55048764	65301132	45541368	28842010
P16858	Gapdh	1	125.801	23	17074370	37164750	2.30072e+07	25620974	2.48971e+07	30015360	20334470	21317910	70237112	3.19406e+07	36565912	30186540
P20357	Map2	1	68.092	23	13818650	1.18386e+06	5.99698e+06	25981725	5022694	5261061	7.37053e+06	13841577	4688149	7.34032e+06	5.64985e+06	8856525
P21271	Myo5b	1	25.4752	23	14253721	28006790	25248840	10802382	13298460	1.09161e+07	14177010	7.98695e+06	10996379	8.93388e+06	24998315	20661190
P23953	Ces1c	1	61.8334	23	6739254	7044748	7171925	5.77942e+06	31723840	33493286	8.1999e+06	5502406	12872540	19603760	8.41248e+06	8.1375e+06
P32261	Serpinc1	1	117.235	23	3532452	6320607	5620960	5.34416e+06	9416710	8396006	5995999	6.83517e+06	5050788	8.80791e+06	6.72775e+06	8.03459e+06
P35700	Prdx1	1	102.366	23	27418410	27636680	23659930	10069893	41638512	43048672	44820680	44193312	32741510	40010246	45912620	28008780
P46460	Nsf	1	46.0083	23	5826752	6224157	38439831	5.88378e+06	16602095	9.72998e+06	6228395	4.53194e+06	4022403	4578092	4709892	2163958
P68040	Rack1	1	69.2059	23	6476490	11742440	7758480	11779854	14108270	14091580	9787811	13411870	1.25451e+07	1.51199e+07	11584410	1.24169e+07
P97479	Myo7a	1	8.47865	23	15254120	9824361	5054455	1.43528e+07	6633015	7958430	13191554	19756690	26273700	20977305	11102555	16761190
Q3UPL0	Sec31a	1	46.6532	23	2380489	4884486	5.92905e+06	4826013	3.47841e+06	18574230	10445685	6330978	8.7358e+06	1.11042e+07	4536784	2747106
Q5H8C4	Vps13a	1	16.9742	23	4420332	2891907	2993612	8.90746e+06	1.00574e+07	9245709	4234121	12775880	14717954	6544742	9222695	7110350
Q62523	Zyx	1	65.9145	23	14414430	8.34665e+06	10767010	14648840	12413130	1.73455e+07	10124765	19677902	7755378	10112880	8415333	11618270
Q6VGS5	Ccdc88c	1	2.25251	23	6789160	9.11051e+06	10456760	5080423	7890726	4615556	5055930	10620381	13907830	8504908	3.72791e+06	6256416
Q80YX1	Tnc	1	21.1478	23	4148865	10793510	1.20544e+07	7.33643e+06	1.07872e+07	8432114	14227630	10258275	8.10301e+06	7.99542e+06	6893534	6363834
Q8BFR5	Tufm	1	64.4767	23	9.15786e+06	5.55721e+06	4348674	7.1853e+06	7655586	8386053	5517467	5503386	8.65025e+06	6935551	6100176	5292977
Q8BMF4	Dlat	1	56.423	23	4547313	1.06759e+07	7324989	5430794	18176960	24863465	8069735	10087750	9.35505e+06	16152560	1.02115e+07	7576499
Q8CGK3	Lonp1	1	67.757	23	2794095	3.90681e+06	2682799	1.02811e+06	9.86792e+06	1956148	8293452	9.52807e+06	8.5355e+06	4998277	7716510	7744821
Q8K284	Gtf3c1	1	4.24594	23	6206872	8.06261e+06	7081470	9.07311e+06	11281050	1.37272e+07	5.25699e+06	6369744	14672420	15935625	11815255	1.53582e+07
Q99K48	Nono	1	25.5991	23	6781534	7584265	7063835	4.12343e+06	11169310	7643384	2.46853e+07	4.9207e+06	6.31153e+06	33889480	4793456	4.20259e+06
Q99LC5	Etfa	1	68.1276	23	8.25769e+06	8.78043e+06	5735613	5.24552e+06	35467040	37718660	8649022	7545013	30627060	30133210	4735855	10198160
Q9D0F9	Pgm1	1	40.4739	23	6590654	6.68218e+06	7360022	6.79857e+06	5.77459e+06	6698789	6802372	9.62868e+06	4401611	5851147	7204434	5468123
Q9DCN2	Cyb5r3	1	61.47	23	18742615	12474925	17177530	19612970	29816040	23039550	21179845	24505935	15166050	13609740	13093120	18168190
Q9EPN1	Nbea	1	4.36386	23	11362480	3.36445e+06	9.51635e+06	9243846	4678027	9015881	6037733	7506321	4423950	7537356	26581944	7335562
A2A5R2	Arfgef2	1	21.2155	22	3235917	4345229	5457792	2492927	8888672	11369240	6473799	9854277	11565670	10456615	18610070	6115428
E9Q4Z2	Acacb	1	12.7978	22	6873259	18500382	3909820	15631270	2498788	8.7428e+06	9024727	9.10024e+06	12210490	16676350	8785098	5592464
E9Q7G0	Numa1	1	38.6592	22	6584540	5554198	1.0683e+07	8765202	9855900	3.33943e+06	11501960	15094580	1955730	1973549	12740480	7.08988e+06
O35206	Col15a1	1	36.7977	22	14743130	11111340	9.30063e+06	9.23132e+06	44908888	7943535	16701520	17679330	16018250	20000260	12280980	11933940
O88532	Zfr	1	12.7909	22	5787061	6761795	10823425	26220097	13579431	25524580	1.4884e+07	17979480	49157806	6607307	24937950	4673800
P06801	Me1	1	29.5537	22	4640515	4248880	11085100	5435788	22339295	12304170	11769670	7.23232e+06	10375690	17219430	16914220	6.72196e+06
P11983	Tcp1	1	55.9082	22	9.73675e+06	7426006	6.10318e+06	7062133	9.69484e+06	1.12407e+07	10929860	9686487	8.03676e+06	7503392	10012398	11151350
P13595	Ncam1	1	45.0314	22	4039938	4754510	4379288	4.83629e+06	5609925	4299428	8.66907e+06	6333470	5.92698e+06	5218338	7072412	7447207
P15327	Bpgm	1	29.7524	22	9433484	5598947	8451452	4.85755e+06	2.13604e+07	20192900	5680703	8.75972e+06	12882700	14017940	8884653	3811538
P17426	Ap2a1	1	68.2215	22	5277055	4392358	8395040	9677863	5790564	7476705	7781197	7.49474e+06	6465654	3.8501e+06	5454310	7531506
P19001	Krt19	1	51.4318	22	2340920	10843420	7625089	3775101	6815283	5648634	21944330	12017449	7405825	5452544	11198800	11932230
P19324	Serpinh1	1	67.3309	22	17964780	17404680	15394990	17543790	25240013	26213182	22630530	24417830	23072155	16515480	24895040	23260820
P39053	Dnm1	1	49.7174	22	52041580	1806863	3019108	1.78633e+06	8.13418e+06	46863168	26448250	4989058	10495560	9.77564e+06	6499278	10476218
P48193	Epb41	1	30.8409	22	5.63621e+06	8.34844e+06	8178716	7045337	10190315	9682020	8626991	7358340	7621954	7761924	8.87286e+06	6976787
P54869	Hmgcs2	1	64.1627	22	4554935	5961968	12206855	5599765	5151793	7.31724e+06	6643100	7289034	5003735	6.51548e+06	11072670	8.53223e+06
Q04447	Ckb	1	75.6391	22	13966590	11059930	18397185	23768030	20394450	20667120	19333134	16918387	11948820	12846320	25135220	23008890
Q3U1J4	Ddb1	1	42.2721	22	4438046	8.62394e+06	5.26854e+06	3848992	10321234	10079976	5535303	4222396	15033580	35158632	11977140	5426002
Q5SYD0	Myo1d	1	16.722	22	5142784	6932062	5257732	9.45062e+06	26906600	1.95287e+07	8.7148e+06	8.6559e+06	4441858	40929540	11218480	5903255
Q6NS46	Pdcd11	1	4.36017	22	5216729	4746175	10445580	13795870	12268680	15836300	8769409	26738120	5.06117e+07	59756220	10207580	3.57634e+06
Q80TP3	Ubr5	1	4.21787	22	8631791	6.98612e+06	5349542	5486495	11411160	9893545	9.89253e+06	2569125	7997929	16495090	5592704	5762924
Q80YV3	Trrap	1	4.27671	22	7441432	3118411	7338155	5431826	10797760	4480836	4.29884e+06	8.67995e+06	7.4035e+06	10081080	7.69189e+06	7793616
Q8BH04	Pck2	1	30.4754	22	5932923	3.94182e+06	4670635	3276016	6531781	30210170	5707708	6185636	5824877	3160580	4.93415e+06	3659615
Q8BH61	F13a1	1	70.8667	22	12840798	4.60988e+06	3882055	4507710	7156983	1.78919e+07	4726242	5023796	10567538	8.29811e+06	10647590	9.71524e+06
Q8BIJ6	Iars2	1	61.262	22	5418582	4148189	4.23604e+06	2025228	9.05889e+06	4962974	4773560	8769007	4635592	7679780	3.81836e+06	5.92415e+06
Q925I1	Atad3	1	38.6207	22	2.55229e+06	8.17634e+06	8311695	5989585	4924743	5971245	5794910	5496279	5.42892e+06	2006643	7.84017e+06	2987216
Q9D0K2	Oxct1	1	64.7796	22	12799935	11001750	11872420	14284260	11652355	10591440	11737160	16649880	6112393	6824057	12154545	14606130
Q9ESD7	Dysf	1	6.76612	22	4292812	5336235	3023017	2.91326e+06	11521070	9406457	6114618	4.08234e+06	11366522	3.07993e+06	6.84908e+06	4468645
Q9QZQ1	Afdn	1	4.23134	22	2.02304e+07	2.05651e+07	1.54177e+07	13815580	31107114	20127850	3762722	7900577	31500631	11808737	5820139	6994452
Q9Z1T6	Pikfyve	1	4.21457	22	5.79571e+06	12429834	9263292	7902177	7.905e+06	9238949	7548574	7552395	5484478	14286840	14425180	7.95057e+06
Q9Z277	Baz1b	1	4.24102	22	11707715	10183960	14414960	8.31375e+06	8594707	10112221	9.45624e+06	2264011	7555919	16161730	12866870	6916612
A2BH40	Arid1a	1	12.6258	21	2013462	8.23482e+06	4.01341e+06	8.28071e+06	9.99458e+06	8.80605e+06	12134810	13308015	3.20429e+06	13161960	14886080	7.60843e+06
B2RQC6	Cad	1	12.7074	21	8468560	4788793	5354398	8.49522e+06	3709677	8.26301e+06	4040391	11106190	12669400	17723820	4.33092e+06	21121825
B2RX88	Cspp1	1	6.4626	21	10062580	8618502	5543776	4160489	1.6049e+07	32270960	17722712	18095890	16576335	15945800	19893830	9.19095e+06
O55143	Atp2a2	1	140.051	21	14308620	9026458	19807320	1.66476e+07	5129662	1.9493e+07	23695710	18620900	28661270	16599000	24713920	24178840
O70468	Mybpc3	1	8.4745	21	27970419	2.02956e+07	12607985	4.11943e+06	3221904	1.8009e+07	23205230	7493896	4917763	6.83604e+06	27187401	27890965
O88735	Map7	1	4.22388	21	6294711	2759804	3408395	5021830	11812570	1.12643e+07	5572259	5.81933e+06	3273920	6061859	10589670	3.77678e+06
P01872	Ighm	1	54.9464	21	13767440	12831790	8.30076e+06	16740540	1.83968e+07	15036690	14682260	19163090	9.5553e+06	10305638	12874530	16866650
P01942	Hba	1	115.307	21	3672251106	3153339394	27251460	116781600	27999590	116775910	2552812672	253039200	48161460	36633340	2249950368	165069200
P10126	Eef1a1	1	144.332	21	17204030	15031075	37985319	29967070	17762510	35495440	3.45349e+07	43326312	25202130	25830350	34478280	23818550
P12242	Ucp1	1	22.9311	21	8940643	12545555	9.26084e+06	5379296	75406040	38027000	11183440	3133558	15816250	19245030	10057370	7253497
P14148	Rpl7	1	30.4145	21	9140459	13187020	9618153	8.68724e+06	9.31863e+06	11190358	11060240	6.95486e+06	9126306	9.70384e+06	5942949	9834443
P21956	Mfge8	1	78.2968	21	2.19602e+07	21373511	24390188	24043550	29387745	26969750	45417640	42019753	20560070	23684895	42183172	44806354
P25688	Uox	1	33.9807	21	3755328	2632998	16937730	17992150	4184740	4859547	7614502	6677601	2105982	11906240	7718340	6850569
P51885	Lum	1	60.9523	21	7.6368e+07	132135677	130878416	169233904	107317012	85405248	1.55481e+08	171095562	62839082	66471760	169970922	142494304
P55200	Kmt2a	1	2.14514	21	1.4605e+07	13127505	12281550	8862672	10876235	27379590	19446870	14747330	9.36671e+06	11251960	20718530	36290408
P59242	Cgn	1	16.9992	21	7.55343e+06	7.56481e+06	5199686	8.54786e+06	16383550	14380290	7396129	7759725	7.96069e+06	3855289	1.08454e+07	6751351
P61979	Hnrnpk	1	55.1164	21	7195601	9756808	11056740	10383089	18604155	12968350	14964970	12780375	8884661	1.17774e+07	19954895	21277260
P80316	Cct5	1	63.6953	21	10052190	1.01185e+07	9220435	8.57877e+06	7.19018e+06	8.89462e+06	11014590	9.22618e+06	8.01092e+06	11731680	7379035	6892012
P97384	Anxa11	1	55.3299	21	10049410	7696831	11059330	9.94776e+06	14695730	15236040	14726840	15642300	14566910	14455980	12649730	16665900
Q01097	Grin2b	1	30.0508	21	2833559	2378873	7913888	5.34854e+06	9.7264e+06	9.67031e+06	4475247	6251539	8.51154e+06	2938294	3690915	7425528
Q3UH68	Limch1	1	8.49927	21	17198705	10012080	5701583	7250051	4406201	27902270	2810678	6203655	11341930	1.53726e+07	3939485	6.46483e+06
Q3UYK3/Q5SVR0	Tbc1d9	2	6.76687	21	5.02463e+06	5066439	9.0909e+06	6584270	25285670	107015753	28017174	31786320	4.61394e+06	8.29421e+06	31720606	39383989
Q5SX40	Myh1	1	116.116	21	6180348	5939272	7.65677e+06	22929514	10490440	7.61804e+06	5511069	1.95858e+07	8615515	8.44797e+06	12554980	9.6655e+06
Q60662	Akap4	1	21.2755	21	17531460	7.53778e+06	1.07169e+07	8603626	4278808	0	11675659	16562582	10400276	33498740	8.99799e+06	16368392
Q60854	Serpinb6	1	34.2589	21	8.3263e+06	6368563	13106540	12298160	10750820	12056060	11472230	14951160	4808677	5399724	12717520	13472660
Q61245	Col11a1	1	17.0063	21	2900617	11636545	4479841	18106795	21405350	7875445	809029	4740118	2540773	2026640	4398520	1118622
Q61703	Itih2	1	56.418	21	7.5099e+06	6240236	6097191	3623381	8.71576e+06	8.87083e+06	6719391	2495772	5.33674e+06	9748160	6326441	6007557
Q62000	Ogn	1	64.0939	21	19928145	19218880	26179280	20227500	18972160	18152595	22281910	23530870	9.8251e+06	14677240	17825020	22273530
Q62448	Eif4g2	1	21.3225	21	9529987	3437211	4240380	8.2517e+06	11441785	38689312	11618640	13265690	7.8656e+06	4.90367e+07	11325420	5.13372e+06
Q69ZH9/Q6DFV3	Arhgap23	2	4.30414	21	9.25548e+06	9143317	23534840	13227465	23829325	31445115	13511980	21859940	17800875	16395950	2779834	6.74023e+06
Q6NZJ6	Eif4g1	1	38.1858	21	1.40916e+07	3931737	6116023	8.6632e+06	2551620	1507950	8.80249e+06	8.05925e+06	11168130	3440138	8.24817e+06	6481955
Q80TJ1	Cadps	1	51.0499	21	3384118	5556043	6.26939e+06	8368363	11853530	13191670	4513494	4.99581e+06	3.19649e+06	11281350	1.74405e+07	6.14766e+06
Q8BG95	Ppp1r12b	1	12.5561	21	14841460	14905460	15672005	22088120	18520510	24633090	14991875	12016110	12329470	11985150	21323300	22167035
Q8BX02	Kank2	1	21.2033	21	7382791	7.05625e+06	7680697	5197668	7098070	8583116	6.64096e+06	8362805	4.68835e+06	6292084	8414284	10530700
Q8C9B9	Dido1	1	4.22388	21	8456011	8750403	10609225	16824440	5273930	7091155	9.99735e+06	16683910	6781734	13358920	2.36809e+07	7.68811e+06
Q8VDN2	Atp1a1	1	105.64	21	10165770	9211233	9.3814e+06	8.35503e+06	8.87685e+06	9.57768e+06	10502430	9844305	8884274	8486093	8873289	7346995
Q925B0	Pawr	1	19.0676	21	8.62871e+06	8779859	8.13423e+06	4670064	14151395	13435410	7718185	7710220	6690420	8356676	6175544	6167441
Q99NB9	Sf3b1	1	29.8911	21	2835931	2.97378e+06	11931670	6878410	14339920	12953970	7073839	7792380	8.59111e+06	11342270	2348738	13541290
Q9CZU6	Cs	1	79.3981	21	12722776	17098470	20696240	16886730	80678052	44605579	23355960	22612040	59122136	52965489	23241440	24744840
Q9D6R2	Idh3a	1	58.0202	21	12405460	11954310	1.08648e+07	16215610	47342208	41416240	9.74259e+06	16044600	13971320	22904360	18525615	16099425
Q9ERU9	Ranbp2	1	8.59331	21	5164087	4794237	2.12036e+07	1.41838e+07	2452019	25680115	6639994	5521110	7043528	7057677	30733899	2516311
Q9QWI6	Srcin1	1	21.2374	21	8.81878e+06	6273380	9.90982e+06	9756039	4910299	6875248	12451200	2222259	6194131	3234056	3296910	11286740
Q9WVH9	Fbln5	1	73.6386	21	48079304	44333756	34786888	3.97921e+07	26637570	43605340	61594360	63610840	12627980	14282000	62619789	70180570
Q9Z1N5	Ddx39b	1	32.5101	21	5722353	6089581	6026236	7.48995e+06	8436513	9294463	9366253	4870012	4879655	4.82472e+06	6044237	5891481
Q9Z2D6	Mecp2	1	25.0852	21	9893528	9873935	8485813	7424137	19327980	9643017	7849102	6.4781e+06	1.04652e+07	22369870	9.74671e+06	7.3654e+06
O08599	Stxbp1	1	76.9635	20	3165289	2.31124e+06	3.82891e+06	1.68446e+06	12356120	5.82893e+06	3.95975e+06	2482721	1386383	5.2247e+06	5354996	2576177
O08967/P63034/Q9QX11	Cyth3	3	4.24312	20	7.29351e+06	9331870	6215200	9.85227e+06	2.93458e+06	1931965	11011200	12078065	12015900	7.7096e+06	10173783	6509799
O70400	Pdlim1	1	50.6411	20	19933670	2.20122e+07	21863770	25569910	9.25285e+06	24472181	29815278	25130250	12452786	9284340	2.7911e+07	27489740
O88844	Idh1	1	56.2449	20	8.12991e+06	7621342	10613425	10823040	12644840	10929660	6.97437e+06	7161445	5.98359e+06	5.77963e+06	7566547	7768395
P09405	Ncl	1	39.5196	20	6185517	4888248	7.14422e+06	6804111	18577740	12615577	7.91102e+06	6993445	7815542	8.31819e+06	7090317	7.00075e+06
P14152	Mdh1	1	62.0174	20	23352950	24355460	38557080	40887160	28202050	28478880	39603490	44373040	26722160	37227960	44946684	38411428
P17751	Tpi1	1	87.5358	20	19145690	14404565	2.60448e+07	17597510	2.39612e+07	27897539	35444231	29356886	18777080	24833090	29850780	30957340
P29341	Pabpc1	1	40.638	20	3344246	5.42997e+06	6266610	5635716	9.55174e+06	9.32659e+06	9.23885e+06	9022601	6858452	6745297	7622752	8.0285e+06
P70670	Naca	1	46.8395	20	8928063	8.57572e+06	9.13304e+06	6214319	3519299	9.13081e+06	10441270	9765995	5307099	2823853	7200779	4319835
P80318	Cct3	1	27.7364	20	5607173	6166177	6301552	4669712	8.4956e+06	4716849	6642432	6143310	2362159	5849959	10779270	8.79698e+06
P97447	Fhl1	1	69.2951	20	15675290	17824220	25166575	17601390	125917619	66780465	21598810	11777490	7806899	54007655	10509453	11343160
P97872	Fmo5	1	42.4185	20	10068664	2162263	7291884	5.97114e+06	10967571	8.10413e+06	36571728	6904976	14171930	1.12815e+07	3805472	5573826
Q00612	G6pdx	1	52.2476	20	8.47446e+06	6.00079e+06	3278028	6618306	1.0568e+07	8.96872e+06	5602145	8.71891e+06	6.29118e+06	13386500	4726363	8195214
Q01149	Col1a2	1	23.2794	20	8.9053e+06	9.92809e+06	10730570	11951680	7904415	7619999	8978581	5384680	5934878	7303271	10312540	9851837
Q01339	Apoh	1	93.1743	20	7814727	5.96058e+06	5106585	4908537	1.00203e+07	9443645	7668299	6513120	2.16169e+07	9.89552e+06	1.16113e+07	9796593
Q2EMV9	Parp14	1	4.26326	20	13450200	8.25442e+06	7633105	7258104	6.88763e+06	6245436	26151840	1.01128e+07	22448320	4169651	12339000	8.31729e+06
Q3UW53	Niban1	1	18.8012	20	11368315	10069730	4957358	5327239	5246845	4991370	6.8394e+06	8161600	4.74983e+06	7709196	6996828	8040317
Q52KR3	Prune2	1	4.34837	20	1.65625e+07	22305000	8.25226e+06	26614145	49590648	29758210	8.39027e+06	11234170	28487670	14880494	50587700	38544168
Q61464	Znf638	1	4.30983	20	5.811e+06	4.47234e+06	2446223	7298000	2765609	3903493	8.72188e+06	8.76029e+06	4.36038e+06	1566851	6809139	7879761
Q62167	Ddx3x	1	42.257	20	3497365	4176442	5429587	5990935	6755077	4953632	7176038	8.61565e+06	6159866	13355365	8.14037e+06	6773977
Q6PDQ2	Chd4	1	13.0396	20	7.11501e+06	6.88716e+06	7008475	6448079	52314593	12302380	9.5863e+06	16235090	10505560	4563117	10447760	11562540
Q7TPW1	Nexn	1	3.74437	20	28578380	1.84674e+07	8702192	12588080	12786810	2.74153e+08	2.16708e+07	7161088	6233998	6192716	6130626	6602765
Q8BG05	Hnrnpa3	1	49.8917	20	13183861	7095702	9.24076e+06	9578571	7480777	9920956	17411130	15846560	5875855	10181573	14376920	11660020
Q8BI84	Mia3	1	29.7484	20	3043149	11272130	1481612	1779195	8044179	13203000	7448662	1.03981e+07	20807220	8452781	5496650	6772702
Q8C2E7	Washc5	1	4.21655	20	4053245	3754273	14216560	11584364	6287583	8.30269e+06	13572720	10295113	3940341	9.47636e+06	15670067	4928798
Q8CGF7	Tcerg1	1	8.5128	20	5945746	5.70704e+06	2067103	1.25215e+07	3347648	3101510	7.44033e+06	5625629	21516920	5829398	17831800	7195384
Q8CHG3	Gcc2	1	17.1277	20	12924295	13779545	6253922	9.30943e+06	32257310	19207025	14870720	13494720	25192730	24103640	12977220	8.71367e+06
Q8R2Y2	Mcam	1	41.5551	20	5904579	5084019	7.06851e+06	6.64528e+06	11401330	16770360	9098084	9.14125e+06	9.93591e+06	13304280	8.4862e+06	7970429
Q8VEM8	Slc25a3	1	69.3438	20	6735610	10080260	13895770	11433195	18199080	23465730	20435250	18115825	18707605	8.11237e+06	15837790	14878470
Q99JY9	Actr3	1	83.2023	20	17811905	13954440	19454545	20404266	23071870	28801160	22433935	30752951	10851525	11906240	22664790	20222740
Q99MZ6	Myo7b	1	8.50866	20	38198565	4888907	1.40827e+07	17063690	22277790	13626280	9865337	6382679	5509643	6722758	9459671	2256435
Q9CQ62	Decr1	1	44.1738	20	9762701	7.09904e+06	7515853	7077797	29316140	26750580	9.46313e+06	14292820	26379710	27807590	9189971	11034050
Q9D2N4	Dtna	1	11.9036	20	10244980	10601190	9268780	7560926	6578491	4.632e+06	13459585	10969390	4.81941e+06	6726291	7318838	12590955
Q9JIF7	Copb1	1	33.7789	20	9.06083e+06	2.8307e+06	4519987	8715126	3409111	5.15116e+06	5195508	6210307	8118974	12045640	1.00543e+07	8.11322e+06
Q9JIX8	Acin1	1	21.2764	20	1.04543e+07	7697060	1928957	8591828	28336665	1.87351e+07	14500755	4069181	8.40371e+06	4.17657e+06	5.917e+06	4202572
Q9JLN9	Mtor	1	17.1186	20	10673226	8.20061e+06	12165830	9945050	20783330	15838230	9.7495e+06	8.63568e+06	20574615	5811640	8.30625e+06	8.10603e+06
Q9R0P5	Dstn	1	104.795	20	3.11447e+07	26086240	43697890	40921676	136115808	21826130	9.56647e+07	8.36166e+07	8.07587e+07	57798103	66262196	80533606
Q9WTQ5	Akap12	1	33.8725	20	24877430	24086500	11616240	19069750	9.90981e+06	9812424	1.08568e+07	6810547	1.43692e+07	1406516	7.36886e+06	3998497
Q9Z1Q9	Vars1	1	50.1647	20	2336457	5285157	4332279	5877059	10680150	9.04737e+06	6852608	7.48024e+06	9.06826e+06	1.01273e+07	7412257	6759340
A4Q9E8	Ttll6	1	2.18325	19	1.44387e+07	4584293	4665594	3043768	7.24117e+06	14488150	7116925	5820463	1960550	7367434	4959309	5164350
P06800	Ptprc	1	4.25814	19	5508502	5288983	10311660	8.95476e+06	8.70513e+06	8547540	15217560	9.97935e+06	29775301	23802490	1.15294e+07	10952750
P16125	Ldhb	1	41.4229	19	15563060	14889170	18293310	17348300	33286680	30581305	1.92121e+07	26554840	21238110	19883500	23637930	24083740
P17156	Hspa2	1	105.93	19	9447621	9530073	6029906	7934183	5938736	7.73898e+06	11426890	15056320	6955085	4835018	12020810	12359650
P18242	Ctsd	1	44.9842	19	5247184	5434709	9.09662e+06	6.03403e+06	20291780	16804670	16766110	16776200	13007260	15966160	11210480	11069970
P18760	Cfl1	1	64.3712	19	2.13243e+07	1.8149e+07	12166840	40755339	65020208	78586712	32639920	35559935	40687310	40795035	29739160	27887600
P21619	Lmnb2	1	31.0475	19	7960005	6738117	6807704	10748450	5948365	6.54268e+06	7227176	4852759	4460662	2365197	13195165	7573560
P35601	Rfc1	1	4.3448	19	28362200	27783705	7.57782e+06	6775644	8703244	3389275	7530612	15647670	10857240	41238592	1766837	6162826
P42859	Htt	1	17.4265	19	13866680	11017700	12047040	9.49197e+06	31178300	20761995	3.23248e+07	9.13343e+06	17381975	24545045	12805590	13991795
P62259	Ywhae	1	53.8797	19	13180775	9.10586e+06	18793330	15529370	23949320	28717706	1.38881e+07	17747450	12560720	20557965	32804090	15499810
P62702	Rps4x	1	36.9557	19	4864759	4082496	4256237	6567509	12792130	18117080	10900350	6446030	3265733	10027963	10627230	17190140
P80314	Cct2	1	52.3348	19	5418481	7.14908e+06	8.41858e+06	3513682	12418970	9.81355e+06	9780332	10554560	6498502	9007577	9.23563e+06	10893210
P82198	Tgfbi	1	53.908	19	4631049	4314250	6677058	6722452	9181853	4567734	5874600	3.82349e+06	9195100	8258751	4712719	6437184
P97314	Csrp2	1	57.057	19	53531419	14578450	14680370	19257140	13653480	16217599	46085880	21432830	7498970	11946775	16148600	19160212
P97742	Cpt1a	1	20.7763	19	5.24663e+06	8521362	1.53062e+06	1540223	103170000	72330900	5560637	6103780	8297317	13197225	6.55981e+06	5222347
Q07968	F13b	1	59.534	19	2.90652e+06	3.1613e+06	638402	3.89668e+06	10435410	1.07618e+07	2727430	3.39993e+07	8.57129e+06	4589253	2.73395e+06	30182006
Q11011	Npepps	1	37.3601	19	1.86191e+06	3885466	3375429	3204709	8948031	6700236	6890231	4276851	4673425	4404204	6012936	7846426
Q3TJD7	Pdlim7	1	24.065	19	14146050	2.09454e+07	13467740	19445710	35500524	34948640	30392199	2.76735e+07	28379890	15683628	35464580	18614343
Q61941	Nnt	1	47.0888	19	3.17269e+06	3604241	8.69632e+06	7650551	10167869	11166190	12813320	8106703	5024343	3.01327e+06	8636115	9.4184e+06
Q6A065	Cep170	1	4.32399	19	6184746	2875905	5063204	13284100	23035000	12118420	8.28684e+06	11956290	6.13217e+06	12743770	1198525	7403289
Q6DIC0	Smarca2	1	4.23134	19	15862390	4804092	22840365	19850530	14540110	9541000	4258800	10536140	5.45918e+06	9.76202e+06	13821750	3909150
Q7TNG5	Eml2	1	27.4469	19	10127540	7864211	10077210	9187837	9769850	7436718	15365920	12109265	14044410	8.74522e+06	14438720	12942350
Q7TSC1	Prrc2a	1	4.24172	19	9.74295e+06	5447616	6445639	4802672	29349110	14924940	4849453	6055720	7.60609e+06	3999409	12830135	11180750
Q8BMK4	Ckap4	1	25.6461	19	8681241	2911159	23984815	11198844	6137609	5874484	8654862	7291688	2303170	14878870	7.98118e+06	8.38034e+06
Q8BPN8	Dmxl2	1	21.0405	19	5292875	2904326	7.8393e+06	4927705	4.49113e+06	4178037	1.17152e+07	11538560	45223088	3.93331e+06	18663140	25952895
Q8CD54	Piezo2	1	2.34023	19	8287969	3641881	5015367	2580806	7689443	10167665	9591858	2793022	4.68413e+06	8.05412e+06	28286164	0
Q8CH25	Sltm	1	8.47628	19	1938036	3167493	3.95503e+06	3395794	13017470	6562706	1.19949e+07	22643680	7641190	838913	5.07199e+06	5.94181e+06
Q8K310	Matr3	1	21.287	19	9609698	2616944	3612302	5.73543e+06	2042649	10353705	5.06942e+06	6378007	9360749	7596324	2640621	8.8518e+06
Q8R3B1	Plcd1	1	18.5737	19	5096843	4757332	5867208	5.98442e+06	8.36851e+06	6311734	5925672	5311691	4719756	4656511	7168777	6.9377e+06
Q921G7	Etfdh	1	47.2938	19	5521787	6571054	8376970	8.12786e+06	15069500	15184310	5603294	7703021	1.77178e+07	18168570	3262885	4.68801e+06
Q99MN9	Pccb	1	37.0554	19	7968736	4.0915e+06	6084533	7472900	16264260	12869225	2910067	1.45853e+07	15820670	5.57372e+06	5872363	7205784
Q99P72	Rtn4	1	41.7579	19	7.18703e+06	8.84211e+06	11018020	1.05773e+07	20788080	16082700	11779820	2.13093e+07	6076095	3478136	7583239	9843501
Q9CQN1	Trap1	1	35.9503	19	868770	3629507	2550341	16344180	5051435	3775483	5327887	2.37214e+06	5.29353e+06	6302139	8163530	6.31532e+06
Q9D8N0	Eef1g	1	49.9832	19	11242475	11706780	11708860	11881009	11111440	8.02017e+06	1.93695e+07	20633776	1.52307e+07	1.23939e+07	11409185	12477560
Q9DBM2	Ehhadh	1	55.3323	19	825627	23711105	1.75135e+06	8373415	5642979	6948458	6456214	1.32957e+07	1.44557e+07	14202488	4425980	4636889
Q9DCW4	Etfb	1	33.7269	19	17096450	20393905	8.03413e+06	20471145	50911120	46323050	24408260	25293680	59450392	71222024	25203120	16804385
Q9EPC1	Parva	1	54.7167	19	15036550	15353814	23902110	21783325	31050690	16837870	24500280	24499990	15107310	16738300	30605311	23047300
Q9JLB4	Cubn	1	85.2484	19	2753411	1.41048e+07	43598408	33660075	19723695	21363620	46803000	51072944	23211740	24777850	46869088	7.43704e+06
Q9WTP7	Ak3	1	54.11	19	1.1561e+07	6521088	8.64444e+06	8.71337e+06	6844794	6339689	14361890	9.55081e+06	16730660	5744679	12355300	8.50373e+06
Q9WVE8	Pacsin2	1	29.7622	19	7304038	5089005	7688346	7500976	8.00705e+06	13007200	7.67408e+06	7745484	8346133	10755757	7440560	9.71661e+06
Q9Z2I0	Letm1	1	77.0253	19	1276096	925205	6064247	4760733	3030766	9.76145e+06	1.73855e+07	5841265	9.4579e+06	2.99676e+06	2920540	19463695
A2ASQ1	Agrn	1	6.58523	18	3980127	3587733	5249273	4138420	13775988	10978630	10152190	28165400	8231220	2704839	7377543	6529923
B1AWN6	Scn2a	1	8.54295	18	9651515	10266674	53753546	5.71758e+07	53107520	4396109	7712454	7113981	32062360	5858542	6438503	6009442
G5E870	Trip12	1	8.61557	18	4036226	5123427	7875704	4708780	9.05711e+06	5416889	4.11594e+07	4896493	2760036	3.09698e+06	5.03998e+06	4291122
O09118	Ntn1	1	10.4831	18	1.44139e+07	4.9686e+06	6811126	8084560	7.01383e+06	5554415	8642192	1.1829e+07	12022490	4427081	7696136	7.23644e+06
O09164	Sod3	1	46.3935	18	15062060	8485605	1.36139e+07	22452985	33222874	47170765	20691620	1.78531e+07	63102290	42265556	16674060	30154940
O35286	Dhx15	1	16.879	18	7.50593e+06	6489587	5807760	7.74955e+06	9.3075e+06	9.86832e+06	1.02723e+07	5902451	6687053	11938488	3862079	8901491
O89020	Afm	1	81.4247	18	1386115	11628670	2.03385e+06	1.00209e+07	45500920	3.66513e+07	6275312	1.39204e+07	76360448	3257264	20939370	10753860
P24527	Lta4h	1	18.7295	18	7.30642e+06	7494333	8.81654e+06	8536415	8.23796e+06	9670095	9.05169e+06	8426230	5460514	6.71578e+06	7629108	9.04602e+06
P24549	Aldh1a1	1	57.0883	18	10058850	5357644	6062716	11647380	12923470	1.68633e+07	8722534	18595470	13580290	6.23112e+06	21957580	25216205
P32020	Scp2	1	51.2214	18	2812518	4454539	7937107	5372489	7811866	9.68398e+06	5535594	2935406	3660540	5261861	6600006	4023987
P34914	Ephx2	1	42.348	18	18254550	1.09e+07	6376328	3276764	1.76258e+07	7745456	7.142e+06	4.04978e+06	5147898	9627100	2700570	3821822
P37040	Por	1	52.397	18	8.68266e+06	4256786	5384740	4.66207e+06	8.84259e+06	12476690	7023041	8.38272e+06	37665994	15489459	8102033	10996255
P42932	Cct8	1	52.4071	18	8.7157e+06	6982320	7902129	9.68081e+06	10074010	20986380	10917050	10835490	12316790	6999586	12420700	11834120
P45376	Akr1b1	1	37.7633	18	16319340	15775170	11914710	13929660	12142090	14455260	19724405	18678090	11373865	12990050	13169060	15406980
P50247	Ahcy	1	46.7157	18	6.25273e+06	7.94134e+06	5117729	8319514	11605740	12746780	8.7823e+06	11277810	10823120	1.28062e+07	6.21583e+06	8.50458e+06
P51660	Hsd17b4	1	29.261	18	7777743	4700686	7219299	5.43098e+06	3718300	3.69394e+06	8104175	6861689	5900384	7847940	8.25517e+06	9.10745e+06
P51881	Slc25a5	1	98.4308	18	17753340	24118680	11923510	14975875	33310530	28095530	15980025	15185725	24022195	27203930	30219700	19396955
P67778	Phb1	1	47.5204	18	1.62291e+07	7694640	1.12008e+07	9031141	14233450	12668720	12134529	15486200	16880110	16151645	5504254	12187985
Q02819	Nucb1	1	45.8604	18	4958775	4.33206e+06	8062979	6904346	20210680	17979390	6644223	6031548	5.82718e+06	1.12211e+07	8508509	6794236
Q3TVA9	Ccdc136	1	21.3776	18	4192987	3626989	6.38794e+06	5835883	2968833	11204000	1783220	6092869	3.98061e+07	972111	1197079	5685028
Q3TZZ7	Esyt2	1	20.0633	18	7420195	7.84178e+06	8.0742e+06	8.36829e+06	17088870	9131983	8727753	15235240	11260280	9.36172e+06	11973160	10652094
Q5SSH7	Zzef1	1	4.2259	18	4185905	4.45191e+06	3765553	3199191	1.42112e+07	22462370	26855780	8600356	6607565	5478092	3699931	20398140
Q61171	Prdx2	1	88.9127	18	39924020	42615596	40030566	25314370	141702496	149397696	50400120	51717008	75451360	84311528	29858555	30424332
Q61739	Itga6	1	23.8827	18	5994634	5.85919e+06	9249680	10578820	10692580	4625532	9.18137e+06	3464130	5906035	3189044	5957452	6459112
Q62383	Supt6h	1	4.22725	18	8.0749e+07	5.99946e+06	67829120	118914237	12679380	8357967	7993281	9265252	4424818	4211627	5161727	6629343
Q64511	Top2b	1	8.50662	18	4838379	1660165	4.37876e+06	2404804	3226673	2071317	4.66112e+06	6619901	4.75811e+06	6.53442e+06	3417307	6490925
Q64739	Col11a2	1	8.46232	18	989972	2620764	1.22646e+07	20635798	6.04188e+06	4250203	5251187	2.16999e+06	34652460	28369361	1995502	4.9539e+06
Q6DFV5	Helz	1	4.2836	18	9500717	9.63785e+06	7610199	6299336	8955530	9.07986e+06	12672530	9533657	15657300	3734708	6360700	8.35155e+06
Q6P1G2	Kdm2b	1	12.7214	18	2897152	4449979	8268471	18034020	9924287	10126040	3.76958e+06	14739580	6909135	6111806	5453040	10247192
Q6P5F9	Xpo1	1	29.7182	18	7185097	10661960	11408538	9.02138e+06	26179650	18978096	11726410	7.58832e+06	12114326	21970810	7242311	6026158
Q71FD7	Fblim1	1	77.6933	18	2.53967e+07	13830734	18924313	19664349	34130774	40413074	26731935	20914240	22664725	12376353	29512350	23829995
Q7TMB8	Cyfip1	1	20.264	18	1759063	2.7339e+06	3203534	3215880	9.05733e+06	9.49485e+06	3.03378e+06	7.05359e+06	5625249	1854671	5197756	3463862
Q8BW75	Maob	1	31.025	18	5355832	8321318	3787180	3750813	9.67059e+06	1.04208e+07	9.00122e+06	5.44706e+06	5759757	3257518	6218098	6300569
Q8BY87	Usp47	1	4.26473	18	33059355	4280049	6378452	5.32641e+06	4235062	3797758	1.11856e+07	7973329	3057926	905036	3313839	2968081
Q8BYC6	Taok3	1	8.60521	18	5556647	32842956	8.48526e+06	13084235	8.86943e+06	13567550	26560250	3587275	5513503	4.39009e+06	5.01082e+06	1.29358e+06
Q8CIQ7	Dock3	1	8.46015	18	9083385	9726326	5447036	5746127	12454160	9743309	20755360	16180155	13291290	15079805	10705830	9611374
Q8JZQ9	Eif3b	1	16.9385	18	16587954	6871164	23562315	3.46404e+07	19738080	14828005	8.86699e+06	9939206	6316002	10057410	7378531	3.63112e+06
Q8K411	Pitrm1	1	81.2106	18	9604500	6815898	8.9308e+06	5028577	4.04742e+06	9655199	5275287	1.08488e+07	8160748	5259314	4273556	3.50901e+06
Q8VIJ6	Sfpq	1	4.2126	18	4590244	3557023	4810464	9.0389e+06	1.14784e+07	8.8909e+06	7282589	9.50632e+06	13041645	10228400	14571808	7534599
Q91WM1/Q9Z1X4	Strbp	2	4.24949	18	8.01983e+06	11645188	6262534	5426344	16365860	12166660	3.38303e+06	5.81816e+06	5.67897e+06	7385017	5912782	6.31841e+06
Q91YH5	Atl3	1	55.9156	18	7147988	7.01848e+06	8480169	7025339	5892107	6232378	1.07805e+07	10997430	5626682	9.93941e+06	10531070	9.98308e+06
Q91ZW3	Smarca5	1	4.21655	18	10216320	12074440	24204780	17766080	36023924	34067780	12517090	24250186	9921026	19518260	7836148	4417591
Q920B9	Supt16h	1	17.0868	18	4.56169e+06	969420	5306753	3328233	2.78104e+06	6585271	6265516	8920734	4456993	2847563	8.68453e+06	12939945
Q93092	Taldo1	1	32.685	18	6805186	10528430	7875039	8.98183e+06	16264790	15966520	8.12229e+06	7956592	8142462	7.86126e+06	6264484	7640269
Q99MQ4	Aspn	1	36.8931	18	20876063	16252520	20149050	22611725	16342607	21343180	27890770	25096860	14681170	17970600	30727110	29501390
Q9CPY7	Lap3	1	44.479	18	3449661	6483999	2.81808e+06	3495458	7.82417e+06	6564738	4083233	4100764	6560119	2395897	5559290	5162242
Q9CW03	Smc3	1	12.8164	18	6.77594e+06	5379266	6.70796e+06	7065590	5764138	5406311	9.7103e+06	6502001	10001361	6106636	14904670	1.4437e+07
Q9CWJ9	Atic	1	31.7445	18	6828832	5.00171e+06	4753113	5552248	8733378	9243508	5.53663e+06	9.24041e+06	7653574	10099570	7157157	5407240
Q9DBJ1	Pgam1	1	60.4861	18	1.14875e+07	11733569	1.67865e+07	11143240	12666550	12051950	1.0062e+07	14773215	13528470	7732544	1.46779e+07	10549920
Q9DBS1	Tmem43	1	41.5789	18	6421258	8.15012e+06	12410580	9.29025e+06	15933840	15422470	12403580	9771877	12537960	13371960	12648000	11906880
Q9EPQ8	Tcf20	1	4.24312	18	6881626	8.73775e+06	8.9522e+06	8.79517e+06	10266190	6.18495e+06	6979008	16457000	10295400	7701907	14551630	11501120
Q9EQH3	Vps35	1	37.194	18	10286880	6110875	5.98592e+06	1.1273e+07	6607106	6225608	7355987	7696090	9.76954e+06	5235185	6871992	6050803
Q9ET01	Pygl	1	76.4263	18	9.74098e+06	3418881	3.94539e+06	4857795	1875327	6277774	2933530	6605981	7767259	3422192	5602984	5235987
Q9JJ28	Flii	1	24.6849	18	5.48188e+06	7406981	6222179	5716945	18147450	1.45493e+06	3.95569e+06	7.61838e+06	7411281	13347680	5.21479e+06	5.30778e+06
Q9QXL2	Kif21a	1	8.59371	18	4156258	5947197	9.47003e+06	9.84207e+06	9.58135e+06	14012117	10533650	10969755	13562600	5253645	6731273	9846276
Q9R0L6	Pcm1	1	4.23615	18	4553084	5817725	3577003	4780843	7656206	5865221	8.72364e+06	4583241	5381390	1.9563e+07	8.00048e+06	6.64999e+06
Q9R0X4	Acot9	1	32.2835	18	4801370	5.51817e+06	5264189	1.04674e+07	23121137	4851769	7.54485e+06	5956562	7.98925e+06	12373860	9992203	6032085
Q9R269	Ppl	1	17.0074	18	2009102	7.20565e+06	11101325	3.64271e+06	12839340	1.02413e+07	14159130	13644430	8.97334e+06	7446032	10062608	8329148
Q9Z2U2	Zfp292	1	2.1215	18	13004091	6011183	9220374	7768608	147565252	1.02847e+07	13609885	15089450	1.14257e+07	8.39981e+06	1.22235e+07	1.22202e+07
B9EJA2	Cttnbp2	1	4.2867	17	14027260	6914501	1.71125e+07	3.66527e+06	19219730	17675715	9571816	10201921	1.39954e+07	7082932	4883501	6.74699e+06
O35129	Phb2	1	47.168	17	4019986	6806383	11632092	13411120	9.25552e+06	11551535	12262650	3978925	10073380	14878100	1.13862e+07	1.12739e+07
O35643	Ap1b1	1	55.0554	17	0	3889448	1.0274e+06	2214863	3349240	6845452	3317179	2803281	3236258	3957260	3232981	6213161
O55017	Cacna1b	1	4.30983	17	2827216	6.41464e+06	9925338	7144361	4872479	5.11357e+07	8.92121e+06	5898373	7919881	6372821	5720945	5.02255e+06
P02469	Lamb1	1	38.1966	17	5792653	2.43263e+06	2877845	5828304	546821	2.56616e+06	10929760	9.49295e+06	8545410	23076005	3182002	5119959
P03343/P03365/P10258/P10271/P11283/P11284/Q9IZT2	gag	7	4.26993	17	9728484	7598813	26280310	8.63054e+06	12374780	10427430	14148250	12548320	9.45466e+06	5132863	9595328	11424520
P05784	Krt18	1	36.9438	17	7699168	2810311	4781235	12970500	5.8777e+06	4631367	9.63526e+06	5038762	6.51551e+07	5046218	6592106	5039519
P07759	Serpina3k	1	101.134	17	5313227	8594356	12681576	1.90956e+07	75297368	32902560	29323630	8.34688e+06	17530210	14952810	10187480	10379280
P0C605	Prkg1	1	3.61144	17	5.97411e+06	5020968	8713968	4055710	10587830	10385710	6579181	8.50079e+06	10338020	10329170	6.81337e+06	8575923
P10649	Gstm1	1	86.3311	17	19126880	20896882	36691625	51227968	2.70259e+07	54019508	4.79566e+07	51357605	58759828	32262736	24952750	17635830
P22682/P23092/Q3TTA7	Cbl	3	4.23546	17	8029831	11375380	2383693	3405166	22807240	16633370	6.70086e+06	7.35862e+06	38318785	16185520	3.57227e+06	6739962
P24369	Ppib	1	55.2892	17	7.62107e+06	3960474	9512739	5607526	7750660	6641628	6043613	11617280	1.64026e+07	23631010	13884860	15337750
P25976	Ubtf	1	12.6712	17	14514540	15674580	6646593	9178471	31829335	59103486	13442540	17919815	16856050	22089830	24196535	15351610
P26043	Rdx	1	68.3955	17	10478641	4990673	7.29155e+06	9748612	8.62335e+06	5136057	8656777	8.83135e+06	10231530	9337795	13758120	7369934
P32848	Pvalb	1	34.0075	17	13343800	5490628	1.24948e+07	7770319	36386099	49169632	9.48838e+06	15880560	17723235	18291100	5.21079e+06	3479187
P47226	Tes	1	9.14952	17	3159054	3564738	4780383	4907946	2.30122e+06	5.41519e+06	6696836	6532376	3071777	2.62206e+06	4579249	7599804
P47934	Crat	1	21.1392	17	7.64942e+06	2955961	4097900	8.64759e+06	13118495	12334200	11177567	4982525	12590690	2749744	6859917	12367370
P62806	H4c1; H4c2; H4c3; H4c4; H4c6; H4c8; H4c9; H4c11; H4c12; Hist1h4m; H4c14; H4c16	1	56.5309	17	140149296	124509506	217222208	59318200	16948580	99281772	64387048	167059328	6.98168e+07	173449975	115313200	351319104
Q05D44	Eif5b	1	4.30414	17	46146848	27337867	29252217	7358274	17332659	14313116	19264600	12205150	13243610	4359874	56589368	1.85565e+07
Q07113	Igf2r	1	29.8486	17	1908802	4076724	5394378	4114203	13806210	826170	6666394	8.93849e+06	6802037	7.99234e+06	8.34786e+06	9.49544e+06
Q07417	Acads	1	43.4306	17	6.67454e+06	3576701	6308049	5.1011e+06	30377890	31593130	6593202	8505113	19798910	31370590	9.65809e+06	11530112
Q3UTH8/Q5DU57/Q7TNR9	Arhgef9	3	4.26032	17	4436331	20006380	4032892	6075248	9424866	3163007	7.46702e+06	3.79065e+06	12010650	8.03202e+06	14132020	6309487
Q4ACU6	Shank3	1	25.4826	17	9.33443e+06	1.17533e+07	11469032	7161261	2.93607e+06	4386924	6326226	3190282	1.19716e+06	3.34743e+06	7099858	7724482
Q58A65	Spag9	1	8.60159	17	3734571	2494390	1.72824e+06	18710660	17783390	2.80665e+06	4833026	4626415	4633542	5.78186e+06	3222659	4472959
Q5SVQ0	Kat7	1	4.21457	17	8471302	0	5643030	9.53826e+06	9.53961e+06	1.1673e+07	2407370	3.50043e+06	9.5036e+06	12344070	6779101	7023541
Q60790	Rasa3	1	10.901	17	3968848	4218111	8.08124e+06	1.86515e+06	2219555	21524620	3.87532e+06	9.08029e+06	9.31257e+06	1.00593e+07	6162551	4719211
Q60930	Vdac2	1	63.2928	17	1.10024e+07	12229870	15816945	11832330	34938940	34770760	29263075	23670800	26091580	30296361	35340120	26112630
Q61233	Lcp1	1	44.2449	17	3.54103e+06	4617500	2042888	2.936e+06	2.73238e+06	4057615	13293230	7383683	24227603	2.46563e+07	4945480	19345960
Q61247	Serpinf2	1	59.5962	17	4138237	707906	7.76235e+06	998918	9614359	9.8625e+06	2853412	5624085	6122961	5855334	1867432	1882935
Q61704	Itih3	1	38.4383	17	2.97571e+06	2.25759e+06	32599281	12204980	7.02815e+06	5249856	54111438	2863190	13479360	14809840	10856620	2143621
Q64133	Maoa	1	29.33	17	6789676	3.6331e+06	9468131	9582739	4796721	3510569	12940810	9.30253e+06	4495914	6973866	12096401	8.21958e+06
Q64726	Azgp1	1	30.0039	17	1.55857e+06	1643158	5584806	9910618	7734804	12055240	4832195	3712236	5632887	3773285	4560564	4.01181e+06
Q6NV83	U2surp	1	8.42259	17	9040217	22733920	3820999	10963507	11860225	9.50754e+06	11168430	5015292	5068254	3730208	6714048	10480510
Q6PDG5	Smarcc2	1	8.48358	17	14977813	7529862	12467700	7.95802e+06	6.45758e+06	1605741	3.92121e+06	7299036	32221895	9.7084e+06	6025114	7.65063e+06
Q6PIC6	Atp1a3	1	89.156	17	10537730	1.7381e+06	9184248	2170838	7916162	10316990	2.76007e+06	7081767	7846660	1.37815e+07	9347149	5029274
Q6Q477	Atp2b4	1	55.9481	17	15303460	15259260	3448002	17531990	11297590	14799480	4169589	5729309	7.83152e+06	3760526	5593726	5165890
Q6ZQ08	Cnot1	1	12.7633	17	9190334	7554727	34816112	19202562	52023312	5.31995e+07	12135380	13065650	8.95407e+06	2259853	7.95483e+06	5.58841e+06
Q71LX4	Tln2	1	58.2591	17	5141702	6833111	11034300	5792363	132076800	20244920	9453813	16540575	5434802	1.70207e+06	2.31356e+06	3348915
Q80TE7	Lrrc7	1	8.70974	17	8.91541e+06	5.74343e+06	9.99005e+06	9895047	8.20023e+06	8737292	2.60052e+06	10513320	18340650	5.80423e+06	24017525	1.74518e+06
Q8BH35	C8b	1	46.8029	17	9.08534e+06	1400367	6.2556e+06	4.67688e+06	10318530	12577198	7.61135e+06	11138840	51061856	9.43183e+07	5.7611e+06	7.1573e+06
Q8BIK4	Dock9	1	4.19779	17	25743225	3.55297e+06	1.10554e+07	1.1946e+07	18483895	11580330	8.66036e+06	27024340	8239704	1618973	7690230	20911055
Q8CGB3	Uaca	1	4.24383	17	14844100	18133220	14385980	6473048	16063450	31584485	11681430	6.42448e+06	22498490	5860366	10940320	14482980
Q8K182	C8a	1	47.0431	17	2.73615e+06	484895	3501088	119578896	18158935	5972371	4.9864e+06	16614260	2.26769e+06	1.24097e+06	2.22931e+06	668747
Q8VDM4	Psmd2	1	32.4219	17	4.31589e+06	4261162	3.90841e+06	10670532	4.71544e+06	3.14513e+06	5304299	5631959	6737919	7773335	2738392	4486949
Q8VDP3	Mical1	1	5.0576	17	4389221	3084165	3890764	4462177	8202213	8234859	1.09803e+07	7807990	8.99348e+06	13192462	6831810	10360880
Q8VEK3	Hnrnpu	1	42.039	17	9275995	5.73221e+06	7.25377e+06	5220723	5.28029e+06	13098730	15289800	13512605	8.18224e+06	8484786	12008440	13000690
Q91VR5	Ddx1	1	21.4713	17	2549373	2890114	5128280	4981831	4991171	7.24616e+06	4300684	8618414	2667451	5208649	5068313	8.02118e+06
Q91WD5	Ndufs2	1	16.4588	17	7.38937e+06	5575449	11278025	12646420	7.08651e+06	4265631	6.7375e+06	10723550	7091650	8.68017e+06	7809996	6997736
Q99LC3	Ndufa10	1	23.5427	17	39041665	3.76337e+07	6702097	3.74078e+06	15484030	24387020	7565712	6687957	15023270	21705910	10311110	6.13684e+06
Q9CQQ7	Atp5pb	1	48.4481	17	9877867	14426490	11227190	18707015	16460920	6912412	17731880	19047090	18244170	17593740	11173380	10550066
Q9D051	Pdhb	1	37.3086	17	10380260	12705870	5642064	9705446	27405360	33089526	20682550	10008739	24927630	23005020	7.39307e+06	14404420
Q9DBH5	Lman2	1	18.4734	17	4328360	4.32043e+06	5.46567e+06	5.98371e+06	7198411	4941925	8.1683e+06	8065932	5.19951e+06	3261604	7.15426e+06	8782582
Q9DCD0	Pgd	1	31.1527	17	5447194	6.45008e+06	9.95645e+06	7574922	12932475	11276650	6562033	10145612	11376435	7724710	7887945	10962720
Q9DCS3	Mecr	1	51.3244	17	24559550	17757295	21990270	9581726	6694462	5305966	8.13697e+06	3723376	3001405	8624870	7509912	43071294
Q9R069	Bcam	1	50.7119	17	8105893	8614583	19014175	20457800	14569960	1.98704e+07	20634405	19838505	14319925	1.45025e+07	21683330	15213830
Q9R111	Gda	1	31.7622	17	5806220	3395316	3.88505e+06	3974767	10681470	11879660	4257269	5215669	5.58315e+06	8790467	6052498	14734830
B2RPV6	Mmrn1	1	12.2556	16	8.62894e+06	6525016	11227840	20251487	9.73506e+06	11103520	5.13069e+06	6162284	16162585	8.57021e+06	14925300	2738459
O55029	Copb2	1	39.3151	16	6215910	5383221	4108868	5.58998e+06	5747852	13091830	9.04249e+06	15243084	5163912	8130089	7362579	5884817
O89053	Coro1a	1	75.6473	16	8165970	8878397	3.33422e+06	3321660	18661660	21570360	6030023	5.24986e+06	6563759	6440975	4966142	6.9151e+06
P12382	Pfkl	1	12.8197	16	8975012	6.87749e+06	7131677	7594470	7944332	5360662	6981708	1.07466e+07	8.42321e+06	4787340	5535944	5756402
P13542	Myh8	1	103.442	16	7958251	3817655	9.8167e+06	5605925	4704526	15590440	3398655	8.52429e+06	3728902	4378044	3531324	2.04198e+06
P16014	Chgb	1	12.7315	16	7209435	7477345	2451114	7156404	7365302	46209312	6552316	3464929	21441907	69814754	19758644	4680079
P19783	Cox4i1	1	36.9092	16	6011592	22225150	5058594	6079268	20128380	21922610	8881722	22025659	23757790	27140860	23892210	10722618
P21550	Eno3	1	63.7126	16	1333248	4939474	3303432	6265140	1.60629e+07	13040375	1517967	2198093	1.03154e+07	8.00894e+06	5.38917e+06	1487914
P27546	Map4	1	29.7042	16	5.8534e+06	5434274	8.04084e+06	10507420	7477502	2.10034e+06	9.93092e+06	9.36546e+06	4747363	3681968	8.57729e+06	6681930
P28271	Aco1	1	42.3969	16	5641083	3.79498e+06	6242585	1.37689e+07	12843660	11456485	7.92956e+06	21630356	6.06516e+06	12320650	10694030	5322810
P28867	Prkcd	1	3.15985	16	1893075	6230743	6.43434e+06	6548837	9.68784e+06	11257170	9473523	12423740	6.04709e+06	1093208	4800929	7876410
P29758	Oat	1	53.5335	16	11762270	11285470	13108505	13947000	12618060	12244500	16079090	14859650	10260110	9.79815e+06	16804730	16979395
P42125	Eci1	1	27.069	16	9.23617e+06	16884560	9791803	11505920	42704051	12825700	15822470	8.39429e+06	17142840	20069950	16993535	3.92234e+06
P52196	Tst	1	21.4715	16	141734978	37530560	60001060	8997639	10430864	3454441	36575604	19115860	16815735	4.59546e+06	10779370	9835559
P54822	Adsl	1	7.70099	16	7045743	4785585	8128285	7067836	8.85871e+06	9764374	4.0839e+06	6857970	6896823	4.20611e+06	5.4425e+06	5652520
P55096	Abcd3	1	59.7625	16	10301634	5317367	2510597	3213909	1.43006e+06	5182645	18607375	5906892	9237994	30010470	3.63169e+06	3160268
P62897	Cycs	1	43.6596	16	8415708	9.06263e+06	14788297	20432240	78118504	5.46851e+07	19637967	22052170	68336506	46873920	27723500	22993125
P62908	Rps3	1	48.983	16	10574517	14070500	7465050	9418085	11337860	14519320	17408160	10744770	1.04422e+07	13892860	21641970	22477160
P63094/Q6R0H7	Gnas	2	19.9571	16	7688588	8208105	10307550	12894020	10716100	8.80487e+06	11459660	9136754	9.17048e+06	8024402	14263030	13269770
P63242	Eif5a	1	53.1903	16	7124585	15530340	1.48718e+07	16147510	14229450	12845590	28658670	21011775	1.31651e+07	23003530	28445160	25583650
P70168	Kpnb1	1	47.0323	16	1.36611e+06	3916591	5736225	2960604	5143791	4734918	4.44289e+06	5.82369e+06	3552096	3.93969e+06	2991278	4009027
P70290	Mpp1	1	20.2456	16	6.02791e+06	5935278	12148430	7130017	11020385	11049871	13916930	9.67738e+06	9263036	9.38318e+06	8309989	9.22936e+06
P84091	Ap2m1	1	16.9506	16	3725018	6.85584e+06	3836592	3736482	6297513	3250895	6440287	4281383	4189730	3387779	5253392	4876441
P84309	Adcy5	1	12.8517	16	7.82394e+06	9.05251e+06	8.65953e+06	3.46941e+06	10653860	8.76918e+06	13607800	12973510	5284373	9182791	3.49306e+06	9.25879e+06
P97315	Csrp1	1	83.6622	16	85323230	46145000	84730192	72551472	34149140	40759550	139723952	145030320	46599459	3.6082e+07	144213494	117069388
Q03173	Enah	1	11.8329	16	5497671	5.58228e+06	7340444	5019879	2603754	2619027	8976331	7186102	3822405	5244483	5398360	6501751
Q0KL02	Trio	1	17.0378	16	5799384	18263890	3422471	20470840	24703480	1.25857e+07	32954940	3.76114e+07	15621830	11548940	20832150	1.32724e+07
Q3UJB9	Edc4	1	12.7862	16	1.21126e+07	1.18619e+07	9.10391e+06	7077468	83846124	8.23571e+06	8.93852e+07	5038533	9.50618e+06	5.099e+06	1562478	8.86678e+06
Q3UVR3	Ttbk2	1	2.16617	16	10613620	8.37669e+06	7767529	15182066	9.40996e+06	3547079	5530435	4915994	11299210	7.74728e+06	4256131	6955698
Q5DU25	Iqsec2	1	12.8212	16	5.11416e+07	3708862	6682456	12474230	7.63149e+06	6.14681e+06	2729398	11250970	4.36059e+06	4.32662e+06	6380287	2633979
Q60875	Arhgef2	1	4.23408	16	2731307	3943597	23494160	4461436	5.38829e+07	1371668	25296300	28476100	47323560	1.4706e+06	8.20137e+06	2430693
Q61425	Hadh	1	65.9577	16	5802512	6.78651e+06	6695060	6658722	20057320	21534050	9.4908e+06	7658876	26851070	23366008	6845123	8079091
Q61830	Mrc1	1	12.8227	16	2881127	2032978	9695425	5.09974e+06	7503701	53210030	4763920	6986219	2269788	30795686	3007573	4.64992e+06
Q62234	Myom1	1	17.0027	16	15389480	1.41411e+07	4.91682e+06	5.11883e+06	6.42362e+06	7559528	4.69827e+06	4378510	5461449	1.0029e+07	9.26711e+06	5.79622e+06
Q64518	Atp2a3	1	89.251	16	10506390	15076940	8.35989e+06	6665929	5729607	12870301	10215255	8908631	6301624	5.88094e+06	4.97913e+06	8.2554e+06
Q69ZR2	Hectd1	1	4.24736	16	9.12375e+06	6305223	9812445	17652800	47157880	11623690	6513053	19075795	1281383	13310710	14065880	16128530
Q6A4J8	Usp7	1	12.6475	16	7866360	1.21091e+07	5.62355e+06	6.34423e+06	9635436	14497590	9459949	9531673	9.97103e+06	10560630	15250930	14817420
Q6B966	Nlrp14	1	46.9045	16	14024500	18779180	7622291	48131480	15033530	10651940	1.01392e+07	12893540	1.13109e+07	43761706	19211940	9.84411e+06
Q6GQT1	A2m	1	45.4133	16	10620573	1.21306e+06	2653922	2312440	8544514	21838910	1049576	3.2436e+06	14337690	4197863	903605	5857553
Q6P5D8	Smchd1	1	8.458	16	15729600	10531300	5644987	19702950	15339746	2.23228e+06	10899570	3.87063e+06	1963703	3081621	8484548	8519788
Q6P5H2	Nes	1	38.3663	16	951354	13989263	13017970	28749710	35268552	14836405	1.42249e+07	8.11654e+06	8057596	5836899	5422762	5835377
Q6ZWN5	Rps9	1	25.0683	16	5.01679e+06	3.20566e+06	5819320	6034191	1.82738e+07	6.27635e+06	7.11165e+06	5165902	0	1.50177e+06	8758687	7.07238e+06
Q7TPV4	Mybbp1a	1	25.5147	16	6771492	1.08125e+06	4172141	5320555	3.20829e+06	1.25852e+07	5.54867e+06	1619887	1337805	3827305	4.73351e+06	1923528
Q7TT50	Cdc42bpb	1	8.48775	16	11283720	5338154	6.22365e+06	1858103	3932717	4.7275e+06	10990730	3841162	3578916	2235239	6.64288e+06	6911809
Q80TV8	Clasp1	1	12.7408	16	6420352	5.91599e+06	6013691	5355005	3.79176e+06	4.01737e+06	15273440	6408704	3.53792e+06	4098414	7.20537e+06	5948854
Q8BZ05	Arap2	1	3.08116	16	14033870	20667065	25684490	22002900	5450036	67916816	7.85905e+06	60424469	9.67592e+06	23619105	6823516	30805860
Q8C547	Heatr5b	1	4.3082	16	2.99314e+07	119004344	1.47419e+08	9.58969e+07	25039630	20153940	25623964	2.96668e+07	30221275	9.81876e+06	32616440	30188340
Q8CCB4	Vps53	1	4.27596	16	9091982	7865932	12308797	9.82814e+06	16989705	13902270	26103910	9.38129e+06	9.64077e+06	13661707	26903675	12968050
Q8CG47	Smc4	1	10.8451	16	2764498	43452672	1.22683e+06	4.58151e+06	10325430	43779312	2190382	53690312	12424200	13198240	7093888	9471100
Q8CGN5	Plin1	1	4.21325	16	6888315	3.13807e+07	1.98602e+06	4259338	13208240	11570910	10309056	13567450	18694570	17993420	8580418	16550700
Q8CH77	Nav1	1	4.23408	16	4044056	104513864	1.66871e+07	11841218	2503051	13731800	8594293	4444939	3704463	1131707	2287367	4236547
Q8K370	Acad10	1	38.5269	16	2.88638e+07	8421840	4.31974e+06	10015030	4455701	22299500	6.69909e+06	7706498	14525890	12002257	3.46212e+07	4072961
Q8R1B4	Eif3c	1	21.2263	16	29697075	4155773	4965396	3199649	8.17426e+06	11624940	6056853	8.07809e+06	3578195	4915474	3182897	2926931
Q91VS8	Farp2	1	4.18654	16	7093699	6501380	12705480	11602182	6859987	7795197	6008590	46889120	2.13841e+07	1945019	25806686	10859560
Q920I9	Wdr7	1	21.3505	16	1.0321e+07	4.16742e+06	5.59369e+06	5752354	1787958	6626483	1881815	3048346	2.56115e+06	1341135	3344183	3205831
Q922J3	Clip1	1	12.7911	16	1112729	6204928	12143250	2846385	4250977	7522326	22798460	6.46543e+06	10697408	9.93605e+06	12448970	7398341
Q99KY4	Gak	1	16.9723	16	11411090	16298920	13098810	10618300	6574172	4691263	4608044	13597640	23920820	28429045	4621980	3.58328e+06
Q99LB7	Sardh	1	81.999	16	5328259	782973	5685596	7.1994e+06	8594818	8.0372e+06	2263869	2602010	2183004	3921139	1380185	6.76666e+06
Q99LX0	Park7	1	45.5638	16	8.00817e+06	7481849	9937602	12287320	11596320	9.52956e+06	10593025	13551095	18985170	21901090	13332995	16525925
Q99MR8	Mccc1	1	42.7091	16	2860313	3566510	1465904	4743873	1.03174e+07	7256337	3584653	5475615	6010318	5566186	4.9235e+06	4167488
Q9CR68	Uqcrfs1	1	36.5492	16	4199415	5648354	6458860	6088038	20872250	23233280	6700072	6464068	24598560	24634350	8.26267e+06	7669288
Q9D1H9	Mfap4	1	39.4152	16	34677320	31921020	1.30191e+07	36843680	22948940	15805070	25112570	24603665	12112585	12259110	24918511	26416460
Q9D1Q6	Erp44	1	36.9863	16	7.84565e+06	5535617	7898528	11116510	5.0292e+06	1.19366e+07	7531168	13902550	7578114	7.97086e+06	8208159	10211400
Q9D2G2	Dlst	1	27.0101	16	5.72793e+06	5.5816e+06	9.70605e+06	6415946	31257640	21445500	10191890	10867235	27196110	27705535	16731900	7072814
Q9D819	Ppa1	1	19.3282	16	8.10541e+06	5257540	5116844	2967697	11334830	15335700	6137885	4657145	5938011	5864131	15150830	21095775
Q9DB05	Napa	1	19.0391	16	5163174	5196777	17416970	6262305	1.4809e+07	7283932	5027719	5406497	7.86847e+06	3941768	4539954	5660650
Q9DBG3	Ap2b1	1	61.4563	16	6993715	5811896	7484728	9739431	21891010	13248610	9667460	8775948	5239095	6.50698e+06	10800520	9.59274e+06
Q9DCT2	Ndufs3	1	33.8447	16	7589093	5128238	7048134	7477811	11962735	18282610	10748395	7221313	16559185	14232750	8.11168e+06	7078324
Q9DCX2	Atp5pd	1	44.5739	16	4696674	5391782	15057927	12154910	20925542	18740925	7873632	14848900	8667814	9683646	10297500	11145227
Q9ET54	Palld	1	7.89948	16	9.27795e+06	4139131	5222602	5456289	4871216	2930132	10051926	7924262	4593654	5905076	6.28459e+06	6621209
Q9JJG0	Tacc2	1	4.25814	16	1.2103e+07	5323968	6.97597e+06	26699679	4385345	15894230	7118627	40105430	5188726	5.13791e+06	2822669	2.04888e+06
Q9JKS4	Ldb3	1	22.506	16	10329706	9411260	6141900	2796715	12358280	18041470	6779182	5465670	18432150	9917422	8.44837e+06	5334564
Q9QYC0	Add1	1	17.0374	16	3918634	3587104	5374881	8716832	7.15621e+06	14554050	5307877	4727245	8282226	5.26796e+06	13864845	7.01821e+06
Q9R0H0	Acox1	1	68.5458	16	13725135	4637228	11092983	11593813	11067067	11489310	4140681	9.98167e+06	24108930	9643018	18193680	18697380
Q9R1M5	Nlrp5	1	76.7515	16	10205050	3942821	4.50954e+06	28020832	1652983	8755675	1194326	24594420	4848188	4888398	6701469	11880930
Q9R1T4	Septin6	1	25.5988	16	3.64813e+06	13033970	5949563	5806050	4775364	9.34713e+06	5855098	5.39888e+06	4927000	4898616	7354212	3984185
Q9R1Z8	Sorbs3	1	8.55778	16	8.79656e+06	14320140	12531255	12416130	11654690	22642600	13855830	25746360	9638537	7954440	11809500	14559632
Q9WTS6	Tenm3	1	4.18901	16	16334860	15595560	14611727	6.78979e+06	7080777	5037024	5434271	4805452	3.52004e+06	8.58037e+06	7901292	18887410
Q9Z1G4	Atp6v0a1	1	37.0667	16	4934891	7233512	8205378	1648846	0	1262404	5753805	4183582	4453496	1.32345e+06	1120089	2.41451e+06
Q9Z1S0	Bub1b	1	8.49827	16	7.53525e+06	2572191	3862997	6178741	12299550	15750580	2311361	8.69436e+06	22648960	23474221	9.42237e+06	8.56722e+06
B1AY13	Usp24	1	8.3851	15	10132120	10088070	7177585	4033116	6.88343e+06	12808672	12510844	6989772	6622106	15488580	8.95606e+06	8.74154e+06
B1AZI6	Thoc2	1	13.0212	15	0	2846573	18599835	1.3226e+07	3283957	17073520	8.19428e+06	7102776	23715170	6.77478e+06	14280130	12322460
B2RXS4	Plxnb2	1	25.4548	15	5.86417e+06	5.42241e+06	14958920	14886735	12671245	8626811	2541368	16391050	12804915	11902060	2880337	2988597
D3Z7P3	Gls	1	38.2786	15	1519970	2328329	2.86549e+06	2130964	8.87363e+07	8.22608e+06	2786362	2201029	2480467	8.36345e+06	4797301	2409886
E9QAT4	Sec16a	1	4.26252	15	1675862	0	5.59498e+06	1.89617e+06	9790257	8156316	2016783	9.32339e+06	1511509	764092	3.90005e+06	6031236
L0N7N1	Kif14	1	4.22388	15	9.99622e+06	12456630	116943800	1442779	4973000	18503300	4.98322e+06	69855351	6507336	7007147	5753139	6606176
O08808	Diaph1	1	17.1234	15	5978883	6210059	6399842	6707484	20606890	1.18326e+07	4456024	3.41236e+06	5414035	1.09082e+07	4529187	5963401
O08917	Flot1	1	20.8076	15	4716643	3.42498e+06	4038504	5534141	3.09895e+06	3466170	6635361	6144155	3682867	3691727	7758063	6.88599e+06
O35350	Capn1	1	8.02343	15	1.55054e+07	6.79942e+06	5.75606e+06	6115273	31209830	27355540	2994129	7361444	9721515	9.62432e+06	8138240	7.3181e+06
O35459	Ech1	1	41.0664	15	8.49884e+06	5483005	6.02018e+06	4063883	9850166	10474620	12535540	16901810	9.13562e+06	8.73523e+06	2375623	8.73751e+06
O35685	Nudc	1	30.1259	15	7.86108e+06	86257216	5.01056e+06	6837166	2698564	4294609	2421884	2612410	9.393e+06	8.06079e+06	3019830	7182584
O35936/P16283	Alox8	2	4.26844	15	18616375	7052885	3508716	3746745	17483815	16534040	3176204	27854835	9609646	18289290	1.90703e+07	6749364
P10493	Nid1	1	34.0748	15	6602699	9222757	6506794	4757366	9.99692e+06	2.63545e+07	10948565	9.78957e+06	8394551	8243544	4.54642e+06	6.69593e+06
P11103	Parp1	1	17.072	15	8983086	9625145	14067005	15892250	18257770	7928386	18199190	2780740	11623864	17238190	5.2557e+06	5221310
P16460	Ass1	1	42.4834	15	6.42879e+06	10281590	11945384	5.27828e+06	2569309	11391050	10947400	12564640	3.01271e+07	1.01761e+07	6702375	9280256
P17427	Ap2a2	1	31.137	15	9157664	4521288	3.65281e+06	7.40982e+06	14169280	2627729	3384232	4364047	7384437	6139873	8055106	6749323
P17742	Ppia	1	70.7785	15	69376232	70900448	54464832	117243400	45399000	31304070	140711296	117450504	64035076	91366864	8.18527e+07	93606952
P26928	Mst1	1	21.2164	15	2.8443e+07	1.50575e+07	2222882	10458190	6.07255e+06	15605565	3308550	11649943	1.5623e+07	2.21864e+07	0	1.32876e+06
P29788	Vtn	1	68.4781	15	20817885	2.08271e+07	17999730	17289955	23933190	10909965	16616115	6828121	1.81687e+07	20678000	21214455	19871775
P35436	Grin2a	1	25.7822	15	3369714	6420415	13332714	15440125	115880096	142920000	2.14766e+07	29685255	10463170	11422070	28112110	19681510
P39447	Tjp1	1	20.6271	15	0	1564967	3006331	2056380	2043420	6105823	2390620	2559642	3637069	6939660	2.65309e+07	560101
P39655	Alox12	1	60.1593	15	7.04658e+06	8.38374e+06	4456035	3.12268e+06	2780315	1.41691e+06	8.16794e+06	6784518	6009065	5547806	6.16387e+06	5.03006e+06
P42208	Septin2	1	29.2851	15	12760616	8.22286e+06	8.35466e+06	9.87067e+06	12790255	7497461	9736576	10727530	5972196	9039878	11372190	18253680
P47708	Rph3a	1	30.0741	15	3.80803e+06	15857210	4244484	5134680	226489698	8.05392e+09	1.68424e+08	7705227	6351289	7297260	1.29653e+07	1.92658e+06
P47857	Pfkm	1	33.6167	15	5439355	5473598	4415903	6963332	7.32889e+06	5465226	5.38662e+06	8125959	6.4899e+06	4.40259e+06	6320701	6997956
P48962	Slc25a4	1	108.183	15	1.63351e+07	1.75638e+07	47066648	28886310	70103504	65033180	65205540	73175382	67386512	51225320	68120220	63884230
P49138/Q3UMW7/Q922R0/Q9D2E1	Mapkapk2	4	2.48005	15	17185950	18097310	2.18615e+07	53307034	2905832	4195543	29375939	40954580	6.34404e+06	12878230	9974544	7212617
P54310	Lipe	1	12.8344	15	6.7726e+06	7.37374e+06	2508919	7.59037e+06	3871269	4918747	8.65605e+06	3396660	3.8895e+06	1.57105e+07	3058847	1.00185e+07
P55302	Lrpap1	1	11.4777	15	6176000	1736954	18631003	4.23887e+06	3773493	1.70542e+07	10481540	6779973	4499561	1.28053e+07	7.89837e+06	9.53547e+06
P59999	Arpc4	1	22.3567	15	17037450	18150430	15411250	15473020	16614640	17564530	24759110	25562520	16991440	16249240	23871250	28188080
P61161	Actr2	1	28.8539	15	32842171	11107550	8.18377e+06	7813815	9.29605e+06	6300546	9573399	11479058	7.65395e+06	8.89369e+06	9.76792e+06	12589275
P62960	Ybx1	1	17.1082	15	1507003	3210309	2315178	1823405	2716631	2562901	1.70639e+06	37235228	4.90123e+06	918285	3044987	3054092
P62962	Pfn1	1	64.5179	15	53863126	53473632	2.79094e+07	52482000	52877232	54784880	45958366	47310159	9.79725e+06	8296282	159637110	21191340
P68254	Ywhaq	1	97.027	15	13472821	10142400	16850420	1.52026e+07	11167419	9.56458e+06	20917150	30802035	7190636	15955380	23285252	17720440
P70404	Idh3g	1	37.844	15	6.29755e+06	6691386	13573380	8.35995e+06	15372150	12374880	1.028e+07	1.18831e+07	7597677	5732584	17861550	17786810
P97310	Mcm2	1	17.1598	15	65580990	114142200	5.81072e+06	8561653	9.08929e+06	1.41334e+07	9811340	1196787	3910471	2798503	5570334	1.13191e+07
P97351	Rps3a	1	52.3727	15	6055056	8586124	10547310	7547711	16332120	1.20651e+07	11649670	13869285	25648505	17789830	14855330	10496630
P97496	Smarcc1	1	4.19905	15	7.3429e+06	6773067	8.85363e+06	5647708	12871635	1.08171e+07	20145340	7025772	21004210	11336570	9.05836e+06	23998220
P97501	Fmo3	1	31.7153	15	8.11889e+06	5.99713e+06	8274172	7.93805e+06	8.66622e+06	6076440	11302506	13022025	8.60629e+06	1.79414e+07	6311895	8024587
P97807	Fh	1	45.0676	15	948538	4.98795e+06	5291784	6404159	14644410	20762100	6077913	11872170	17424190	19531575	4658818	1.0336e+07
P99029	Prdx5	1	48.7012	15	14006160	9.66397e+06	14542965	12774780	16796980	15884695	21082090	18860210	18724455	15400765	16222555	15896750
Q01279	Egfr	1	67.0152	15	2738375	2.94004e+06	4.59034e+06	2.15242e+06	6927206	10849190	3.48347e+06	7048254	6818094	3580549	4688865	4742053
Q06770	Serpina6	1	50.6461	15	9.91267e+06	15572990	23189110	23863110	5526102	2.9644e+06	2.43774e+07	28257460	8.29979e+06	4140209	767478	16919008
Q07076	Anxa7	1	33.9801	15	9856168	8582583	14947180	10000935	11801055	9.21e+06	13855680	13291680	12054336	8333093	9566523	8855936
Q3TL44	Nlrx1	1	38.5538	15	3106555	3942558	11043480	3.37481e+06	2.19108e+06	9211955	1276883	16337030	4265917	6.38395e+06	899967	1.2771e+06
Q52KI8	Srrm1	1	4.30252	15	461244	1473470	9390952	9557774	8.67178e+06	9.27506e+06	6191129	48786752	5535296	8560993	451526	8140900
Q569Z5	Ddx46	1	8.66202	15	2393242	6300981	8.45422e+06	82550563	16163407	16472115	35650350	21589505	34280720	6200540	9981653	11976300
Q569Z6	Thrap3	1	8.63214	15	6528337	8.72278e+06	29552423	6368070	8.04017e+06	42608170	31734969	8.35521e+06	34407760	173767086	8196952	2.91327e+06
Q5SW19	Cluh	1	29.8274	15	4.43735e+06	8446291	2.61559e+08	2650669	3484240	5457944	4.9612e+06	8.34378e+06	1.91289e+07	1.82478e+07	10001670	4197967
Q60520	Sin3a	1	8.45189	15	3172144	4.90877e+06	7330720	29345095	19744330	18654595	12682070	12093393	20587130	10448500	25752511	13406570
Q61029	Tmpo	1	31.6635	15	6736515	8.47414e+06	7886862	7.33033e+06	10627770	12117700	14086345	8.32256e+06	7.53999e+06	9505991	8.11342e+06	8856971
Q61136	Prpf4b	1	4.23408	15	3568416	3805065	25849980	10659930	1.16903e+07	15789930	3.40935e+06	2894324	10507830	9.67149e+06	3.28083e+06	4.06003e+06
Q61508	Ecm1	1	46.6705	15	7642841	1.01117e+07	8.23732e+06	5145670	10150690	10130180	10700740	1.48721e+06	8.14e+06	5.21983e+06	8753993	10726295
Q64514	Tpp2	1	38.4081	15	3972393	4010232	1.2e+07	3974771	26214115	49670600	6025906	8.54992e+06	13120472	12863808	6134138	2351670
Q66X05	Nlrp4f	1	29.8373	15	518030	2532078	2737242	3977941	18553830	9245746	3343967	1.68808e+07	2099629	7.6878e+06	6182206	6402534
Q6EDY6	Carmil1	1	4.29533	15	1238494	12904080	2.62657e+06	2.61222e+07	4102455	2327154	3312742	16910301	3454121	3208581	3541179	8.39134e+06
Q6NZL0	Soga3	1	4.25021	15	14215150	11010780	1.21363e+07	11657871	17423215	20580130	18541705	4226745	20595400	9966612	27604925	16074300
Q6P9K8	Caskin1	1	25.6108	15	10816914	12397240	4430429	3397271	24759470	1.69903e+07	28777885	7381984	14295135	8.6575e+06	10697750	21286080
Q6VH22	Ift172	1	4.22658	15	5808259	4181986	10136364	9.92141e+06	10637677	12345070	22856250	9.30105e+06	6.55937e+06	5.69583e+06	1.35035e+07	27150430
Q6ZPJ3	Ube2o	1	25.4672	15	9794580	9.71733e+06	17169250	1.44116e+07	3450270	9.07173e+06	16327350	2601528	9317473	5362712	3336380	3986401
Q70IV5	Synm	1	8.5534	15	7049285	8765264	17661110	69798910	9833395	22417057	6287646	2.90497e+06	15300855	11532840	2087638	10078850
Q7TSQ8	Pdpr	1	29.9244	15	4254058	4370934	6124629	10974940	1.14671e+07	8.40589e+06	4404131	7753667	57239400	7383469	3220969	4064971
Q80TR1	Adgrl1	1	8.55343	15	5.43535e+06	4776440	1.35679e+07	451806	6191911	11926340	8.10424e+06	5.8001e+06	6120505	15848620	5.43899e+06	9718645
Q8BU40	Nlrp4a	1	25.5962	15	6611586	10019262	5863200	9.03371e+06	15295190	1.08716e+07	2.35447e+07	4165466	8920980	19369710	6248927	7.43921e+06
Q8BXA1	Golim4	1	4.23477	15	4761751	8502459	8285885	1.42445e+07	14519440	14271600	3892004	2754581	4232776	23058510	10625690	14273690
Q8C8U0	Ppfibp1	1	4.21129	15	1.51817e+07	1.51579e+07	4918281	15215510	14161505	11530880	9.81546e+06	6291520	11343116	11440273	26723610	5469666
Q8CG48	Smc2	1	4.22793	15	1.28674e+07	18495030	6751329	19200840	4975700	79418159	81710280	77150848	89278648	26268190	11263305	13120040
Q8CHG7	Rapgef2	1	4.22321	15	4019750	5765882	6583897	7225950	1.2219e+07	17326414	9216944	15091216	6603971	9.32749e+06	6.81989e+06	5163958
Q8K4I3/Q9ES28	Arhgef6	2	8.50745	15	3202601	8790391	6523220	4.06601e+06	12418495	11426300	7.38906e+06	15741980	3406738	6116890	7.66063e+06	5803863
Q8QZS1	Hibch	1	38.4605	15	3738647	15351751	27558840	51429040	8.51709e+06	9604908	6.19692e+06	2684436	4781476	5477664	9.42222e+06	3.85428e+06
Q8QZY1	Eif3l	1	29.3312	15	3.90115e+06	4030099	5.91429e+06	4574170	9367286	13461420	6082043	9.98933e+06	11553010	6.89609e+06	4909127	4889396
Q8R146	Apeh	1	19.1222	15	5672136	3813935	9.37262e+06	3315534	13312190	8.11476e+06	2.52308e+06	5026294	8846337	8123685	5139394	6.92222e+06
Q8VEE1	Lmcd1	1	31.3524	15	1.04138e+07	9.70956e+06	16667220	1.73636e+07	18210970	21993375	20376661	16979673	14267215	8959894	16756595	14908920
Q8VHG2	Amot	1	8.48064	15	6800353	1.2881e+06	1.03166e+07	9.31485e+06	80322832	22658780	22691520	21213190	1.31049e+07	6657307	11958135	9998846
Q91V61	Sfxn3	1	54.9876	15	16182025	16037020	20488220	8.75363e+06	7864315	8645790	13115170	17211682	6507391	7.51131e+06	18760150	25547720
Q91XM9	Dlg2	1	55.471	15	4475449	9762967	44368001	4702283	15977699	1.24111e+07	35472208	70199615	9.02916e+06	215096000	3125325	1.46388e+07
Q91YE8	Synpo2	1	22.9819	15	7020463	3766015	7.72773e+06	8795698	12701990	9.93634e+06	6.85947e+06	7647504	17484060	16785070	11915602	10571670
Q922Q1	Mtarc2	1	25.6935	15	2103477	4.39085e+06	2967021	5211986	40031720	43848620	7736369	4181808	19066898	1.97177e+07	4739744	6.92736e+06
Q922R8	Pdia6	1	43.5406	15	8372593	8717406	7.62203e+06	8.77073e+06	16625800	9345029	14301930	12263940	8.23115e+06	8.70871e+06	10562670	13582290
Q922S4	Pde2a	1	8.51775	15	8789239	1.03919e+06	3425672	13430450	20636850	9885275	3194299	14463238	14542610	2175370	0	15308780
Q923D2	Blvrb	1	39.3682	15	15641838	15741590	12259560	12301090	17919240	32416080	18921032	15958040	23137185	33843305	13290250	14367810
Q99MU3	Adar	1	4.22861	15	1.56581e+07	7.44602e+06	6990718	3466504	4829632	3709470	12515193	102921400	113524454	219355600	1.92601e+06	4681847
Q99NE5	Rims1	1	13.2916	15	6.07073e+06	6326326	8242661	2.59767e+06	8588365	5508579	1631538	11206150	7917024	11024970	5942896	6127252
Q9CQV8	Ywhab	1	67.5328	15	13916240	13100220	18929570	12364870	26010340	19773232	28159400	27560446	20806220	21409600	12427282	11175990
Q9CU62	Smc1a	1	12.751	15	1.13714e+06	9.1196e+06	8.11617e+06	7.3136e+06	20295975	18005695	11421560	1.73424e+07	6.28387e+06	15171780	3421522	19345350
Q9DAW9	Cnn3	1	50.2061	15	1.5081e+07	10777570	1.90839e+07	23989030	7.79532e+06	10841320	14895940	12151300	8.33859e+06	5531020	24859400	9385280
Q9DBF1	Aldh7a1	1	36.366	15	11315271	5664920	6734447	3683168	9678882	5433858	7966233	6331740	6573918	11287580	5846008	9380331
Q9DBL1	Acadsb	1	28.7357	15	6.17318e+06	10572050	5102877	9008547	3.27574e+06	4.57776e+06	11522250	7701212	8.09159e+06	6648521	8291036	7382328
Q9EP69	Sacm1l	1	20.5757	15	44414632	2.91673e+06	10708980	41875900	4.18707e+06	10384087	14565450	25260684	6.81714e+06	9.86092e+06	2817987	6468029
Q9EPU0	Upf1	1	42.5975	15	4631392	3665729	0	6717762	23750880	682816	20303350	0	5487380	0	4199757	2458330
Q9QVP9	Ptk2b	1	4.26993	15	7579128	1578049	4108424	3989618	1.03316e+07	7.67018e+06	2712609	777121	13595140	1891924	4728943	4364559
Q9R0P9	Uchl1	1	61.2	15	9029197	8768884	7202335	12476967	21475920	11949795	1.1844e+07	12483690	5908904	9.52038e+06	8.76275e+06	1.14058e+07
Q9WTX8	Mad1l1	1	4.22929	15	4.56764e+06	13228519	8685387	7728531	1.41175e+07	12437180	22987804	11487980	8.62331e+06	3.06439e+06	8.81369e+06	6106801
Q9Z0H1	Wdr46	1	4.23546	15	2650400	14942570	3742664	71454273	1773952	0	10343170	5480011	5433073	8618708	7516400	4375107
Q9Z0X1	Aifm1	1	21.4522	15	10607810	10695360	4.31196e+06	14883710	11327450	10464710	1.09299e+07	1.00178e+07	8.51578e+06	10810280	13578685	3442066
Q9Z2Z6	Slc25a20	1	34.2321	15	10870050	12024800	6114644	4.22022e+06	15156235	22409220	16411983	6296150	25650500	17824450	5118529	10787101
A2AJA9	Ajm1	1	4.32825	14	244387200	10753300	8.14005e+06	64008008	34710965	29653840	22173780	7549518	234483212	27860860	1086524	7.73127e+06
E9PV87	Talpid3	1	4.24736	14	22662753	3618019	5315832	8.68895e+06	2709115	10787775	4596425	6913097	3537214	1.93616e+06	8.44388e+06	1.36417e+07
O08601	Mttp	1	38.4166	14	2.88756e+06	5927485	0	560068	8.61082e+06	2878959	1197010	6975368	0	14061090	7598887	4.57503e+06
O08788	Dctn1	1	32.4406	14	5070473	4943493	4052303	6417531	12955235	1950820	20529009	7872778	13242800	9.21792e+06	6.10919e+06	27153073
O09131	Gsto1	1	29.9014	14	8.32119e+06	7773952	9600161	9.01365e+06	14390170	18873550	9788876	1.65545e+07	11990407	1.37083e+07	16835600	24487745
O35379	Abcc1	1	4.26179	14	4651310	6749153	6188482	5792343	8824987	14340714	6.76384e+06	2.01145e+07	9.84201e+06	4160435	18432142	1.37897e+07
O54734	Ddost	1	36.6406	14	11851670	9424166	6919295	3.75288e+06	8274744	8.61403e+06	13945930	11825860	8.50846e+06	5.42568e+06	11252900	8.9777e+06
O70209	Pdlim3	1	19.8306	14	12298540	14395410	15898300	15024250	14310060	8.76856e+06	11019564	11373205	1.46867e+07	19272210	9.95546e+06	8947469
O70293/Q8VEB1	Grk6	2	4.3565	14	3192926	4081613	2723116	1.02377e+07	6.9455e+06	12577830	4544491	12254920	9.36389e+06	22716670	8379324	20515100
P02463	Col4a1	1	12.7254	14	5.26199e+06	6516195	2199734	1954321	3658878	17018030	4451191	11818121	1355961	2.62775e+06	17711080	4.13233e+06
P05201	Got1	1	21.3411	14	11504230	7175744	4192807	9.46146e+06	10551365	9.92495e+06	828424	7.81635e+06	9964744	7501425	3468107	4443350
P08074	Cbr2	1	39.3706	14	11515380	1.11646e+07	2.55386e+07	29329660	20790370	18633500	2.09333e+07	28458950	22008118	20437360	113699600	101960204
P12023	App	1	16.5321	14	4.14475e+06	4967260	11369390	12923085	18749095	8.10446e+06	9.49219e+06	14745900	3704860	5.38069e+06	11832105	1.03397e+07
P13634	Ca1	1	46.5616	14	17396950	18090250	12762995	1.67985e+07	58632560	74317712	13176760	11089150	39944014	52268686	14328400	12613270
P14869	Rplp0	1	41.4478	14	9001327	8.63829e+06	5809697	7010476	9117530	7859907	8987285	11192750	7180171	6877534	12218300	11970450
P15105	Glul	1	29.9359	14	5690668	33878852	6731689	9.59058e+07	16083410	7803719	6985386	10459937	1.00988e+07	7.61232e+06	8.44616e+07	6029697
P16015	Ca3	1	32.971	14	5529944	6110155	6.20964e+06	8050675	46050512	42208368	7008988	9936427	17526080	17535710	5376011	4903811
P21279	Gnaq	1	24.076	14	3.33118e+06	6.36998e+06	7.83442e+06	7379429	4.05823e+06	192883556	9.14502e+06	7493044	4.04553e+06	2535139	4.13161e+06	9877703
P22599	Serpina1b	1	93.7258	14	7540657	11112967	3855795	4269615	30798400	35569368	6721366	19713265	15081285	33690592	1.19743e+07	16962910
P25206	Mcm3	1	8.50747	14	5577998	8121055	9.30216e+06	8983646	8923992	64548668	861073	4816209	13431490	1.07867e+07	8.35955e+06	7275911
P25444	Rps2	1	17.0623	14	13762450	11123780	0	5.54957e+06	9065491	7894997	6142170	8994861	6984407	11170350	11045200	9.52176e+06
P26262	Klkb1	1	61.5622	14	17797340	3457379	13972760	1579681	2.82834e+06	1.25295e+07	1.29423e+06	8.42777e+06	8871003	8867917	4834685	3501167
P27046	Man2a1	1	21.3772	14	4.15197e+06	2904789	1116565	1776030	3057014	6664836	7.51225e+06	15448480	5.1285e+06	1.86506e+07	6.08359e+06	4815009
P30275	Ckmt1	1	44.9198	14	6111820	10308360	1.57413e+07	1.0506e+07	1.52615e+07	12996090	12101440	2634378	11822780	11480630	2718107	2480762
P42703	Lifr	1	17.0989	14	6.15821e+06	4498533	9.3674e+06	1.55635e+06	16944502	8.46711e+06	3381687	6929382	6470256	1967596	4.19598e+06	753218
P47740	Aldh3a2	1	33.8522	14	6.62444e+06	12636747	6699895	6.32325e+06	0	5439866	7959436	9264595	5868040	8080845	12055120	11281370
P47911	Rpl6	1	46.7291	14	5435067	6597001	10554680	10772720	9.99852e+06	18583700	21177140	21109770	3867499	9576335	10669560	1.29577e+07
P47963	Rpl13	1	30.0726	14	7812745	12855530	6546731	5137901	7920826	3.67163e+06	6687548	4.99328e+06	4402411	5.23822e+06	5337030	8142163
P49222	Epb42	1	19.0594	14	6294386	5.24126e+06	3.6975e+06	6842207	10755046	10567769	8.79196e+06	6773515	12530520	10534240	7103976	8194236
P50285	Fmo1	1	29.9086	14	9.40422e+06	5.6137e+07	6.11583e+06	4.51446e+06	3008081	20731550	1.3748e+07	4511860	5703999	4.75058e+06	13026563	4349449
P50580	Pa2g4	1	29.3463	14	3589639	2539606	4121027	2845003	8.38615e+06	23629590	8732334	1.01776e+07	1754891	8664940	10394600	8.79721e+06
P54276	Msh6	1	4.27218	14	25461189	4276414	14637430	3618764	33498530	1.74978e+07	14387020	10674690	20459800	4268167	15585225	17666105
P56960	Exosc10	1	4.23065	14	9678827	4378581	10396390	6528920	3389935	12730150	12245365	9.12689e+06	5.46969e+06	6.64176e+06	3308046	2163109
P61982	Ywhag	1	38.2306	14	6.42774e+06	4.27416e+06	9943023	12138270	1.04161e+07	6140012	7434159	10528250	8.17257e+06	6045375	9.72837e+06	9.40418e+06
P63154	Crnkl1	1	4.24594	14	13244740	12937970	6948997	6.15172e+07	25901840	15763390	7980188	10939660	7500930	18457260	15874944	1.50024e+07
P68510	Ywhah	1	84.9346	14	15820475	8.32727e+06	9.61921e+06	15032790	9.7541e+06	15069557	1.26614e+07	5166602	11829740	5884816	12669750	8.87398e+06
P70296	Pebp1	1	53.7116	14	2.4834e+07	14314280	34549208	29255550	27084710	31790714	32082630	40935372	24067090	30368610	31792770	32034930
P70399	Tp53bp1	1	4.23962	14	7506300	6826374	9.73591e+06	10109110	25948570	11222550	4424553	3.91275e+06	6.70602e+06	4791987	11634770	2391268
P70414	Slc8a1	1	4.32484	14	12993548	8256656	3325191	2559063	11185670	0	6566803	9070420	1.42289e+06	2169792	1909911	1787663
P70441	Nherf1	1	4.21588	14	2876471	1.76002e+06	2.89525e+06	3627333	10993010	2302353	1.31259e+06	4392666	5.62431e+06	4320357	1.49231e+06	2.95059e+06
P80315	Cct4	1	41.2383	14	9.76543e+06	7659005	11529950	9.04081e+06	6736059	7893050	8.19619e+06	9.37101e+06	5978314	5.55438e+06	13210369	15328652
P97434	Mprip	1	4.30011	14	12801710	4725320	12304640	3551106	5.16933e+06	0	1.56633e+07	6.0917e+06	12358720	2.16025e+07	8461744	5096632
Q00PI9	Hnrnpul2	1	17.2487	14	8.69361e+06	2293143	6.08277e+06	3016354	1.88325e+06	7618177	4.7249e+06	3445205	1177120	10705680	7130148	5407394
Q01320	Top2a	1	4.31148	14	16671625	17546351	5338042	16995760	6807502	10078450	3948641	30227480	2787131	26208730	18566560	38876580
Q05421	Cyp2e1	1	47.0001	14	2245235	5.20159e+06	5412558	9129954	2.08114e+06	1.56714e+07	3144313	3478798	1264932	3719231	1944167	4.66795e+06
Q06194	F8	1	4.31811	14	7802699	8.60656e+06	2402355	3990515	2.03024e+06	8422863	1.9714e+07	12168040	6788041	10848303	10834390	2328149
Q1HFZ0	Nsun2	1	4.23754	14	3414594	1.68861e+07	8478871	4822130	10286070	19464160	6677361	5.45675e+06	1.44013e+07	7.44958e+06	6887796	15057355
Q2TPA8	Hsdl2	1	16.9918	14	6.67443e+06	13176530	1.52628e+06	2.64123e+06	6156691	21142260	1536382	5099016	6849857	5.5955e+06	6.46028e+06	8318260
Q3TXS7	Psmd1	1	21.2343	14	2462410	3748669	4.55944e+06	2307640	13106490	3.15112e+06	4408525	4909420	8.51747e+06	6493161	4719234	4296436
Q3UHD1	Adgrb1	1	4.25668	14	10859040	4541310	53262398	9.98778e+06	35266419	56448606	35965968	23109315	23060810	25611440	3.25282e+07	1.23995e+07
Q3ULD5	Mccc2	1	12.6781	14	9334325	13435610	2399072	6012604	18165260	10272730	6728767	2429573	10867610	4979457	5468993	8333218
Q3V3R1	Mthfd1l	1	51.1743	14	1412964	8.6589e+06	3353365	0	2.00521e+07	16322000	9.04661e+06	3.30682e+06	26114860	3414613	5.05585e+06	6512208
Q4VA53	Pds5b	1	8.45007	14	3226531	10223259	3379708	18161960	44897168	19243510	8884509	6218285	22091460	35830484	1.17616e+07	753654
Q5SSZ5	Tns3	1	23.6119	14	12067340	5155756	1.00794e+07	16027860	7914322	6581084	749845	1.41743e+06	6881590	5821431	10951550	23972760
Q5U4C1	Gprasp1	1	8.52732	14	7553129	7.70966e+06	6.05881e+06	5967079	16968470	9.16676e+06	5599348	8368181	9.35857e+06	8372114	7128230	7650960
Q60598	Cttn	1	8.57617	14	5066927	4535785	3.44842e+06	12085020	2.52196e+06	1.28904e+07	4816237	3762486	4356886	1.45898e+06	3939687	6796181
Q60932	Vdac1	1	74.0598	14	2.30533e+07	19510175	21443130	16519760	9824370	10374910	25749265	25213605	14235670	16860100	29941395	25364200
Q61164	Ctcf	1	8.5505	14	15043789	6830764	2451026	3254636	27842360	22611850	8530757	9778233	8.27111e+06	1.8245e+06	5.75987e+06	13943950
Q61656	Ddx5	1	34.0409	14	8119608	3575890	5.41887e+06	3611660	8408871	6270052	5.48945e+06	4988501	7.09789e+06	6104679	4.98767e+06	8153324
Q64449	Mrc2	1	4.24172	14	9.19648e+06	3602208	4914993	7891980	26518190	8286261	3607374	5.34817e+06	7888093	8.3432e+06	8.54637e+06	7.79209e+06
Q66X22	Nlrp9b	1	21.2184	14	6309128	1736898	18178450	1087345	3682351	2890464	2509967	2462941	4215979	3.02005e+06	3158870	9.06613e+06
Q6P542	Abcf1	1	8.51091	14	24064376	1697588	4207332	4693686	5903288	8084413	12701030	13450580	5125650	2423209	11376264	5031849
Q7TSJ6	Lats2	1	4.51167	14	6853156	5969676	5.54778e+06	5052634	2524751	26267289	9041769	992393	4.35022e+06	2400728	12752400	3.90517e+06
Q80UG2	Plxna4	1	4.21391	14	12792020	6.26545e+06	1668206	0	25516980	3168876	6.22161e+06	4136757	1.45827e+06	3604793	6922798	8.254e+06
Q80ZA4	Pkhd1l1	1	8.40065	14	5.08959e+06	16888240	10396145	6655049	12946140	21699740	15189090	14488365	13580485	13836025	17596215	20977155
Q810B6	Ankfy1	1	4.27596	14	14776050	158988704	4939609	5.9423e+06	19737510	67640072	5231130	183271104	64401952	9.67366e+06	9.91812e+07	4375772
Q810U3	Nfasc	1	12.7246	14	4558357	709319	3421136	4705176	7928048	3.78534e+06	6.45517e+06	4785721	0	513476	17919315	54745645
Q8BH95	Echs1	1	20.164	14	6214734	8.11436e+06	6812600	8.42997e+06	39179740	45108148	17208975	14600640	26853570	7660309	17691870	8.69745e+06
Q8BH97	Rcn3	1	36.3602	14	8315809	7328814	8192088	6.97964e+06	7720133	5211505	11847110	9.27014e+06	5100937	4.89564e+06	9733457	11110406
Q8BJS4	Sun2	1	22.4642	14	15806815	3166651	5.8725e+06	1.54362e+07	5377518	15185360	11240930	8.75137e+06	1.18882e+07	4157084	8.5606e+06	6.67078e+06
Q8BP47	NARS1	1	18.2932	14	1485127	4376487	5.85795e+06	4344681	6144632	2492204	760426	3.78008e+06	1422964	4.84173e+06	7058809	3.46125e+06
Q8C129	Lnpep	1	17.5158	14	3758525	3570051	4.99046e+06	5810674	6448686	5.71723e+06	10735521	7.43453e+06	6.07872e+06	6592212	5.29415e+06	5415216
Q8CHC4	Synj1	1	25.8117	14	7.42591e+06	1596872	775710	61341892	11399430	13440360	9.6409e+06	6780164	10239928	3.99984e+06	6751507	5650762
Q8JZR0	Acsl5	1	55.7054	14	5163891	7119095	4398075	4404731	2.69465e+06	1158663	6508218	4.95312e+06	2.16045e+06	3.93113e+06	4.63428e+06	5445048
Q8K337	Inpp5b	1	4.31894	14	5138223	2960769	5162155	11148560	16474360	5346437	2603729	5.22804e+06	2235920	4315363	1.46043e+06	2.74095e+06
Q8K4Z5	Sf3a1	1	38.4081	14	2930223	10386710	3897079	3.75018e+06	17524100	9.15038e+06	12626700	9.11236e+06	7.00211e+06	4.6265e+06	4503916	5578391
Q8R2G6	Ccdc80	1	21.3067	14	2.47516e+07	29536880	127478525	1000411	3.60774e+06	1.68481e+07	226933696	11333860	1121484934	13900850	87984458	579414896
Q8VCT3	Rnpep	1	2.40586	14	4351687	4694253	2658878	4.07868e+06	8171790	47439968	2709055	15764890	77723712	28932890	11730460	2718611
Q8VCW8	Acsf2	1	63.9404	14	3327260	3188748	5987830	3847919	2362502	4.85648e+06	3169976	9.29085e+06	7453192	5.81762e+06	9392932	9196508
Q91Y97	Aldob	1	34.2001	14	4.80218e+06	6.33605e+06	4844763	5.54429e+06	3367971	26619690	8.97449e+06	2430180	2.13634e+06	5203591	2764085	14893510
Q91YI0	Asl	1	25.6369	14	12365010	29763245	7.17519e+06	5310874	22680245	12750730	3770902	2080933	15826350	5158654	2.96362e+06	3793786
Q922Q8	Lrrc59	1	38.2656	14	7260366	9.05543e+06	4.09386e+06	4407794	20205190	4740807	9.04854e+06	12250500	12614217	18503850	8.80371e+06	9909174
Q99MI1	Erc1	1	4.24807	14	6.28963e+06	15040056	5817980	8550519	19554140	1.62819e+07	7.41612e+06	7591149	11806847	6.31459e+06	8.25786e+06	7746202
Q99NB1	Acss1	1	50.9862	14	880486	748793	5.75691e+06	5.44189e+06	8437170	11922200	8.51734e+06	5.0105e+06	4041751	4468221	4924920	2611988
Q99PT1	Arhgdia	1	26.8463	14	39060152	66258554	19445610	48418248	23462550	50075650	64561134	33192340	15998410	18990155	31201790	57939559
Q9CQ69	Uqcrq	1	12.6641	14	6735432	4883548	21530459	13711786	13666280	1.18195e+07	3.97525e+06	6.05563e+06	9997047	17330327	8.43628e+06	5569206
Q9CVB6	Arpc2	1	37.0996	14	6898055	11352793	9.28715e+06	9.84444e+06	13742471	11212610	12838770	4947774	9.80545e+06	11127075	10034969	8.00511e+06
Q9CY64	Blvra	1	4.2061	14	3830125	4947820	3585733	4272448	7576944	6637985	4.68337e+06	7775033	4.59057e+06	6615143	5447956	6445525
Q9CZ30	Ola1	1	24.6195	14	5069530	5795941	7.45058e+06	5239810	8694872	8.08113e+06	6.41263e+06	8469137	7511676	6013267	5324923	6.72819e+06
Q9D8E6	Rpl4	1	42.3353	14	10491570	5354591	1437478	5691075	11262300	6512292	8394100	7.76572e+06	8.81083e+06	6522253	8.66429e+06	9239716
Q9D8Y0	Efhd2	1	9.62094	14	4404068	4834494	5993629	4616357	18448820	5701109	3.67903e+06	6.29349e+06	6970918	13187295	5868766	6.5715e+06
Q9DBT9	Dmgdh	1	68.073	14	6747068	1.07584e+07	793811	8.95067e+06	14023856	17073659	3.28403e+06	8202738	2.01417e+06	3998169	9.80636e+06	3206561
Q9DC69	Ndufa9	1	37.51	14	8609399	7129865	8.35193e+06	7898627	13795962	19765110	9.13693e+06	8.36217e+06	24131450	6430839	7439847	6.20223e+06
Q9EQZ6	Rapgef4	1	4.24949	14	7998203	6008159	2956792	2.53755e+06	2884847	14531855	1.29593e+07	6.33437e+06	18176250	6140001	17106560	4.19271e+06
Q9ESB3	Hrg	1	43.1377	14	2701122	7612915	8508835	6.82301e+06	1.17869e+07	17138550	4552230	5425265	16914620	14161845	5691901	9395811
Q9ESE1	Lrba	1	4.23271	14	5544139	6129332	9.5172e+06	4377132	6174727	3.64045e+06	6603988	10594109	3.63106e+06	3660843	14607472	9.96023e+06
Q9JHR7	Ide	1	8.52582	14	598747584	21935020	2766358	11032950	10871960	4018685	15040480	41929840	42544660	6726697	15815435	1.45192e+07
Q9JLI8	Sart3	1	21.2774	14	5741191	8.89317e+06	4.40131e+06	17412860	51133380	12416991	3279727	3294633	0	1.2039e+07	6507908	6639632
Q9R0G8	Nrk	1	4.27444	14	7.08092e+06	13106410	4659924	42736848	79028646	8.89881e+07	145000687	3595565	7.39917e+07	26513120	12341220	11902430
Q9R0Y5	Ak1	1	41.1313	14	8350073	4986821	11701995	15306440	13113810	12198415	13197580	10691518	18100630	17662880	16181140	10752895
Q9WTR5	Cdh13	1	36.5134	14	24042310	21485710	12844790	17039575	14876220	22695455	32995659	30421460	33118570	18256440	38614320	29295585
Q9WUR2	Eci2	1	8.66813	14	2592254	1156357	11371718	4826677	8795622	7578706	8518030	6181732	6104988	5.34358e+06	1.1385e+07	6505830
Q9WVK4	Ehd1	1	71.4398	14	6812835	6965034	4122586	5941241	8320299	7975681	5637119	6889413	5.16809e+06	7987383	8.67717e+06	8.893e+06
A2A863	Itgb4	1	4.38575	13	3.87481e+06	7.01356e+06	1463350	18149920	1877946	6.62865e+07	2759858	0	5928159	4.36673e+06	8.13698e+07	0
A2AGH6	Med12	1	4.30011	13	3920865	12079400	5.84984e+06	2802875	60080192	19613970	18443660	4.58156e+06	4606762	41369880	5802915	4.23866e+06
A2RT67	Dennd3	1	4.21853	13	3695058	5876518	1.51551e+07	4638636	2226227	1.15372e+06	3.33862e+06	4786119	2.48871e+06	2641077	6460355	8.62428e+06
A6X8Z5	Arhgap31	1	2.90429	13	10436830	7738183	7750668	18720830	1803115	50882048	4381572	3.3916e+06	8370251	6291611	6755352	8.39857e+06
D0QMC3/P0DOV1/P0DOV2/Q8CGE8	Mndal	4	8.43184	13	1521800	28969969	7.07145e+06	9.66458e+06	19244198	9.14249e+06	10362500	36575300	36847710	7254756	14634555	2982582
D3YYU8	Obsl1	1	4.22187	13	1407759	7438979	5243663	6426466	21921745	11608724	8921253	7320236	12558127	6242944	8488412	1600699
O35245	Pkd2	1	6.49948	13	5750405	14105530	11053575	7.34537e+06	17200280	18108400	12845030	5774937	59843432	2206456	9166124	8322924
O35737	Hnrnph1	1	38.3336	13	6299435	3603185	9.4708e+06	5970740	1476329	3774566	15169560	6563444	7588704	7500266	8529766	1.01587e+07
O35857	Timm44	1	25.5532	13	5166990	14076310	1.24905e+07	9463087	13906540	2955214	1.00685e+07	7691272	8.72943e+06	4.43807e+06	2560865	18843610
O35904	Pik3cd	1	4.25524	13	7.00132e+06	5.19588e+06	9992219	6479385	5.13011e+07	24335975	17466215	15609720	8537374	13005340	6093484	19154390
O35927	Ctnnd2	1	8.57241	13	6519473	1.09996e+07	3410142	3662262	1.85633e+07	8249291	4757059	8284772	36937152	33984885	28644790	29262860
O54774	Ap3d1	1	12.7502	13	1.53055e+06	3382144	2872696	7612710	40686818	59770908	13148810	13241360	22201325	637980	1.25315e+07	4455832
O54890	Itgb3	1	22.7671	13	18698940	13775850	7763870	4502641	6.82372e+06	7065571	10169321	9.09711e+06	9.27399e+06	7131914	10889735	10536390
O55023	Impa1	1	22.6576	13	7.17379e+06	10707450	9.90554e+06	12317040	15300190	11727750	13341450	6982801	8.10785e+06	8739224	9.44853e+06	9310086
O88543	Cops3	1	30.6782	13	10111571	5106660	3895667	5705529	4106024	7365254	4644306	5.32715e+06	3378676	4.38537e+06	1.29535e+07	5449170
O88987	Akap3	1	16.966	13	6.06096e+06	1854071	6558178	6514403	432704512	0	265521883	6.91401e+06	5.07828e+06	0	9.17389e+06	10149730
P02301/P84244	H3-5	2	54.4864	13	75120390	70003500	128507576	147689510	106184296	9.67896e+07	109868102	86809096	9.802e+07	91963320	160653920	146891312
P03995	Gfap	1	20.3734	13	27451876	24093270	19907830	5844714	22558505	5193904	51342580	34791940	14293005	14832360	15395720	21553410
P04117	Fabp4	1	31.6571	13	12384780	13055940	25297463	27270740	139633077	1.48097e+08	23739520	12504970	74055296	8.64431e+07	22896905	27753310
P09242	Alpl	1	12.9897	13	4698609	6735118	9.8828e+06	5264545	0	21047900	3597634	17459610	6385868	12513560	10232000	4238094
P0DP26/P0DP27/P0DP28	Calm1	3	71.3092	13	51591048	19420434	20084440	36162571	59429550	60269947	92345600	84189571	5.44795e+07	55813483	101699648	59587296
P11352	Gpx1	1	35.1406	13	1.00556e+07	13571345	14713610	13641320	28655850	22866321	24300275	25214495	25259526	26538140	21890950	19710495
P16092	Fgfr1	1	4.45892	13	3004019	4901246	2.23397e+06	3876762	5257939	6.40049e+06	3440110	9.57288e+06	5022865	8231522	1319213	5.54672e+06
P18826	Phka1	1	4.22929	13	854218	1387324	2071682	1742305	9.38742e+06	21472270	1737757	5.4234e+06	8.18687e+07	16847380	2.35526e+06	1900326
P20852	Cyp2a5	1	16.8926	13	1.25144e+07	0	16357130	606639	4357908	7059957	3354217	5076327	0	4087729	11567765	11647900
P21107	Tpm3	1	94.4288	13	6.46608e+06	17334185	8.20273e+06	17137860	8.08962e+06	50033571	5152773	6.9975e+06	7859738	12148970	11529049	13204035
P21447	Abcb1a	1	12.7623	13	5980479	6.59376e+06	3022657	4602303	28141120	1.59921e+07	2.7536e+06	6094277	3904245	4112822	8.00674e+06	6228240
P27659	Rpl3	1	24.5111	13	7199492	8527811	13471105	3501003	4389722	53529258	10378080	10340410	1.02966e+07	3.45594e+06	12218930	13044770
P28660	Nckap1	1	17.0856	13	1772955	10325610	4532144	2481102	7712765	9.2185e+06	5.98018e+06	6806726	1.19635e+07	6673285	5905427	5578120
P30416	Fkbp4	1	17.3869	13	4235038	7.06185e+06	1909997	6.58529e+06	10243980	2399292	2.67163e+06	4444218	1326663	1493053	19979290	4155195
P31428	Dpep1	1	8.81268	13	7725239	7493793	15546550	14744260	9.74397e+06	8659590	12727870	11753270	13691493	31067810	13140830	1.07457e+07
P35235	Ptpn11	1	17.9669	13	4408143	5074709	3491141	4434730	10933130	12475875	9.07229e+06	8.67302e+06	6072981	5470820	5168476	4817289
P35505	Fah	1	38.262	13	2476830	1.73657e+06	2.9489e+06	1.41196e+06	3936742	2796614	2.7562e+06	7.11095e+06	4532557	3.09835e+06	4834897	1.78292e+06
P42227	Stat3	1	12.7438	13	5.56474e+06	6.54456e+06	5737604	3775297	1.14604e+07	5.07482e+06	2869782	3441713	12834702	16949040	5784673	4298049
P46660	Ina	1	38.0275	13	4852611	13744630	6261537	5.15681e+06	20832190	45430986	24506460	3474257	9.97797e+06	105764260	21708790	15575090
P48722	Hspa4l	1	38.6551	13	1.50028e+06	8669940	2490723	1007712	836797	0	11581070	1.91914e+06	10094100	1651240	3076612	0
P49717	Mcm4	1	8.56358	13	2.67644e+06	1466558	1076271	1689744	9047067	8993850	10164230	7993959	4496793	7308619	486645	931324
P49817	Cav1	1	32.3919	13	13995370	15491670	36626066	41922021	41752980	23794165	18391625	35505094	29638155	22851870	37275624	3.91893e+07
P50136	Bckdha	1	29.966	13	11683830	13557401	11577510	11911740	139331200	20562290	6037832	34966700	1333737	1.79909e+07	4708867	8012269
P50396	Gdi1	1	74.8257	13	5782701	5966921	8079957	13059910	13040945	12887280	11446700	15206990	8.17248e+06	15965145	7536203	8860398
P51125	Cast	1	16.2707	13	5089526	4.95093e+06	4746266	4759682	5.65195e+06	7795784	5399341	5.83468e+06	4715219	10354756	4.10532e+06	4881870
P53994	Rab2a	1	36.1572	13	12900150	10833120	6547528	5322852	10750255	14149020	10683790	9583114	8.56857e+06	7800341	10629130	8.28465e+06
P63001	Rac1	1	47.0537	13	28601125	29222710	23140805	22012605	21133170	23243760	32457965	33684211	14889990	17968350	25627140	27691750
P97290	Serping1	1	29.8142	13	7376287	1636931	826842	14176970	1.17911e+07	13298170	702940	5643750	5549275	9.29858e+06	5382633	5469001
Q00897	Serpina1d	1	106.121	13	13887910	13056780	12879000	14836800	32790625	32951930	16285500	13246660	15239810	35384672	33739128	18268470
Q00915	Rbp1	1	19.0508	13	6414010	5568758	7.07272e+06	9753762	11641070	15462640	7985102	7851360	5888620	7710285	6312134	5995117
Q04750	Top1	1	17.1892	13	1965293	6646628	5462777	10719366	6085917	7555318	6659504	8.65741e+06	16270720	5640288	7339307	3.37716e+06
Q05BC3	Eml1	1	12.1472	13	5916874	11901160	8.66712e+06	13399330	7.29318e+06	9019850	9584730	11211950	1512770	2935136	7391172	10046710
Q0VBL3	Rbm15	1	4.31395	13	9804921	3893530	5061231	2.42017e+06	4580812	8.34972e+06	18534625	31602630	1615078	8.53521e+06	6.7061e+06	8.47384e+06
Q2PFD7	Psd3	1	12.7367	13	1965090	7158988	17947220	6035924	22701780	16142820	4.67355e+06	5574799	1.95459e+07	23214140	6.33416e+06	1719237
Q2TL60	Znf667	1	2.6469	13	10269986	5867373	12827865	6.42101e+06	16994000	9.32086e+06	9211000	1.06153e+07	7791121	8782131	12242210	10587660
Q3U0V1	Khsrp	1	25.6223	13	3551864	2.91589e+06	4407683	4953415	4580752	1.82526e+06	3482970	4.98641e+06	6248910	4197155	4531517	3777331
Q3U2A8	Vars2	1	17.0296	13	3189237	8552133	4034831	966977	1.35917e+07	1449618	5421725	10476910	9910292	19477710	1939188	10124180
Q3UJU9	Rmdn3	1	7.91954	13	14294540	1.1387e+07	4884628	5.83535e+06	2.27329e+07	37593484	6504548	5276363	10946257	20890460	1.05918e+07	6100622
Q497V5	Srbd1	1	2.15438	13	6779115	7813105	7846386	3.96562e+06	24883741	28542900	5646802	4661915	11701710	1.44173e+07	3.9959e+06	5413424
Q4PZA2	Ece1	1	8.48925	13	9.77789e+06	2943665	13452410	4020388	2.32082e+07	2202891	1.92895e+07	7057937	1069909	29407480	4734235	4720429
Q571F8	Gls2	1	29.8464	13	3949588	4.44536e+06	1229962	2233046	2.3135e+06	87174104	5.34357e+07	9.98179e+07	7.94123e+06	6484454	37230064	48679360
Q5DTW7	Resf1	1	2.42508	13	2614992	5646483	5266305	6.51737e+06	966425	12681920	6470108	0	4169731	13804140	7713920	6640890
Q5SUF2	Luc7l3	1	8.48913	13	5292592	4.79779e+06	10654299	4072514	6647049	6005402	8.6268e+06	7.29363e+06	6201763	5981892	6550474	7300199
Q5U430	Ubr3	1	4.33863	13	8340468	8.20025e+06	1.61945e+07	8650093	3358676	14326766	4241840	7475234	5025218	5964175	7382077	9073528
Q60605	Myl6	1	61.6338	13	115497240	100925408	205194800	320438144	88905668	108935504	267376706	201749200	73221000	70442624	159415415	164551496
Q60649	Clpb	1	12.7647	13	3803335	9.45211e+06	13421670	6.04074e+06	7084163	9.00342e+06	7456570	3605959	2666629	2724701	7000795	1.08885e+07
Q60710	Samhd1	1	12.7965	13	6219797	3148298	9.75692e+06	6272480	23637690	22831880	3168158	7507652	19897300	0	4.514e+06	6644082
Q61081	Cdc37	1	4.28129	13	6792918	3.66032e+06	7141172	10877870	7558531	12382600	8683538	6796205	3385210	6601382	5.17918e+06	2.82944e+06
Q61166	Mapre1	1	24.9603	13	5253037	6296453	3768112	1.02252e+07	4175620	4606132	9318412	8.1743e+06	23493480	5332149	1.16105e+07	6935968
Q61176	Arg1	1	42.811	13	8595827	3283980	9.67648e+06	5.35054e+06	5.09677e+06	942754	7328133	14517850	4904566	7.51472e+06	4091483	7.80506e+06
Q61235	Sntb2	1	14.2532	13	5794660	6140273	9793286	8.05103e+06	10470988	9.74444e+06	13544710	7.40537e+06	5878880	8.28341e+06	8.20882e+06	7718471
Q61335	Bcap31	1	36.6442	13	2586192	5.04258e+06	11616420	6731611	1361537	2931539	11577255	15281270	6992129	9.06827e+06	7.92995e+06	5692173
Q61581	Igfbp7	1	29.1438	13	5370351	5590988	7106916	8625683	10263211	5381031	12364860	14045350	6331355	6467431	17652975	12081540
Q62376	Snrnp70	1	12.8027	13	5327875	5.27726e+06	4.71293e+07	4.49128e+07	8.94022e+06	15340034	3286252	5847735	17553347	8553343	3.71513e+06	5656639
Q64345	Ifit3	1	4.22053	13	0	14490520	3.7311e+06	8279714	1.25556e+06	1526177	3439013	13595170	5084307	6.05377e+06	10059010	9.14347e+06
Q64433	Hspe1	1	39.8235	13	28184170	22762905	29880430	25026330	42768170	36815528	34105771	31593500	41399940	39656980	34922864	34287810
Q66X19	Nlrp4e	1	4.19088	13	2672107	4200277	5.02384e+06	9702565	5885829	4.1662e+06	6748252	7.09202e+06	14367310	8.44359e+06	6.17134e+06	7543319
Q6A009	Ltn1	1	8.48037	13	3370905	1208445	2.97468e+06	4920007	23391088	4558153	2.09574e+06	2.00775e+06	11437250	8.74299e+06	8526370	4716455
Q6A028	Swap70	1	4.22388	13	3928593	4782899	6.10069e+06	2645569	4037963	1732415	13664653	13781210	11341789	8.88895e+06	4738139	5725831
Q6NSW3	Sphkap	1	4.16254	13	6691733	2117402	8.12941e+06	1.07527e+07	6.51643e+06	880972	6.47445e+06	3428799	7413832	4808251	6314719	8041359
Q6PCN3	Ttbk1	1	4.28904	13	1.25549e+07	14122430	2.26433e+06	3729642	4200421	6712198	0	3397500	7321600	7.98177e+06	1058369	0
Q6PF93	Pik3c3	1	4.20804	13	11134180	8.54015e+06	6.41227e+06	10124020	3.69509e+06	714032	7642029	9.512e+06	12278670	1.99976e+06	6.17165e+06	12060460
Q6PH08	Erc2	1	4.26844	13	12496370	7.89647e+06	7525619	8.04044e+06	25538755	8.82531e+07	10823480	11391600	19152160	27063020	26649610	6.93878e+06
Q6PIE5	Atp1a2	1	67.0431	13	9713080	2008332	13743390	13314240	9.98394e+06	22418830	24917690	1271717	2652560	1.15904e+07	7.30913e+06	5238000
Q6WKZ8	Ubr2	1	4.26326	13	8.73555e+06	9657088	8.62156e+06	9851312	8139027	55535089	38643180	8.3231e+06	4.54258e+06	1290460	3.04176e+06	4.51086e+06
Q6ZQ58	Larp1	1	4.21064	13	14314261	17090430	9.75096e+06	34055914	15239440	12886940	22429450	23227754	10177670	8715090	15192620	31486189
Q7SIG6	Asap2	1	4.67618	13	20390411	1.87622e+07	26535925	100293000	9525883	10943197	15995305	17095780	11665522	13676045	14036490	12969310
Q80TH2	Erbin	1	3.72428	13	2.1626e+06	2047818	7693450	15951750	6032067	2904546	3.17374e+06	2197348	1.78947e+07	6209889	36308079	12930070
Q80YC5	F12	1	38.5743	13	5620805	8917498	7.59237e+06	4090349	8.21699e+06	11844710	3641067	6425772	18472160	1.35952e+07	5261957	2.12304e+06
Q80YD1	Supv3l1	1	17.1939	13	2.97861e+06	7699350	3242039	3.69158e+06	2572295	9.65638e+06	19477064	5502665	24973500	1.553e+07	0	4501326
Q8BGD9	Eif4b	1	21.2746	13	3010041	8.41008e+06	4626964	3490564	3759694	3.81932e+06	4331116	4.67115e+06	5290587	7829731	4.31942e+06	5.86586e+06
Q8BKC5	Ipo5	1	25.6678	13	1.9677e+06	6244091	3232222	2.68038e+06	3.78438e+06	15868649	9.46589e+06	3084492	2.66739e+06	23350330	4.30185e+06	3204472
Q8BKF1	Polrmt	1	8.46646	13	7.25314e+06	16578715	6019526	5701126	53865240	17285630	3348725	25098595	5813373	25161010	3642468	9287663
Q8BML9	Qars1	1	20.7163	13	5818619	3864190	3028409	1.41004e+07	2.87642e+06	44445080	11324570	5.03392e+06	7310179	1.07148e+07	6082761	6.50955e+06
Q8BSS9	Ppfia2	1	4.36853	13	9.18332e+06	7374536	10377735	9.6122e+06	8.26638e+07	8.35734e+06	39614577	2.43894e+07	15985780	5587044	60491408	28686155
Q8BX17	Gemin5	1	4.20096	13	6137841	1.07014e+07	4614334	2.875e+06	6222163	4.83507e+06	4821212	4.26453e+06	5.0954e+06	5536346	5758003	7048937
Q8CHT0	Aldh4a1	1	32.2803	13	4108296	8.87019e+06	5561138	2987571	9.7006e+06	6138996	5672197	5206221	4.94602e+06	9680218	2149431	2116225
Q8JZQ2	Afg3l2	1	38.7296	13	0	4821017	5477918	3697337	14984296	6357273	4.92732e+06	9.52667e+06	2.25121e+07	3108562	19679430	6.49819e+06
Q8K1M6	Dnm1l	1	36.1259	13	1825139	3247893	5337077	3885082	8728572	8842784	3372128	4.99279e+06	5.21703e+06	6031154	4205396	5545435
Q8K3V4	Padi6	1	85.0573	13	6.87663e+06	13486650	9365067	1544678	12042620	11872425	19660700	18472420	10032670	12307968	2.11213e+07	1.4479e+07
Q8VC30	Tkfc	1	30.0223	13	2074331	2985945	5794163	11499983	71586627	9.1452e+07	1.09451e+07	8.68017e+06	62539240	877141	9385173	13038570
Q8VDC0	Lars2	1	12.7267	13	4313870	11812990	7.82485e+06	7.82992e+07	6.47646e+06	16078409	10615210	4583405	0	6.53432e+06	5555765	7099538
Q91VJ2	Cavin3	1	22.5221	13	22145915	23209840	15203072	1.72568e+07	24432120	14496620	25963010	15522040	17495100	9795073	12043820	18402360
Q91VM5/Q9WV02	Rbmxl1	2	8.04721	13	1824642	4357224	11468754	6764885	6.09889e+06	8551330	7045383	8369939	5030694	5.08111e+06	5.32974e+06	3978039
Q91Z83	Myh7	1	81.9709	13	4025790	6611858	7084057	3577760	15815090	4300799	8616562	1.12752e+07	7869873	7977299	4505166	6977300
Q921C5	Bicd2	1	4.22053	13	1.15988e+07	11639115	1.23672e+07	7130986	7.33681e+06	10870720	7543981	31714580	3.55622e+06	6886056	7595142	17188410
Q921X9	Pdia5	1	17.2676	13	4.09625e+06	5.78435e+06	6723914	2755992	4904609	15592260	10061910	1.11762e+07	1.17602e+07	5718575	4537848	16982077
Q99020	Hnrnpab	1	28.0659	13	7593800	5.19851e+06	11520720	127560730	89898261	3776837	7588637	4675876	4291734	9.9876e+06	5.69676e+06	8907981
Q99K41	Emilin1	1	36.3866	13	3570680	3.10712e+06	6950949	7.86428e+06	12040975	13487850	5867128	5043718	4498186	8823022	8.36338e+06	4.19088e+06
Q99K67	Aass	1	42.8436	13	2810936	649412	4067710	4382575	2.08072e+06	3940507	2520482	1465574	4.04468e+06	5412320	3535295	4.7324e+06
Q99MN1	Kars1	1	20.7703	13	5.006e+06	5260137	3.71495e+06	4332544	3969342	2271262	6283262	5.29884e+06	1798721	3456443	6226214	2835935
Q99MS7	Ehbp1l1	1	4.30414	13	5267019	2601113	4824865	3380321	2.92491e+06	2843785	5435038	8763299	1653613	4702944	13270150	3127230
Q9CPU0	Glo1	1	21.7736	13	10899010	12655140	9227518	8.39106e+06	19989190	20462885	14222230	11284080	16228850	14833130	9.16068e+06	11732160
Q9CQA3	Sdhb	1	40.1428	13	4540383	4120636	4.30249e+06	4686807	33982940	23747445	5.28394e+06	4646872	15707500	14671505	6.44612e+06	6037417
Q9D1A2	Cndp2	1	28.2445	13	5.80949e+06	4478611	5184648	10428550	1.03533e+07	14015190	7388634	6534838	7.86153e+06	6072556	6539787	6446876
Q9D554	Sf3a3	1	8.48226	13	9175642	3.408e+06	5068745	62319203	13104890	13602910	6973933	9.94431e+06	2.23352e+07	3944126	7965630	6.9198e+06
Q9D964	Gatm	1	42.6718	13	8291435	7610830	6002483	9235877	49866665	12828780	7.81856e+06	6087900	7294126	2292828	9.14493e+06	13455750
Q9DCJ5	Ndufa8	1	20.6636	13	3728710	4334614	1.2673e+07	6079842	16024745	17583155	6742749	5444509	14291550	15696175	7.87908e+06	8.65915e+06
Q9ER72	Cars1	1	8.68423	13	8590311	6721583	5283443	4.3691e+06	2776335	4272271	8.4684e+06	7507349	3858690	4613952	8.47857e+06	5623176
Q9ERL9	Gucy1a1	1	13.0308	13	4491478	4425537	4690837	7721022	1798987	0	2805788	3871326	0	2728395	4.67966e+06	6.95407e+06
Q9JM52	Mink1	1	8.76205	13	12653300	14535000	4366177	5690692	13603300	6155323	8.87797e+06	24695840	6.7233e+06	5.65137e+06	5523687	6041880
Q9QUI0	Rhoa	1	63.5021	13	4968721	16307349	17099280	18363490	22049345	11845060	10103200	14019819	6756251	6790503	9125019	9.56326e+06
Q9QYB1	Clic4	1	54.0312	13	15074910	15483130	15795540	15121710	11465520	10030883	22354170	22736325	11695720	12749330	21821480	21638860
Q9QYC7	Ggcx	1	4.35197	13	4030948	4873362	13677965	1805201	6.66469e+06	6480790	4593438	7217014	4872510	1.08389e+06	0	9.06969e+06
Q9R0K7	Atp2b2	1	50.471	13	6783213	6.2174e+06	6409347	11474030	21097517	5457793	8.22751e+06	2.70521e+06	6872859	23280630	1937740	1.75155e+07
Q9R1Q8	Tagln3	1	30.2903	13	12890380	71275663	204831200	106654153	8.45896e+06	18745715	35470795	22220740	10396530	10184800	31468940	18812500
Q9WU22	Ptpn4	1	2.32858	13	1.38413e+07	2.3841e+06	13625436	6025078	9.36076e+06	8.19701e+06	16114890	15719690	7351723	6080607	16186662	12831003
Q9WUA3	Pfkp	1	12.7526	13	4051475	6.70611e+06	6.26647e+06	7857920	7063863	2848837	8241806	6.7278e+06	6.64959e+06	4.14708e+06	8.44564e+06	5107029
Q9WV32	Arpc1b	1	51.2255	13	7305769	7278956	6.40957e+06	8.96296e+06	7187094	12766780	1.00818e+07	12257660	12275901	12755720	11036360	1.05395e+07
Q9WV92	Epb41l3	1	28.4952	13	5605885	13592090	4858710	8.25576e+06	19592270	11600470	1.80677e+06	12653160	3.81221e+07	2.41728e+07	3.40956e+06	1.22976e+07
Q9Z0H8	Clip2	1	8.4735	13	7789538	9505649	5.14468e+06	16240510	1.28234e+07	9.57588e+06	18910570	7593705	17891520	14127285	16957800	14529960
Q9Z0R6	Itsn2	1	4.2212	13	12601935	12973320	8.53153e+06	6.24388e+06	62063872	7867259	13662650	15743670	6787433	41559959	10673662	15865200
Q9Z1B3	Plcb1	1	4.24807	13	17424180	7447166	7000748	6822294	6044949	4239498	16024990	24948790	5452222	14997000	9.14092e+06	4528611
Q9Z1F9	Uba2	1	4.3761	13	8075077	13234470	1237994	6904018	6558808	6490208	5708317	7761421	5.63583e+06	6010444	3205813	13979870
B9EKR1	Ptprz1	1	4.26547	12	1.39625e+06	1.28528e+06	1.25352e+06	11492020	67929360	6423909	1.35224e+06	1135967	61750644	42719123	1523371	4653180
D3YZU1	Shank1	1	4.22053	12	2.39224e+06	6450357	1.34238e+07	1.38116e+07	48491336	7929374	12687260	6.90738e+06	9.35477e+06	6400846	2538115	4586292
D3Z6Q9	Bin2	1	34.0339	12	7134450	5888732	3576250	7.00809e+06	6177350	1473631	6458798	4598311	8.60097e+06	5823701	5321045	7496975
G3X982	Aox3	1	16.9719	12	1.55635e+06	4.10848e+06	6192275	22050476	2.08537e+06	5.22944e+06	6319106	4896048	4107883	4761011	3264484	5246541
G5E8K5	Ank3	1	42.057	12	34671960	19794190	7.76156e+06	64268488	9505262	83336045	1019108	5.94633e+06	4475143	7051907	1.05515e+07	18994060
O08528	Hk2	1	30.0982	12	2.44254e+07	3.99626e+06	5033414	5296570	22490524	6936844	8.69825e+06	9.95921e+06	2160009	8.05301e+06	14429390	27837443
O35691	Pnn	1	25.4576	12	6742513	8.51465e+06	7170163	7187605	9.87766e+06	7738163	7874074	12000460	12042030	9.86399e+06	13236790	11168650
O35930	Gp1ba	1	43.2227	12	9038176	6670238	659644	881607	2758561	17064915	2686655	4593387	6.22143e+06	5538940	4177498	3985211
O55126	Nipsnap2	1	25.3314	12	0	0	10870930	21471605	22451470	4589289	6231468	659742	3.68342e+06	1.18276e+07	623678	4240888
O70362	Gpld1	1	25.6868	12	19159356	26369405	5734293	6613501	7307391	6.79249e+06	12538370	3749240	9.95811e+06	11913950	11192480	13146940
O70373	Xirp1	1	12.7275	12	3750574	4392104	4808880	6.3367e+06	3694326	9.56434e+06	3054091	3377326	1.10896e+07	8.48055e+06	6748175	5.17302e+06
O88587	Comt	1	25.4496	12	3867179	12284963	8.3335e+06	20245518	9401304	9418637	1805574	6.50581e+06	2742423	10873130	4424658	8516568
O88947	F10	1	33.7567	12	3.8116e+06	3015141	5095459	3.07688e+06	5974254	15217305	10851907	6838613	4497229	4661600	1.67365e+06	5554525
P04247	Mb	1	38.6455	12	2.21798e+06	795963	3013326	17326780	8.99232e+06	12482944	1.02391e+07	1859494	6910634	8265310	376727	2001995
P09528	Fth1	1	24.5185	12	2653118	3.82703e+06	5195984	3.8966e+06	5590833	3.85569e+06	3706675	3660177	3769528	5590445	3200944	4927518
P09671	Sod2	1	30.7054	12	8982440	16182863	21831830	19868780	14101570	14455620	7841759	7832624	13357430	7576020	11145040	21449185
P12960	Cntn1	1	42.4092	12	0	0	1.4429e+06	2.93262e+06	260559504	1716509	3104924	1059264	0	26429740	5273698	6242142
P12970	Rpl7a	1	20.8639	12	4881334	5358479	4.00538e+06	6.23976e+06	69005683	113852000	6.30329e+06	4228044	0	309930	3031656	5966634
P15626	Gstm2	1	75.8699	12	12865570	12556310	19796420	14243335	22437330	22559035	22876210	21111200	17929049	14494830	15788020	23990285
P16045	Lgals1	1	66.799	12	4.75728e+07	61231274	120700100	100810602	25848110	36643501	54179896	148590982	5.74316e+07	48200962	132867759	175254611
P16332	Mmut	1	34.4299	12	11196820	4508716	7.8657e+06	10859610	5312734	14309339	4441908	12715700	7408728	709542	8699444	9155906
P19246	Nefh	1	12.3041	12	2328707	1714189	6.4458e+08	3.83355e+06	18767900	8.85626e+06	25860889	1.75912e+07	6544722	6410609	6063557	12715061
P20065	Tmsb4x	1	34.5351	12	64496630	50397800	22766220	5.57397e+07	21297460	14014925	54524586	32311551	35597560	22496285	28182905	27089490
P29699	Ahsg	1	57.2751	12	1.38502e+07	9156374	9.96409e+06	4.99925e+06	35834644	35310141	9.56008e+06	9.02008e+06	18206632	21635180	1.61266e+07	14715750
P33174	Kif4	1	4.39264	12	2362946	5071650	4629856	1973678	3350957	1622111	1721044	3426565	16816940	1.39034e+06	5.28125e+06	5090609
P35917	Flt4	1	8.49218	12	3109487	4541293	2508794	6915585	11222490	6037560	3195760	1668211	6861280	4.00756e+06	7370821	4004402
P46412	Gpx3	1	35.5999	12	12068380	11708210	11798510	12738430	14610460	15471810	14153120	15041110	12038970	1.09933e+07	17054150	16890520
P47757	Capzb	1	17.1229	12	1.05225e+07	8899854	13497780	10963550	24285280	20395655	12309345	1.83944e+07	10640220	10560660	16786040	15090045
P49312	Hnrnpa1	1	16.9692	12	2.44577e+06	12915230	3751913	3.61325e+06	39060260	5040230	4.85391e+06	3959931	7602509	7.87859e+06	6180340	7.04533e+06
P49586/Q811Q9	Pcyt1a	2	4.30091	12	11237035	3733879	19190460	17627040	13060835	13482253	35717460	14219500	3832903	1.57329e+07	20887805	33286640
P50516	Atp6v1a	1	48.1833	12	3240494	5249249	3246080	2980277	8852731	10457595	3860616	7.32211e+06	0	5914305	6913971	8226139
P52430	Pon1	1	38.7778	12	3925765	5796831	10054980	4697882	10985210	8.66662e+06	2031326	133777904	4736118	14961882	6775503	17003210
P53395	Dbt	1	8.44867	12	7.68009e+06	3759944	5031753	3979097	7453605	7540410	7362230	2037907	5497510	3100809	7.53737e+06	5.21654e+06
P55264	Adk	1	29.7504	12	5.63205e+06	7703313	4.85843e+06	12697618	12926346	8476003	7279308	8341630	5639187	6040883	6778313	6699864
P56391	Cox6b1	1	23.5874	12	10961390	12932205	9.2294e+06	9857462	19892550	19236000	9273109	12116070	26631815	29897940	20112180	20869910
P58389	Ptpa	1	12.7513	12	5017049	6824930	10151850	1.27427e+07	9.86463e+06	11555780	16449740	11580750	6282259	5.29639e+06	8.79337e+06	7935721
P62334	Psmc6	1	20.6764	12	7670018	7526441	8.51338e+06	9.65112e+06	9.20646e+06	21800180	23684125	1.35859e+07	10629775	11188067	4.91661e+06	8118566
P62814	Atp6v1b2	1	12.419	12	12214440	17587465	9027640	17558530	31426104	23674255	14230220	9.87371e+06	13627710	9540022	21988475	13053080
P63325	Rps10	1	29.4265	12	4890823	5288312	5676240	4.64437e+06	8.36204e+06	2.00807e+07	8021086	7329232	2.16326e+07	34324445	8834812	7943892
P70460	Vasp	1	7.93763	12	11840133	9701969	14082630	7496898	3009551	3360401	10169420	11347420	3197551	6761628	13582630	7600079
P70663	Sparcl1	1	25.6776	12	1205465	3.90112e+06	8697607	3455241	5.76684e+06	8075994	1.42187e+06	3831586	1.0618e+07	5.74815e+06	2927399	691725
P70694	Akr1c6	1	34.2141	12	4054318	45691780	7973824	2661346	5291571	0	5376517	9910926	0	22714720	4.4158e+06	6.70312e+06
P70699	Gaa	1	16.9743	12	2.66686e+06	12210350	7436321	5.52893e+06	1.06622e+07	1539487	3.48192e+06	7187122	14278492	14672040	3896885	4783522
P80313	Cct7	1	76.2563	12	4.14609e+06	5840644	5.56486e+06	3072787	3425641	0	2994726	3336261	4334538	3222510	5760129	4.21469e+06
P81117	Nucb2	1	17.0222	12	4080829	4489564	4538830	3187605	73314128	75031136	6574844	5.37434e+06	9.32018e+06	0	4371231	7740727
P97372	Psme2	1	21.3015	12	7258018	7546262	6879855	5962750	5.444e+06	13422610	11976560	16868365	4.71826e+06	11638510	5155859	1.0844e+07
P97500	Myt1l	1	4.24383	12	5080992	6.74221e+06	3411308	9.77242e+06	19729733	14597304	1.15804e+07	3272926	7.61866e+06	2304536	4243189	4954117
P98064	Masp1	1	25.5055	12	1.16369e+06	3964053	3209166	2867900	19989840	13017580	1766426	6902599	5299809	31237880	628178	6429175
Q00724	Rbp4	1	21.2894	12	6992932	3360670	10470160	1.88438e+07	10203860	12065910	6005996	15383010	9.01906e+06	7567740	17398130	1.08023e+07
Q01405	Sec23a	1	28.2378	12	2976411	7918978	10755160	37704106	7922341	3.61976e+07	12693250	9410150	3309237	18692770	10862370	58478700
Q01730	Rsu1	1	62.5984	12	17419655	24297820	33430660	33870520	28146520	34244720	41100836	40560744	26497365	24858800	41860912	36668134
Q02566	Myh6	1	86.2374	12	23375040	1.22899e+07	8.25401e+06	1.49531e+07	15701810	4.82047e+06	3749815	11268706	9.4648e+06	13115040	4.02644e+06	6859210
Q05909	Ptprg	1	12.7225	12	12139860	0	17323660	6334995	34352888	2.54021e+07	11580900	5197271	6446557	1.38977e+07	9.8529e+06	4.16918e+06
Q08642	Padi2	1	4.20933	12	3747540	4367091	7.19513e+06	5654133	11153240	6720315	174282858	1.21123e+06	6482344	12840310	12496980	3.46129e+06
Q08943	Ssrp1	1	12.7097	12	8580904	11199801	5835503	5102065	23906811	5783062	11338884	8.4715e+06	11760530	8013503	14179330	11052530
Q14CH7	Aars2	1	8.50966	12	1735464	1597743	3009343	4580894	1.11822e+06	9.7128e+06	4095275	3.19656e+06	1553486	2.02628e+06	2281953	1.74095e+06
Q3TJ91	Llgl2	1	12.7542	12	5916770	6028424	7569690	8.7583e+06	11561950	14486630	3844552	9077760	35224830	39983688	11033680	5058424
Q3TRR0	Map9	1	8.46018	12	15328798	10741453	5926418	8.59397e+06	4.8805e+06	12738020	46603840	5121392	6900001	9.05487e+06	13957760	77385968
Q3U186	Rars2	1	8.71357	12	8.20568e+06	16581990	9998579	1014093	33292696	8308275	22338165	31718380	29146310	9.83427e+06	1.82721e+06	12767210
Q3UDE2	Ttll12	1	25.7513	12	10867420	6956681	18869975	1.2133e+07	6291863	1966370	5485184	14148720	1.9928e+07	28625960	11504830	40273879
Q3UKC1	Tax1bp1	1	4.19463	12	9043685	19314635	3671037	7650778	4591062	50498032	13800797	10440710	16091965	16230583	6810876	7.40261e+06
Q3ULF4	Spg7	1	17.0859	12	16579360	9616216	6858772	12036385	9805515	13664340	0	3929140	9927825	2418978	190297057	1.24597e+07
Q3UMB9	Washc4	1	8.49614	12	8763838	20703980	5.69983e+06	5805984	17494775	8350733	8310425	9.75328e+06	10825560	8.979e+06	10722020	8.66848e+06
Q3UMF0	Cobll1	1	12.6554	12	3616325	0	16015505	25155460	2691820	7711427	3803905	6653316	5515331	3612400	27311975	35510320
Q4KMM3	Oxr1	1	12.8035	12	1647443	50035913	4.64115e+06	4185685	5887810	7783484	2.42518e+07	8.597e+06	48713759	9.2394e+07	4951096	18795200
Q501J6	Ddx17	1	17.0718	12	8.62468e+06	8.43638e+06	0	2.78549e+06	3371810	8.56065e+06	4902676	5615294	5.73821e+06	2.00572e+06	10989099	5277492
Q5FWK3	Arhgap1	1	11.3783	12	4549425	3657214	4879533	4562954	9.92053e+06	20828565	5531714	5450209	4840738	5018228	7.57047e+06	6223624
Q5SSW2	Psme4	1	4.31395	12	8693218	1.3421e+06	5081948	21714640	12796580	1963518	7157332	11994465	1.27432e+07	1940564	9.68721e+06	2.1655e+07
Q5XJY5	Arcn1	1	30.8849	12	3.65196e+06	3.81031e+06	6924667	6.76716e+06	7.56258e+06	12015880	14606095	8398742	6.89578e+06	4082837	7687727	7328163
Q60590	Orm1	1	38.5585	12	7822092	1994702	6731347	22236993	31614482	1.63028e+07	8.05883e+06	7.27582e+06	16365000	11382830	20643291	3996198
Q60749/Q9R226/Q9WU01	Khdrbs1	3	4.31312	12	27304800	15252343	20655390	17183890	26195860	20423420	14163000	13136995	14840310	25654135	30952311	2084798
Q60936	Coq8a	1	25.7624	12	114104	13990560	2872143	6512287	8987095	11680075	11909709	43115540	10470482	8.09143e+06	9.12744e+06	904654
Q61129	Cfi	1	42.8416	12	725772	829734	5.24296e+06	6581400	5063047	4557669	1191655	2075741	3235449	5308818	538619	4080128
Q62219	Tgfb1i1	1	27.2121	12	1.15784e+07	14920970	14196025	13034170	12585860	20051620	24080540	22438040	15879300	16107990	15744120	17288270
Q62470	Itga3	1	12.2595	12	5069804	3720116	3623671	5.87129e+06	140605756	1.36061e+07	11637220	14866140	22122070	19076030	6467281	4934618
Q63844	Mapk3	1	17.5543	12	4719773	7945283	2551413	4695989	8026182	11169970	6747384	5144139	17994115	20634050	3966508	7468379
Q63918	Cavin2	1	14.0648	12	8815287	6076883	9.81188e+06	6479059	13776630	7.9091e+06	7.73114e+06	16244230	11289545	11940070	7696755	1.00836e+07
Q64105	Spr	1	29.7131	12	21045806	8.48126e+06	4138495	4176852	157421313	3.31511e+08	5316675	8.55432e+06	15186388	4300480	8.78048e+06	5857708
Q64436	Atp4a	1	38.4115	12	12706070	16045050	21129815	2582271	23636530	30181055	29377480	29756290	17251570	18340900	21841565	28035850
Q6PB93	Galnt2	1	4.23893	12	2449844	5.66563e+06	2.2402e+06	19764460	8.23252e+06	20532720	1.15685e+07	2.94994e+06	1.40795e+07	1.02124e+07	60005219	2.77622e+06
Q6PDI5	Ecpas	1	38.2657	12	618820	3703189	6134777	16268290	1.25403e+07	16726685	9715427	12114619	7669499	6098206	6.43603e+06	11927010
Q6PGL7	Washc2	1	4.24172	12	8403380	2303370	3.20894e+07	7.2405e+06	3.99222e+06	4525755	21152500	5590736	4549057	5429930	4.57345e+06	5.39568e+06
Q6ZPE2	Sbf1	1	8.47227	12	108365800	1825815	6686336	12982500	25582747	26494880	12983665	57714950	1.49668e+07	3.91235e+06	4.62472e+06	5881833
Q6ZQH8	Nup188	1	8.42762	12	6961358	14033340	21489850	478773	1.10828e+07	3549771	3190679	6.64091e+06	7297685	3508751	2669100	7023244
Q78IK4	Apool	1	20.8099	12	7727712	3607102	7717334	3318397	4954771	4306354	7812272	8856451	5330150	5101342	3451267	7174039
Q7M6Y3	Picalm	1	12.2312	12	8.60978e+06	1.01318e+07	6994175	6328325	11593470	9915079	10829200	11774405	10012385	8.64207e+06	7823549	8565248
Q7TPD3	Robo2	1	8.47365	12	57094648	35535000	4233355	27749810	56148048	14310915	35415040	30124291	5.63435e+06	10460650	9095507	31107931
Q80U28	Madd	1	4.19088	12	6.12045e+06	16804567	3.11174e+06	634041	254166381	477057888	8.71618e+06	4293773	6.90417e+06	5.54201e+06	6059631	3509643
Q80UG5	Septin9	1	12.2376	12	5297877	6187568	6164636	6730168	11180221	5.86893e+06	6852727	6127192	6324597	5406691	5829913	5966220
Q80XL6	Acad11	1	47.078	12	3.42793e+07	0	1.27876e+07	1.07093e+07	3810904	5784004	1.02663e+07	1015368	7.36945e+06	9854369	2237017	3558628
Q80Z19	Muc2	1	25.4056	12	2988091	9.51281e+06	7.40624e+06	5.04936e+07	9.47155e+06	3.73139e+07	7.07224e+07	9.2181e+07	6023234	13161960	43592216	19917780
Q8BG32	Psmd11	1	33.4912	12	6913552	5069256	14455780	5225766	1.04036e+07	7147020	7778940	6917801	7667612	6130691	8.79143e+06	11471310
Q8BH59	Slc25a12	1	43.0101	12	4327026	4829382	4.36797e+06	6167204	4510486	12751511	5458443	7.68354e+06	3308520	4.54234e+06	6937265	6914861
Q8BJ42	Dlgap2	1	4.25092	12	10928090	6446013	4.156e+06	5984414	8483257	9.21865e+06	2084941	2080991	2089108	1.527e+09	13030643	1.18063e+07
Q8BJQ2	Usp1	1	2.18178	12	1483188	8.67324e+06	1122684	3913934	9.87799e+06	10007770	5609435	0	2666461	8.39071e+06	11583261	5.24574e+06
Q8C3W1		1	3.72879	12	2.05229e+07	9.91197e+06	6423310	5.47066e+06	21166860	17155970	5733339	7820517	27318696	32723340	11673150	8990503
Q8CGB6	Tns2	1	18.3497	12	4707586	3826614	1.01342e+07	3.63795e+06	23494620	35684800	13374825	8.89798e+06	12708561	23859575	7510315	6329813
Q8K1A6	Cc2d1a	1	4.20933	12	2434244	0	32828990	13326350	9372586	2932932	7799384	5.58789e+06	1.50125e+07	9.55864e+06	4.12385e+06	4569572
Q8K441	Abca6	1	12.771	12	1.8964e+07	8.46405e+06	4460901	1910630	13791280	19520570	34878916	11592185	16662430	9.137e+06	4900408	41407960
Q8R0S2	Iqsec1	1	8.52985	12	20352110	12503920	59436239	4.40027e+07	20070270	64155448	8.63509e+06	8.86466e+06	27047982	5739383	10600828	5.29076e+06
Q8R0Y6	Aldh1l1	1	42.5333	12	3811034	7648162	5999146	3252185	2.61601e+06	15569255	34824112	14475270	3.57393e+07	16998010	6911006	10970820
Q8R121	Serpina10	1	12.7074	12	2401729	3131766	7775142	2.82791e+07	12828130	7349485	6650360	3.90769e+06	3230208	5711626	4258241	17577823
Q8R180	Ero1a	1	16.9235	12	3.39466e+06	6677213	8326202	3.71024e+06	12053130	6.11868e+06	7.19308e+06	6469629	5361436	10072580	6125250	3408288
Q8R429	Atp2a1	1	97.4737	12	7872052	469917	2.35382e+07	2925005	7961505	5484378	3.0975e+06	8241652	13406730	1.04722e+07	5165039	0
Q8R4Y4	Stab1	1	4.27068	12	5406998	2515093	5392797	14394230	5063614	5057316	13850650	8.67879e+06	0	1.46695e+07	0	5833655
Q91W43	Gldc	1	25.5524	12	0	5.13699e+06	1.04509e+07	20965200	0	0	8.44842e+06	17951930	0	3854021	2840759	1953760
Q91YP2	Nln	1	12.8128	12	10360970	4588048	8076480	7046057	16713880	10540090	5743701	3542401	20281415	32862965	5.54949e+06	5138675
Q924C6	Loxl4	1	8.57778	12	6932052	10057780	2.91438e+08	15028400	7785390	6736589	18717447	4095754	10632870	1796718	8.52252e+06	23571190
Q99JF8	Psip1	1	29.7457	12	1.24532e+07	2353971	5.35062e+06	11925610	279537904	6.91064e+06	8.53117e+06	7413677	4733614	11583090	20820200	21657370
Q99JR1	Sfxn1	1	32.8421	12	5162271	4295934	4652982	5999283	7855185	7916470	7157051	9763759	8070496	10397576	7776437	6187938
Q99KJ8	Dctn2	1	31.8388	12	7.55146e+06	8353634	9.5512e+06	5614608	8.92024e+06	10583130	8.80224e+06	12383050	9.00086e+06	9614516	11130040	11944160
Q99L13	Hibadh	1	36.1853	12	12558390	5218445	3.95958e+06	4067479	11618105	8672678	6877100	3950518	9.72456e+06	9058538	5866188	3395824
Q99LD4	Gps1	1	4.23477	12	5788675	4064115	1322911	1863808	14689020	5.70311e+06	24158075	1938242	17838940	1.17049e+07	2247318	2.69387e+06
Q99PU8	Dhx30	1	21.2871	12	7116471	8.33666e+06	5595193	2.12964e+06	5431705	21193570	2731092	26465340	1105578	4.33974e+06	6008745	7129811
Q9CQJ8	Ndufb9	1	20.123	12	6069617	5447339	5939251	19692751	9474665	1.70732e+07	4578712	5749344	7.73218e+06	12582930	9016297	5.70956e+06
Q9CRB6	Tppp3	1	29.2463	12	9.04025e+06	1.02572e+07	6.29542e+06	8200483	20741240	21839640	15177390	12021856	1.04964e+07	11638380	9009071	12228878
Q9D0M3	Cyc1	1	33.6485	12	1.2108e+07	1.28133e+07	4835214	5381797	16859470	13979930	7656871	13574190	13325950	18219050	24873470	19424065
Q9D7N9	Apmap	1	12.1152	12	2949111	1585437	4472202	7740043	6413019	8737297	8658716	11501820	2922337	5.98048e+06	6331683	2765199
Q9D855	Uqcrb	1	24.9319	12	22481140	6994832	7099313	11831260	24922080	13638140	10983860	5.11613e+06	11303580	12249350	6093053	12424340
Q9DBE0	Csad	1	20.494	12	3704425	1566899	2604154	1.7003e+06	23817298	3806695	12383660	12745290	6263252	10387750	8561843	9.07681e+06
Q9DBG1	Cyp27a1	1	17.0574	12	17015540	15022186	5.73171e+06	1936985	12718710	1668984	4414644	6908075	0	7674856	4049785	2695298
Q9DBN5	Lonp2	1	17.031	12	2343552	3133709	22408275	5888683	13358010	3.79662e+07	53117610	24278730	1022604304	9.4241e+07	34240352	2.12051e+07
Q9EPL9	Acox3	1	42.3533	12	36230288	4266683	2.15068e+07	18383981	3.6766e+07	33053840	5749615	7.35626e+06	94721704	9.01346e+07	2.61364e+07	2.27981e+06
Q9EPX2	Papln	1	17.2119	12	8.64916e+06	4114686	6.66737e+06	5.7656e+06	1.02833e+07	37963060	8.14633e+06	11068420	3185186	1.56241e+07	2828916	4347284
Q9JI91	Actn2	1	76.0031	12	1.07196e+06	2772987	10343230	8651665	8204934	1.2284e+07	3805506	14556980	2730656	2288036	1.68341e+06	12812757
Q9QZE5	Copg1	1	38.2118	12	5090746	5658551	3.66934e+06	3.39466e+06	4.62794e+06	5222324	5.43414e+06	5.93441e+06	4.46935e+06	6001182	5.98439e+06	5518166
Q9R0G6	Comp	1	33.9549	12	7774406	6508266	2.66747e+06	4134497	18295745	54071300	32759580	1.37685e+07	35455319	25058740	6893503	4.23672e+06
Q9R0N0	Galk1	1	12.3355	12	7287106	15578850	8.04467e+06	5587594	651130	8.01918e+06	18242850	6180982	6361688	7.82102e+06	1.65663e+07	3195976
Q9R112	Sqor	1	38.1354	12	2.45701e+06	1.92583e+06	6776033	4432410	188855008	2295139	3776485	6777977	1598644	69746719	4110591	4207397
Q9R1V6	Adam22	1	4.22053	12	2481651	3627035	4814540	3.14195e+06	9.11087e+06	8.11275e+06	3558174	13701200	3068270	6.98068e+06	21923775	22470755
Q9WU79	Prodh	1	25.3585	12	52981999	4458413	6252825	4761498	27064680	4617714	17791700	16644490	22695660	744506	4.75634e+06	11926709
Q9WUM3	Coro1b	1	30.9017	12	3645572	5495574	5250587	5600846	7326890	8162184	5803703	4734853	5603762	4633917	5906955	6477187
Q9Z1Q5	Clic1	1	39.712	12	7491237	5821366	1.1798e+07	7620856	22816015	8.24912e+06	20340008	1.58571e+07	17147165	4.91707e+06	6785135	11885090
Q9Z1Z0	Uso1	1	29.8464	12	2713955	5919322	7891225	8115655	5434665	65311324	6963624	5268050	4202292	2393888	11123200	6118562
Q9Z2H5	Epb41l1	1	22.6238	12	4876055	8.6864e+06	5817989	2889058	154939696	536644	2.28986e+07	1661333	2469413	1.79704e+06	7145673	2983699
A2A432	Cul4b	1	25.7505	11	2.79634e+06	2524024	5188031	4.92643e+06	6726373	2556710	12412628	1.83835e+07	13071315	1099909	859684	7669552
A2AQ07	Tubb1	1	70.636	11	8101462	8.61025e+06	6035165	5190346	29007970	5844841	7488781	4892476	6370832	5140088	9558152	7.32163e+06
A2AWA9	Rabgap1	1	8.49794	11	2.40664e+06	3624258	6.00858e+06	8.79722e+06	13834277	3839758	1315083	14952264	5202498	1412201	6.04344e+06	4542057
O08746	Matn2	1	4.22725	11	1.45207e+07	12155890	8686569	32173145	1.52626e+07	23487482	12109362	42417540	5659105	19582172	31962330	17471578
O08756	Hsd17b10	1	30.13	11	3920067	4083164	7311675	4993618	7.34414e+06	6539175	7192967	4757959	4041841	9.19523e+06	7881362	1.0137e+07
O08784	Tcof1	1	4.18716	11	12050537	0	679013	3296745	11337670	13902940	4200507	7973363	853120	1.07716e+07	6004152	28747820
O35855	Bcat2	1	32.5698	11	13750285	13799830	14177480	21548740	7109524	8479946	29346770	9398163	35189949	20309750	16474990	14056860
O35887	Calu	1	35.449	11	21046070	12807210	6933457	10218491	16762275	1.14609e+07	15073930	10089950	15003345	1.23367e+07	14491430	12826070
O54931	Akap2	1	4.22388	11	43460965	49434195	13057510	6091212	28304600	8.96916e+07	33899389	49008640	27662360	28768840	16752570	18262508
O70503	Hsd17b12	1	25.7186	11	7.15189e+06	3.64649e+06	9.00018e+06	8.50105e+06	10056290	2.75678e+06	510828	16689310	4336559	34662547	25606960	4.12819e+06
O88428	Papss2	1	29.745	11	5131539	7105046	6.70802e+06	8322051	2805239	2329985	8.75894e+06	8626982	0	4695380	12503180	8913853
O88508	Dnmt3a	1	8.46182	11	4286288	3685210	7836530	5708949	9.81057e+06	32131820	10088086	6421105	20790040	6299348	4276845	5097990
O88544	Cops4	1	8.68448	11	8419724	8.16035e+06	10204490	10182061	14613710	15003930	12327100	13915425	6318741	3990798	5.99442e+06	12199900
O88685	Psmc3	1	42.6075	11	4.88385e+06	5187276	7138358	4.04768e+06	2.5464e+06	831409	6355077	11264490	4.71561e+06	3925196	6445008	7057859
O89001	Cpd	1	4.2752	11	3.14694e+06	6.8704e+06	33186680	10262160	4086693	21004675	39095616	39866130	2650578	1156650	31983811	30085221
O89079	Cope	1	12.6764	11	1.12124e+07	6650185	8166167	5.78709e+06	6210475	15160980	10230155	5528105	332749	5.17668e+06	13916880	1.01298e+07
P00186	Cyp1a2	1	34.2948	11	5927842	1073680	9.36412e+06	3426557	8782520	0	4472914	6371951	1202529	0	1321858	2636026
P01867	Ighg2b	1	12.1	11	4907091	18825480	15137650	15710560	39052128	34450340	50092560	1.80563e+07	58415568	34707005	46244220	7226198
P06802	Enpp1	1	3.73687	11	11663390	4778467	2.60352e+07	37693288	6704561	7091317	20738090	17934550	11386040	79327898	16833850	32738491
P07742	Rrm1	1	8.52712	11	2461550	3.38496e+06	9917031	15401306	8728394	5386892	5.62633e+06	16558050	2486574	4491246	5278624	5328186
P08122	Col4a2	1	19.3172	11	4804855	7015863	1.04584e+07	5379188	282386838	0	4965096	7401148	3685107	6.61314e+06	6557118	7321411
P08228	Sod1	1	13.4602	11	5344093	5608869	5603086	11634660	24048390	22020660	9316628	21923570	15860725	15951845	6129348	4.21257e+06
P10833	Rras	1	27.9328	11	25696190	23985540	27210920	25361765	8249060	10135450	9.93695e+06	9594585	7.65386e+06	10017205	11675550	23287589
P10922	H1-0	1	19.6132	11	24492140	12156520	14561885	8.62008e+06	10058540	1.40433e+07	22109990	13118144	20599783	9.55923e+06	16185480	11779850
P11087	Col1a1	1	37.8718	11	1.12134e+07	1.02179e+07	23473220	22253740	17591230	17662980	5673680	1.04513e+07	2141824	7314338	17268748	15984370
P11859	Agt	1	34.3464	11	1.38598e+07	441610	5515103	10692550	11400710	10274295	772514	9114163	460863	1.59982e+07	1758235	0
P14094	Atp1b1	1	30.1046	11	1.16117e+07	4500060	3.686e+06	16203160	6.44138e+06	3.96644e+06	7479526	10392362	8.07479e+06	7.17006e+06	9.41937e+06	2887539
P17225	Ptbp1	1	25.0548	11	6227670	7830956	9.02634e+06	9.02155e+06	10936850	12286590	10094563	7.02571e+06	7852371	10654632	1.33267e+07	10457340
P17717	Ugt2b17	1	29.9974	11	3.13358e+06	4.90738e+06	4.40402e+06	30318270	12044580	9.72381e+06	6.435e+06	5208000	8936467	5.80548e+06	5.09368e+06	4487128
P18872	Gnao1	1	30.8958	11	5.55022e+06	4.6633e+06	6125365	5158176	8589100	14968550	9470234	4872292	5.22614e+06	5369783	4858052	8.68611e+06
P20801	Tnnc2	1	23.5102	11	9200123	6081212	7092936	4899842	6723146	8817432	9310352	9.27622e+06	17892770	11667839	1548490	8.5209e+06
P23492	Pnp	1	30.4855	11	22254755	32804632	14284130	13275120	32623320	44043932	40656276	40632814	50941021	23932970	20622640	18928950
P27612	Plaa	1	17.0596	11	4.28775e+06	627833	2.35542e+06	1005190	4303836	4239450	978323	6028635	483494	2917626	1771863	13857720
P28843	Dpp4	1	29.8009	11	896673	4257290	3203388	5629091	12474441	1.32266e+07	4388637	3453850	10837891	28595650	2.59052e+06	5569471
P29533	Vcam1	1	14.635	11	13090370	5814420	10216760	14518520	26386350	17904585	20212765	27204210	14564650	8.05702e+06	4383870	5416623
P31786	Dbi	1	24.054	11	10748310	4.52264e+07	9.04238e+06	7232211	20133780	29281860	41497474	4.8915e+07	20706830	11229800	7261940	46298832
P32921	Wars1	1	8.61778	11	9.38756e+06	7258880	5135211	10412165	4.28164e+06	12398630	3922716	1795853	936236	0	5145052	3550181
P35123	Usp4	1	12.7073	11	6762024	6451900	5135427	2573346	0	14338170	5341026	3.4596e+06	14405640	22895310	14386950	14841140
P35979	Rpl12	1	29.0204	11	8442221	13249139	12652447	6577411	1.67966e+07	15252160	1.85122e+07	13741330	13207372	21734865	16400920	2.60047e+07
P35980	Rpl18	1	18.868	11	5546491	4795767	4.99425e+06	2698472	1.07203e+07	11530835	1.19742e+07	8655092	8.85325e+06	8405683	1.14849e+07	5959340
P40630	Tfam	1	25.7969	11	1.0148e+07	6745631	31479078	2097153	17487980	1596287	7.37759e+07	5452819	41478860	6363163	16791330	2651895
P40936	Inmt	1	19.0872	11	0	1.98948e+07	0	9117689	10185770	16030610	12152319	9.98629e+06	6.20963e+06	7.91301e+06	10524315	11334805
P45700	Man1a1	1	4.31066	11	5518151	1.59598e+06	4241772	2093622	4767427	5323204	11258630	8384629	6.58523e+06	7340081	3.10173e+06	5237025
P46978	Stt3a	1	14.8131	11	4.03332e+06	3922514	2532779	3943779	1.13959e+07	7513534	5079843	14344725	7012052	4669342	8.36148e+06	7.66028e+06
P48758	Cbr1	1	26.9444	11	4.0298e+07	4062286	2980648	11721509	16250655	10596510	1.00529e+07	78430578	2912923	7412895	15491330	10713614
P49182	Serpind1	1	25.7656	11	2896959	4255126	4.11815e+06	1324130	4.65982e+06	1.08168e+06	7190360	8251930	2.07741e+06	697884	1369996	5815087
P53657	Pklr	1	20.7933	11	3425749	2794408	2651837	6494105	10302380	7938594	9.52738e+06	13156620	7394924	4302651	9.00245e+06	2.57999e+07
P55065	Pltp	1	21.3837	11	4755994	5538086	17060045	16046485	4151837	4462813	27831501	6.29336e+06	1.35201e+06	4932129	1.27804e+06	4.02578e+06
P55066	Ncan	1	4.32825	11	2.25039e+06	8.9374e+06	5899440	2957468	11474930	3.85139e+06	21489390	8870604	3752211	6.39221e+06	22271880	20467775
P56395	Cyb5a	1	36.3429	11	17873835	15444110	18928210	17358400	16892640	22927790	29853350	37045620	39832408	32517720	36900040	35142728
P57776	Eef1d	1	25.5192	11	13455770	13734425	13318080	12004560	14436750	13540755	27852480	20215580	14143780	15066810	16671395	16557860
P59017	Bcl2l13	1	21.3447	11	393037	5.86421e+06	2115664	14560116	5109890	0	1.00328e+06	6268508	2096705	3277256	2.92624e+06	983079
P60335	Pcbp1	1	47.1245	11	17286133	13695965	9.97419e+06	13100216	15966765	10343640	13540310	14278830	11867180	1.01301e+07	16429820	15947871
P63030	Mpc1	1	21.1698	11	15989481	3.6699e+06	6143912	7.54946e+06	4573262	2584813	7.48584e+06	9388109	7766648	2879715	7.91899e+06	10285036
P63158	Hmgb1	1	26.795	11	8.38951e+06	29754157	14460990	15462065	3268844	18387240	17583600	5483615	4645205	4.80864e+06	23239760	16374700
P70206	Plxna1	1	8.51909	11	24491740	3561579	0	6824012	9.69414e+06	5841345	1265297	0	2288040	13706010	3.24028e+06	393450
P70271	Pdlim4	1	12.8816	11	3.61956e+06	3710097	6.7568e+06	5286546	11557180	14011060	1.03057e+07	4739328	6.64729e+06	4182989	12275880	1.0112e+07
P82347	Sgcd	1	5.70916	11	9.20267e+06	13852720	8.57326e+06	17931120	17093745	13505170	23776580	20711690	12372630	11447630	21612680	21137530
P97298	Serpinf1	1	33.6016	11	27182610	4.92358e+06	7736532	8.67751e+06	9.63868e+07	5159276	15686850	8761614	2.53879e+06	6631957	26956200	21821500
P97371	Psme1	1	17.5458	11	6982811	6.07047e+06	37495580	5866643	10807750	9.52168e+06	7400855	7.17079e+06	5334682	8.70813e+06	4688529	31223799
P97452	Bop1	1	4.33514	11	4657198	2450483	2181284	16937180	8.61857e+06	0	7676088	60960484	14247950	1475688	11387282	2302630
P97457	Myl11	1	21.2995	11	3981671	4191710	12881474	9.6224e+06	5455555	9555358	2687748	1.42295e+06	6683741	15945910	0	3.19831e+06
P97461	Rps5	1	17.2064	11	4300848	2.69463e+06	11025490	7080315	4390925	6233605	9833472	10186980	7323873	12102470	10282630	8.25002e+06
P99027	Rplp2	1	36.6079	11	33053015	29650335	17720530	1.1997e+07	17995640	14306450	50837520	40815840	30617480	16620420	46385232	23015505
Q00519	Xdh	1	8.58286	11	17568900	16888390	25752690	1.29396e+07	30852420	10605950	5822131	6126665	17560900	11583070	8048081	1.01736e+07
Q02789	Cacna1s	1	12.8102	11	30187335	8.25044e+06	14661100	7094612	25046130	82197028	22624050	54070824	9.59668e+06	1973042	352712706	29248384
Q05512	Mark2	1	8.53297	11	11981530	1.13813e+07	9.92718e+06	1962576	12704800	5.51941e+06	4569149	3127644	10476470	14454740	15564320	8.22309e+06
Q06138	Cab39	1	14.6683	11	5.78271e+06	4037491	5.29954e+06	4487812	6.44153e+06	6584201	5.6108e+06	5833233	6.66699e+06	30728309	5.17913e+06	4555716
Q07235	Serpine2	1	16.9221	11	13444370	6070897	4.04231e+06	3.40949e+06	6603746	9.1499e+06	9.74563e+06	7.96101e+06	4.23475e+06	9.45829e+06	5782889	8.79379e+06
Q08857	Cd36	1	13.3095	11	8.24204e+06	22676090	2.70984e+06	1.46892e+07	21849690	15698980	14753960	11122510	8513486	25190946	10749440	30227950
Q3ULJ0	Gpd1l	1	12.9089	11	3276851	3156046	0	13893100	2.24631e+06	24224260	1.07999e+07	4280168	4063571	3894342	26317255	17760323
Q3UNH4	Gprin1	1	4.24312	11	7033288	3501246	7462883	10310830	5.8204e+06	1332498	5070080	7601275	2.89126e+06	1017442	5.19321e+06	2.96422e+06
Q60902	Eps15l1	1	4.20868	11	6628746	7948015	2.47961e+08	509587392	4.81412e+06	6886376	9337752	64140660	32990010	35424024	20526050	15886370
Q61191	Hcfc1	1	4.25814	11	4212906	2456152	0	0	24550710	45890186	2.84155e+06	3.21562e+06	43682272	0	0	2274468
Q61792	Lasp1	1	22.2917	11	5.95792e+06	4537725	6453466	7795774	8057509	5.98526e+06	4.84602e+06	6622483	5149466	7417965	4445335	5074801
Q61937	Npm1	1	35.7372	11	3499253	4137675	8.40214e+06	8977344	36531760	15843390	6359477	7274540	3965972	2.53217e+06	6.29189e+06	6296023
Q62077	Plcg1	1	4.30252	11	1.60992e+06	10553650	5.18746e+06	6009553	7561911	1.55776e+07	1860242	11595140	6551988	7859176	1.64707e+06	8.63608e+06
Q62108	Dlg4	1	55.4167	11	0	3.36867e+06	0	1859064	2011710	2997446	2346891	1481382	0	1345814	410445	1.31562e+06
Q62465	Vat1	1	15.3958	11	12707465	12193520	8968280	10721900	1.03907e+07	7804419	15641285	14022200	11113920	10627490	6998894	8099881
Q62468	Vil1	1	21.2968	11	9.43221e+06	1.18166e+07	7980972	7062991	2.67804e+07	22225200	1.7922e+07	1.31125e+07	480206	38013740	1.13386e+07	1.38112e+07
Q6A0A9	FAM120A	1	21.16	11	7.69646e+06	7170744	1.34577e+07	3801645	10295760	0	5362307	1.08892e+07	2.89258e+06	0	3726787	1642068
Q6PAR5	Gapvd1	1	4.25959	11	4741169	6628375	8.38406e+06	5379469	15240191	7348540	14185240	15069320	1106914	4.249e+06	12442640	1038782
Q78ZA7	Nap1l4	1	9.73738	11	5783401	0	6390730	1.39635e+07	9.61064e+06	1.05348e+07	8.2584e+06	6304951	11055540	6571535	14862512	8.46801e+06
Q791V5	Mtch2	1	34.6027	11	3972738	4.47809e+06	4288053	5573578	8567086	6334670	6696310	6596656	9775482	9432480	6.26433e+06	6.33316e+06
Q7TMK9	Syncrip	1	25.9145	11	10554860	12167850	16569100	14053775	4193669	5212855	10037850	7646709	3.92782e+06	5434134	12724340	5015814
Q7TMY7	Ipo8	1	12.8307	11	2260323	2480834	5161322	4862298	1526716	1772177	3.27313e+06	1648636	1.12738e+06	0	9016306	1823889
Q7TQI3	Otub1	1	28.0249	11	4185036	3996627	4774220	3941496	3535008	4311933	6658886	9060575	2835065	4.17193e+06	5574355	4534122
Q7TSJ2	Map6	1	42.6175	11	51822895	802921815	43441053	9.38522e+06	14274020	29392666	40949341	35352012	25730835	27446580	23634737	45768854
Q80UM3	Naa15	1	13.033	11	2.81037e+06	3.98145e+07	3935126	7089540	2243763	2354304	4179514	4995340	1.69718e+06	4675123	5125770	3.77424e+06
Q80Y44	Ddx10	1	4.2212	11	3556127	8.31109e+06	4257369	8569696	12080455	52958992	15213320	9.14914e+06	14008726	7764409	5372687	15403780
Q80YA9	Cnksr2	1	8.53032	11	6.63487e+06	773553088	4696195	1070311767	2975025	4.01414e+06	45751022	20264695	7152609	2.19875e+08	65519635	103121696
Q8BGC4	Ptgr3	1	21.1395	11	3.85048e+06	0	0	4211298	0	4.92846e+06	4696151	0	3151486	5.27441e+06	1495374	3.43821e+06
Q8BGQ7	Aars1	1	25.786	11	4714332	6087388	2716496	19412860	5760937	4528186	1.13266e+07	2097635	19960190	22983130	2518290	0
Q8BH55	Thnsl1	1	21.5577	11	2077412	2203739	5.94922e+06	8120189	19648810	1.16649e+07	9.45316e+06	8.3435e+06	10377802	14902220	8994465	6.39016e+06
Q8BJ71	Nup93	1	4.27824	11	3.90864e+06	3103436	2627526	10815083	12884592	6.97678e+06	5.3332e+06	1.28562e+06	6160952	1.01978e+07	2245849	2195538
Q8BK67	Rcc2	1	25.5149	11	5917896	7793731	3.72834e+06	10044700	8853906	4897846	5.51577e+06	8258120	2.0725e+07	501013	9983309	10018740
Q8BMD8	Slc25a24	1	30.0774	11	1364466	1530565	13129255	7.04179e+06	1376787	8.85043e+06	7.97601e+06	3437359	7475052	4.84448e+06	4.39768e+06	4695978
Q8BT60	Cpne3	1	26.8235	11	8706845	10154008	11345860	8233271	3352225	8905789	5529295	10624738	5.51034e+06	9.43312e+06	4327639	12183540
Q8BU30	Iars1	1	29.9616	11	9064302	2205766	2.93469e+06	6746649	506434	7637700	27899430	1.6221e+07	1824639	12766350	3.89028e+06	6767491
Q8BWM0	Ptges2	1	34.0235	11	1.44449e+07	5106100	3203847	4.08989e+06	18216655	17976740	26170080	19930950	7.04603e+06	4358137	1.13132e+07	7035045
Q8BXL9/Q8R2V2	Iffo1	2	2.23467	11	2525309	1979157	1889051	2852236	2495080	1012922	2803259	2865490	2825076	1.14343e+07	2191391	4.83729e+06
Q8BYA0	Tbcd	1	12.8033	11	20501700	7.01208e+06	10953677	9731766	15397240	13254437	24193750	24457215	4545111	6895842	23895570	15777230
Q8BYJ6	Tbc1d4	1	4.24172	11	1.83165e+07	2.45986e+07	13017093	11733940	8.55257e+07	1.43488e+07	0	1315035	1.51283e+07	11392310	10108732	13506104
Q8BZ98	Dnm3	1	36.2025	11	5904439	4666092	8329798	9172979	6822340	2260335	6.06391e+06	7446385	5.90537e+06	8.24581e+06	7120048	10672200
Q8C1A5	Thop1	1	34.1887	11	7.70987e+06	6.97876e+06	13776890	12505575	2.80227e+07	26925025	16131530	13893810	51458367	1791930	15311710	1228492
Q8CDG3	Vcpip1	1	4.24102	11	12565030	7.95342e+06	19757300	6827151	7913931	5.13726e+06	34309800	25316110	8.35262e+06	20892555	12669035	7.26589e+06
Q8CFX1	H6pd	1	25.6366	11	12372850	14037176	6392490	3.27894e+06	4956408	2067230	10517840	1.69969e+07	7772983	6033941	3.983e+06	4.543e+06
Q8CG14	C1s1	1	55.4912	11	1222638	2594404	17397586	1155944	5304050	4506420	13723490	6.07292e+06	1.0529e+07	4624587	1831084	0
Q8CG79	Tp53bp2	1	2.776	11	31655570	7906881	4522354	6.99143e+06	11179047	11646390	5114759	3941660	3373220	8.80554e+06	5811832	2.58137e+07
Q8CGZ0	Cherp	1	4.19969	11	6265728	13205480	13068384	6.98936e+06	9665028	0	1.05516e+07	6273944	4967805	4.3869e+06	26052950	4899031
Q8CH18	Ccar1	1	16.9604	11	5.78777e+06	0	3703562	14058928	1.45167e+07	27687600	1.27074e+07	3666026	2797967	0	26912600	7712941
Q8CI51	Pdlim5	1	13.7131	11	6107350	4094449	6164734	4.30418e+06	6.59946e+06	5131663	6282201	7493986	6.12389e+06	8.24935e+06	7778288	7567920
Q8CJ53	Trip10	1	3.10141	11	11944070	361421600	8567432	1.20673e+08	41408610	52791760	5000001	25049080	97432959	515169438	8.63999e+06	26442930
Q8JZN5	Acad9	1	34.4162	11	11183238	6.5181e+06	14062440	10926451	4196293	4840589	0	5468444	5620554	6506935	5732584	4871484
Q8K0D5	Gfm1	1	21.4847	11	11907685	5098010	13544710	14465950	10179280	8.72109e+06	9746777	17681630	12530110	9.29353e+06	3046744	6474629
Q8K297	Colgalt1	1	12.8167	11	4.53785e+06	1.0881e+07	1.03106e+07	5.68663e+06	4056888	53715376	5735977	7864925	5379812	48092052	9.19243e+06	7096893
Q8K2V1	Ppp4r1	1	12.8479	11	7218525	7002378	5.50442e+06	345088000	2.30364e+07	14062975	13162050	22544300	30803972	7620282	6939460	9.64332e+06
Q8K440	Abca8b	1	4.19969	11	8.35998e+06	8513722	17470345	14657510	1961128	1.75308e+08	9161218	1.17807e+07	4464101	6652857	9917142	6799983
Q8R081	Hnrnpl	1	38.4969	11	4783829	4.20873e+06	8967482	3318446	3747846	3.9363e+06	14065010	15126595	3.18108e+06	16360880	37711940	22496980
Q8R164	Bphl	1	38.3112	11	0	16671585	1866202	654680	34162400	26827034	61764632	2075821	2053172	13212105	1.18262e+07	5161131
Q8VDC1	Fyco1	1	4.26919	11	841947	8535586	4.6376e+06	2469055	2327039	4607151	5650040	5969894	6.72227e+07	12142340	1.75268e+06	7228789
Q8VDQ9	Kri1	1	4.32996	11	15454950	4421397	3377190	1.12441e+07	0	0	10203130	7.24623e+06	3173016	5799502	7.43984e+06	8766434
Q91V14	Slc12a5	1	12.8328	11	5.28041e+06	12085710	13622460	2452346	26229280	1.00988e+07	8.49595e+06	449108	17225370	10216897	10506580	0
Q91VI7	Rnh1	1	12.3223	11	7656919	6656082	10308340	7852548	12489350	11849270	12703340	11314210	11141540	8.29805e+06	10397424	10614100
Q91VM9	Ppa2	1	34.0565	11	537430	4063116	2555750	2328506	8257201	18296920	6.67673e+06	5.97418e+06	773445	10671710	2.84462e+06	1.13771e+06
Q91VR2	Atp5f1c	1	7.21042	11	17557965	23464630	13610610	12683295	10148758	13296510	17720005	1.43582e+07	20969145	12352680	19484970	18245095
Q91W97	Hkdc1	1	25.0531	11	4668275	5362537	50213110	10535445	32072551	47027760	29449230	3708796	52859300	2.74763e+07	18329090	11060630
Q91YR1	Twf1	1	8.60473	11	5137593	5.35184e+06	12198390	9420225	19104210	10429640	9.20613e+06	3650209	3796017	4069909	9151849	7338677
Q91YR7	Prpf6	1	4.25451	11	7184378	9400186	12012810	7.40553e+06	6.34611e+07	6.22218e+07	3906165	3887310	1.19252e+07	3735431	3826745	5.28099e+06
Q921L5	Cog2	1	4.22455	11	28092840	31435555	33130459	33323491	26555930	2819786	20910690	53683792	10188860	5511303	20606103	10210830
Q921M3	Sf3b3	1	38.1047	11	3.77728e+06	1.43728e+07	1.33493e+07	10285950	6.45193e+06	4830618	7122906	3975296	4.61627e+06	3874206	4.82401e+06	2042688
Q921M4	Golga2	1	12.9308	11	13349983	6633130	5301074	4397668	1.38419e+07	1517308	17015100	1.08878e+07	9365351	9389745	18041450	13433100
Q922B1	Macrod1	1	12.6532	11	4693180	17480260	6297782	3.90344e+06	7220785	27828290	4059903	15698405	5946114	4226522	4628776	1.00398e+07
Q924L1	Letmd1	1	8.50662	11	1.07287e+07	19760508	8.80772e+06	7750044	16284860	6740535	3716337	3916795	13276930	5514436	7.45659e+06	3531090
Q99KK7	Dpp3	1	7.97785	11	4.81354e+06	5487836	5.53171e+06	20598030	9.48916e+06	8.26409e+06	4147914	8986824	2963786	7.67958e+06	1.53488e+07	1.3049e+07
Q99P47	Cntnap4	1	2.20344	11	5.81768e+06	8116429	11440735	10579050	14532580	8.27528e+06	4086963	4178478	8.37507e+06	12895170	6282002	10204670
Q9CS84	Nrxn1	1	12.6982	11	5537525	5162560	1517443	5804563	6323779	4804636	5503193	7417576	2.24126e+06	1.38276e+07	2252440	6350796
Q9CZR2	Naalad2	1	8.5314	11	5.20746e+06	4525684	8.76334e+06	8.90915e+06	12766170	12268940	4.59917e+06	2442568	9.50239e+06	5.43231e+06	17493490	3.27034e+06
Q9CZW5	Tomm70	1	59.6496	11	5227245	5.50872e+06	8.31076e+06	6.13963e+06	6859267	5276470	10589960	7.06577e+06	4299836	4004653	16078970	14001990
Q9D0R2	Tars1	1	28.5928	11	11974255	5.64129e+06	19422540	10754366	18957770	13968890	9888059	6046305	8631236	10374790	15623100	9.09519e+06
Q9D172	Gatd3	1	35.5511	11	9.57675e+06	1.35328e+07	12730495	8.2293e+06	1303356	15733960	946705	1.50946e+07	2.56704e+07	15148641	1130587	23597335
Q9D485	Efhc2	1	4.26919	11	4.59535e+06	8144123	12263460	10280362	11045230	4.09547e+06	6878288	4153937	12480750	8.82903e+06	5.81608e+06	13711931
Q9D6Y9	Gbe1	1	24.5242	11	26518625	5.42214e+06	2255061	4.06139e+06	17371085	16623725	15339285	2874636	13115545	18983600	7.72956e+06	6846128
Q9D824	Fip1l1	1	4.23339	11	4318812	4958518	6.53929e+06	1330428	5.77837e+06	10337630	2.3457e+07	4524490	10696320	9031817	8.80308e+06	15886100
Q9DBB9	Cpn2	1	55.41	11	2.06905e+07	853708	4551544	7.5734e+06	8228313	12310910	6948433	6691508	7395822	4911620	2826658	2.79699e+06
Q9DC50	Crot	1	55.6683	11	1.80609e+06	1.01055e+07	602565	5032256	11011850	11812170	9420902	1.27845e+07	1.86565e+07	8.8076e+06	9994327	16540320
Q9DCN1	Nudt12	1	17.0938	11	5933076	3684992	1.33242e+07	6855155	10425269	26720580	3.73777e+06	2900945	25646140	18756930	12859590	2075325
Q9EP75	Cyp4f14	1	4.26695	11	3207372	12006400	7.11223e+06	8.46238e+06	5.73378e+06	8323311	7102279	6353809	7490613	18864110	45979112	5534964
Q9ESJ0	Xpo4	1	4.27143	11	3395358	7109757	13244450	25691284	6679383	7975994	7148681	2.10913e+06	1.69755e+07	19670380	4198627	4241467
Q9JHH6	Cpb2	1	38.4243	11	3955431	2836636	8951784	5538568	3.65357e+06	5338366	4.04073e+06	10145700	3296096	9.92359e+06	2781039	4.98645e+06
Q9JII6	Akr1a1	1	33.4604	11	5.94976e+06	2492745	4518547	5.33298e+06	2139344	3344643	11196530	15323950	13010250	2427027	11632920	16818830
Q9JIK5	Ddx21	1	17.0773	11	1.15417e+08	1.18159e+08	1452523	13790880	2157076	10295344	202200593	6763284	590055	683792	5295393	701891
Q9JLJ2	Aldh9a1	1	34.5328	11	5.25599e+06	5.76574e+06	3.29993e+06	2.10647e+06	8215854	33929480	1605796	4.80194e+06	10400510	9228073	6330624	5.78994e+06
Q9JM99	Prg4	1	4.25668	11	56014192	23463860	54514712	64613288	20301395	16972850	21945763	50834512	14275150	23076050	5.79624e+06	2.17388e+07
Q9JMB7	Piwil1	1	8.57129	11	2531674	3.87053e+08	24780350	10135154	18279100	44545560	7.58728e+06	1.02813e+09	22206630	22333235	7628402	14665230
Q9JME5	Ap3b2	1	12.7447	11	9.19837e+06	3210114	323417088	1.76964e+07	11910102	13021596	1.20519e+07	2.91348e+06	9987897	100326980	3.10534e+06	1.66206e+08
Q9JMH6	Txnrd1	1	16.5716	11	6005401	7164234	5.49889e+06	8300138	7.22506e+06	6943264	3627178	3802752	5091813	3873416	8.54578e+06	6.00512e+06
Q9QUM9	Psma6	1	20.9813	11	9473602	5786675	5534637	8.70986e+06	11698660	9.02396e+06	11317180	1.00774e+07	8943311	9916356	10662940	11378850
Q9QUP5	Hapln1	1	16.942	11	8.40646e+06	16776010	1.73434e+07	1.69512e+07	1.38924e+07	0	10964310	15400248	8459408	6.8951e+06	7999980	5.53152e+06
Q9R1P4	Psma1	1	34.5705	11	8520714	6.39416e+06	4238758	9907933	8360374	6772182	3944428	9.21428e+06	4.8122e+06	6322712	11337330	6669745
Q9WTP6	Ak2	1	21.4212	11	928525	323608	1.69997e+06	466226	2246620	16394260	1.23734e+07	41225817	7360900	6086164	3644101	7.40893e+06
Q9WUA2	Farsb	1	21.373	11	1490169	6360359	6886866	5.63884e+06	2.67714e+06	7.91564e+07	4314931	3.11678e+06	1619462	0	2.6022e+06	6300888
Q9Z0R4	Itsn1	1	4.41086	11	5780703	3.3966e+06	4.81695e+06	3498150	32892960	8739744	3353007	8.31802e+06	14370580	11556012	11073240	5051253
Q9Z0U1	Tjp2	1	12.782	11	5025230	6176086	5409668	5799564	4469337	21036280	6462582	6583645	14889220	23758010	5009919	4.11742e+06
Q9Z110	Aldh18a1	1	21.4157	11	7544841	3.74742e+06	7084826	13518160	5789911	4904147968	4270809	0	9.05849e+07	1048686	6050858	3946010
Q9Z1M7	Large1	1	2.20585	11	2114586	2605898	1135516	5375450	3.92838e+06	18043975	5389140	4175853	3216716	8647126	3854895	3935293
Q9Z204	Hnrnpc	1	4.31066	11	2677636	2877206	3857040	4010726	3.81338e+06	2546526	8.12672e+06	4546752	2097957	4025016	5713503	6.27105e+06
Q9Z2W0	Dnpep	1	16.9221	11	6603151	12581917	4917519	5.86415e+06	1.51898e+07	12693010	9361805	7.66146e+06	7122331	7115321	5732364	7.51733e+06
A2APB8	Tpx2	1	8.52438	10	8.09865e+06	43369328	20312540	18118930	3367624	2376684	2.09286e+06	968131	1141651	1.16815e+07	2945576	5647814
A2ASZ8	Slc25a25	1	8.50428	10	4.55336e+06	8.38748e+06	29433014	9195586	5033083	1.77777e+07	5440066	0	3256566	3824453	25664127	11611480
E9PYK3	Parp4	1	4.28437	10	1190822	0	6431911	24878140	4392107	5068200	7790159	13174537	29802071	5230669	12447350	5305368
E9Q7X6	Heg1	1	8.5112	10	5019229	4799389	3972264	1217133	1783656	14147780	1762605	2334828	2.72109e+06	2116685	4726924	3.7472e+06
F8VPU2	Farp1	1	8.50793	10	12168237	13164670	14032220	10826280	24827800	5577397	40954635	11109710	20799250	13923684	20829300	53174785
O08539	Bin1	1	16.2869	10	8498828	18131330	3.00856e+06	1.0747e+07	2.78224e+06	5573033	12860234	19770310	1428694	4800453	5778873	14065230
O08739	Ampd3	1	4.34569	10	7.52358e+06	2.00526e+06	19802978	6780258	0	6.00921e+06	24959945	1.49311e+06	15518045	2.43941e+06	93968892	9.76118e+06
O08795	Prkcsh	1	25.0431	10	1.35279e+07	19484150	3441967	24730682	3008795	21028480	17689061	7693082	140647808	88863360	9469531	39293176
O08796	Eef2k	1	8.54215	10	5246614	8.80791e+06	7173939	11303445	23458805	24667378	5.84892e+06	14721080	2.34604e+07	3.23411e+06	4623085	4216935
O09012	Pex5	1	4.24878	10	2.46783e+06	5413352	11677824	2056956	4735081	7529624	1109319	4.39635e+06	1225472	11253868	1863585	8.66081e+06
O35488	Slc27a2	1	47.099	10	6087060	8901304	719726	0	7004749	7090208	3263464	3547153	8096009	7863848	5.53922e+06	4.69504e+06
O35490	Bhmt	1	34.2153	10	2394107	3.52641e+06	21799355	7.92705e+06	5299046	795654	10255870	9.94501e+06	12093405	14316210	11405340	10960540
O35516	Notch2	1	25.4766	10	3115305	683833	2009235	3466163	6.06151e+06	27479120	1.77631e+07	18685652	6.49086e+06	17745220	8.45205e+06	8.93422e+06
O54754	Aox1	1	4.21787	10	9395999	8.60197e+06	13125461	12725269	5026904	4793094	5588992	7493468	8329418	8.00436e+06	9.18853e+06	4274962
O54828	Rgs9	1	4.29692	10	5126363	8.31959e+06	3995377	5146510	7957786	14832113	5.0841e+06	7399553	9371972	13495331	9827999	41279300
O54865	Gucy1b1	1	4.24102	10	5092818	5739126	4191464	3354471	5153969	24116945	9106107	6853661	1.19732e+06	4.13607e+06	1557048	6253773
O55022	Pgrmc1	1	9.76079	10	5827105	7.72891e+06	7.96479e+06	12137945	8660121	8.31188e+06	19654630	16253125	6912961	9.26223e+06	19840410	10366070
O55026	Entpd2	1	17.7103	10	1.05353e+07	1.2424e+07	17949400	23361490	7730348	15213493	15396052	1.43307e+07	10063540	8057516	13633260	1.52006e+07
O55071/P12790	Cyp2b19	2	4.33168	10	5.3293e+06	10252970	2419548	0	14415145	946829	9.42003e+06	90413432	3.51198e+06	7902010	8379161	3372150
O70194	Eif3d	1	8.49743	10	6531793	9.66786e+06	10222740	7.30847e+06	592341	4137477	8389270	3.87076e+06	1.02034e+07	8.44866e+06	7370038	13790555
O70228	Atp9a	1	4.32654	10	6190286	4.87009e+06	1485713	3494438	17621540	10161040	7.42123e+06	7251559	15772176	1.38305e+07	5590051	25149221
O70435	Psma3	1	19.0656	10	9266109	9860130	6.06117e+06	5.95518e+06	15612420	12546290	9055213	8.0953e+06	12386810	1.04089e+07	7072605	11131660
O70589	Cask	1	12.83	10	76907296	60378568	4969348	4270464	116564648	119638152	68333752	9.33378e+07	8.43189e+07	54930360	101619000	96438528
O88447	Klc1	1	12.8094	10	5840615	5891267	4596310	1762696	3.69321e+06	12395110	4210100	5923971	10621290	4750238	4.75921e+06	7.98312e+06
O88643	Pak1	1	8.50128	10	9.32725e+06	8.51152e+06	4416487	4259200	6.36368e+06	1299149	1.15499e+06	9.37996e+06	1928227	1.35299e+07	6612311	11513760
P02772	Afp	1	25.7899	10	10410749	5420051	5.7589e+06	10316390	4255403	14657630	9224240	6243525	7622650	857938442	8.67489e+06	7751903
P08551	Nefl	1	33.8251	10	1345834	6.32435e+06	11798950	6.32587e+06	1601504	7470244	83581968	1.30563e+08	153764800	76570358	12275960	196505200
P08752	Gnai2	1	57.2395	10	11379130	12847970	7.63498e+06	16167920	1.12731e+07	5.15537e+06	3.55131e+07	5527984	18085730	6765065	1.18682e+07	8184873
P11157	Rrm2	1	4.2016	10	2.0996e+07	38634420	3.32085e+06	0	3824418	2024380	0	3255740	17666830	0	57913672	3.74533e+06
P11835	Itgb2	1	2.41487	10	2015526	4583614	4.89344e+06	8.31174e+06	1.19612e+06	0	14238700	1.05254e+07	40128740	3333102	7028406	1.1508e+07
P12787	Cox5a	1	33.6811	10	7882175	1.43481e+07	11133100	9463841	36208080	36408660	13399980	13791170	5.24327e+07	50775705	16437145	13390210
P14206	Rpsa	1	50.966	10	11634040	19905920	20681115	16009310	8603859	17382340	24126995	28095200	22229910	22232985	31605691	22790075
P14685	Psmd3	1	20.2839	10	5968886	3127704	1895283	3.18708e+06	12587829	2985163	5936108	5916386	4406754	8.8938e+06	6.91968e+06	7690727
P18155	Mthfd2	1	17.2438	10	473342	1151940	902506	3680748	1.02545e+07	0	0	2357193	0	3271492	4549702	1547381
P18572	Bsg	1	20.8888	10	10722780	9.01342e+06	5521887	5884768	8899951	15223572	4314304	4.13901e+06	13721730	12959380	3.92503e+06	8209059
P20108	Prdx3	1	27.5992	10	3757081	11257148	2424233	6413364	20712520	13748040	10395310	1.13235e+07	22025280	20435100	1.20074e+07	14330710
P23819	Gria2	1	12.7534	10	2038512	4.85015e+06	3.83293e+06	4260800	22814695	1.58854e+07	7877100	6240912	12463310	5062103	10623120	8.35869e+06
P28474	Adh5	1	19.6341	10	34691449	10539520	19068699	6375770	32023436	22972865	22212870	11976242	21039770	26036610	17411030	9749480
P34022	Ranbp1	1	12.8349	10	16743940	8.71216e+06	11545180	7659408	9780488	9.92639e+06	7466516	11410559	7103557	1.08534e+07	8.03089e+06	7302754
P42225	Stat1	1	11.3201	10	2690284	604082	2754106	654335	0	8.9955e+06	2021425	2844519	0	1.04319e+06	2269314	0
P45591	Cfl2	1	17.8594	10	17498445	15921130	20113410	19024170	18705400	1.92769e+07	14849289	15479117	15612549	16329740	26387678	1.69824e+07
P46735	Myo1b	1	4.30576	10	2.56256e+09	3.13179e+06	3951225	3.15627e+06	0	2.81059e+07	0	0	1.51084e+07	489080	0	468930
P47754	Capza2	1	39.3135	10	18433610	19206320	14927500	14540340	13664400	12600020	27078850	18247060	14473970	15416630	27872010	25623240
P48774	Gstm5	1	23.5003	10	2159084	3865418	6.3764e+06	4669605	5917636	6.61803e+06	6.79867e+06	6628226	3181693	3.29258e+06	7659770	7104400
P49813	Tmod1	1	4.25236	10	7961233	1156092	1.82136e+06	1.4028e+06	1.8826e+07	4807735	11717130	6498620	3609665	4688758	9059640	1502432
P51150	Rab7a	1	21.062	10	30154196	23067900	12685080	8014680	7686172	7015389	14597340	15033940	1.28457e+07	8059493	8.67307e+06	14311820
P51432	Plcb3	1	4.24312	10	4142093	14737640	8.58444e+06	1404122	9.98603e+06	11825618	8699684	6182055	7.27903e+06	1.47618e+07	4256131	27731360
P53810	Pitpna	1	8.46908	10	12185770	11023688	3389098	2.21272e+07	2896049	1819310	10224040	6594367	7810666	1.15732e+07	19137770	19480720
P54116	Stom	1	23.2881	10	6.17413e+06	7086792	5721781	5678374	13023240	13406600	10971160	13441470	14363200	15680630	9.19686e+06	10686265
P56593	Cyp2a12	1	30.0074	10	2474185	8.4609e+06	3492556	8.30549e+06	0	0	6423679	11809043	2.89899e+06	7781729	1.8488e+06	5.81265e+06
P60879	Snap25	1	21.3242	10	2.66726e+06	2.10504e+06	5729380	10572604	10323040	4427070	5020862	18423590	2.68716e+07	2.57744e+07	9.4457e+06	13183985
P62196	Psmc5	1	30.6706	10	3889971	6466734	6115219	5129224	6539426	4392656	4794207	9.92668e+06	4765320	4855724	4582015	4.09052e+06
P62754	Rps6	1	21.446	10	6.41469e+06	0	19049815	5016079	0	0	14710118	2.38596e+06	1.12903e+06	1698640	16773390	1657051
P62827	Ran	1	26.7623	10	7019313	7514708	11596480	9368235	15579590	9.13223e+07	17359445	11346830	5656471	5.62817e+07	20521425	16291843
P62880	Gnb2	1	46.3946	10	4560484	8593961	13734280	13507844	25333745	39940660	17385580	9.1209e+06	40700408	10106328	13748708	16062330
P62889	Rpl30	1	16.9966	10	1.65495e+07	8.12539e+06	8363457	4.65018e+06	7312413	501887	6861884	7921934	2872309	4.9084e+06	10886875	6187006
P63318	Prkcg	1	4.23684	10	42041716	76192304	4109826	0	454536192	9.62425e+07	42836912	47915072	3.52936e+07	1.78973e+07	27424140	3379354
P63323	Rps12	1	29.6784	10	6825680	5.90427e+06	6784473	5451899	1.10374e+07	8009943	1.09312e+07	14112040	4735705	11004829	7832215	11979630
P68037	Ube2l3	1	25.3796	10	6.80848e+06	8229970	8.8194e+06	1.09342e+07	1.116e+07	16305281	14282790	4679841	3872348	3078223	6.09055e+06	11205594
P68404	Prkcb	1	12.8516	10	6.11055e+06	4992475	7476973	4537754	771684	5096488	10438570	33181562	4816719	1.17713e+07	7500864	11076330
P70122	Sbds	1	17.0255	10	1.18597e+07	1.02659e+07	7892493	0	2.36374e+06	2235318	1784955	3259924	4236748	5.05874e+06	9.64108e+06	3445085
P70349	Hint1	1	33.6804	10	2.8077e+06	20169215	31092360	22770780	21005270	2.20884e+07	27455089	60912392	24609420	24462620	9.00088e+06	37538768
P82349	Sgcb	1	14.1502	10	7.43131e+06	6282793	10937825	10371753	9.57308e+06	12013315	10202374	17479940	8.42245e+06	7242170	9.90636e+06	10001898
P83741	Wnk1	1	4.26326	10	18597432	18412950	29121700	4.09023e+06	6.12317e+06	4193675	40984256	19980760	5448587	7466825	38790240	1025527
P97450	Atp5pf	1	30.3268	10	27736254	3.08395e+07	1.95174e+07	21833578	1.09594e+07	10450418	17802128	34834340	21669810	12514125	9.00857e+06	6.00476e+06
P97494	Gclc	1	12.2591	10	0	1232240	6154345	10697094	8168517	7.94979e+06	9611865	3.31911e+06	6003176	5629583	1484396	1976445
P97798	Neo1	1	4.30657	10	45305100	2.63997e+06	11822940	2.04525e+08	12234090	13946690	10039300	2.47697e+07	7002313	106104184	3.34514e+06	1452940
Q01768	Nme2	1	50.2613	10	4251376	34817265	1.74041e+07	16808710	34402927	32294930	18514127	22382080	14488108	10034150	23605020	2.36029e+07
Q03311	Bche	1	16.9704	10	1281681	1.85663e+07	0	0	3.35643e+07	39984281	3.49333e+06	2499802	6400985	4674003	1546944	10475903
Q0HA38	Ttc21b	1	4.24383	10	9558679	7528698	13945370	15193800	33217960	9.83079e+07	15793220	12955800	6789336	26818071	9692779	9.97497e+06
Q11136	Pepd	1	8.44257	10	64879140	48858959	7272453	3436703	40753912	33229460	6.61289e+06	1.70203e+07	27389290	18111655	15106130	7194600
Q3TDQ1	Stt3b	1	8.03048	10	3.5975e+06	3703374	3.18549e+06	2.84512e+06	2687067	21151930	3978950	4.51495e+06	3.03932e+06	4.86033e+06	6820271	2108864
Q3THK3	Gtf2f1	1	4.25886	10	4651506	4.01229e+06	7.84358e+06	9.58666e+06	5554501	67298863	11850800	8.38023e+06	1.1255e+07	22473010	11493580	26130910
Q3UIA2	Arhgap17	1	12.7985	10	7949218	5218851	8730998	2.49924e+06	4540026	9.20236e+06	32009780	31680360	28410850	10375300	15902495	23237040
Q3UJD6	Usp19	1	4.32739	10	3890127	1.39528e+08	15531620	8.2091e+06	21477295	9.70021e+06	11021900	4504941	1.86062e+07	2.73323e+07	6.82275e+06	4327170
Q3UNX5	Acsm3	1	12.7683	10	1.33795e+07	3128070	4266981	4519647	3.35698e+06	11633830	14913420	4967308	5595047	5139876	4624349	5081635
Q3UV70	Pdp1	1	17.246	10	23623400	4.95677e+06	1497582	3315804	1504915	8010144	3.66714e+06	2.13757e+06	646021	12450150	3948572	4117168
Q3V132	Slc25a31	1	22.272	10	9.80538e+06	8054461	2.3615e+06	3983057	6757330	2.67181e+07	7675080	8.83884e+06	8.7933e+06	8818785	8619285	1.04679e+07
Q5HZI1	Mtus1	1	4.27596	10	5.20185e+06	5601079	1.72901e+07	7777735	3488350	17417804	20640599	5513533	7422189	2068474	0	17262360
Q5SUR0	Pfas	1	16.9824	10	23166610	0	5486925	3612133	15620468	67660125	6025151	5395116	26335960	517817	5129858	4336453
Q61207	Psap	1	34.4103	10	1454923	5.16203e+06	4027647	7534831	1861872	798570	1483766	6034226	675489	2269476	4.35464e+06	3.74835e+06
Q61391	Mme	1	6.48425	10	9002113	5763458	8145705	3589844	0	0	12350560	9.14618e+06	2645152	0	3992572	6389773
Q61586	Gpam	1	33.9928	10	4.31537e+06	6.14443e+06	3013407	2884327	0	0	9.35321e+06	5945281	0	13276015	3132708	2.26268e+07
Q64324	Stxbp2	1	12.8668	10	1874942	4650638	13690520	3302028	14471240	4643457	3.11907e+07	29635620	5878757	8505169	6630305	2107723
Q64332	Syn2	1	42.5456	10	2054222	6441866	4028842	55499768	98543296	2069749	0	2.66908e+06	0	1424942	7928862	1.18428e+07
Q6DFW4	Nop58	1	4.22929	10	5732479	25091460	16667220	1.06853e+07	6.65897e+06	3519029	20511670	19337145	1.03854e+07	4019534	1.09744e+07	6.79808e+06
Q6GQT9	Nomo1	1	21.4302	10	2.00531e+06	6948892	3.02914e+06	3958249	3.31058e+07	1189799	5229177	8073257	0	1997353	1.78461e+06	1663306
Q6NZF1	Zc3h11a	1	8.43048	10	3989354	18878830	2754050	10912780	31976420	0	2179677	859719	2.7503e+07	22879030	6.63638e+06	20403680
Q7TMM9	Tubb2a	1	162.701	10	16773230	16096400	13235160	12607280	10214920	5724981	16990710	6056672	11654200	5060650	1.75632e+07	21160220
Q80TA9	Epg5	1	4.21986	10	10626450	2664457	37784264	4.18854e+06	12078200	9.77845e+06	10347320	7.01623e+06	5766440	4433276	17354680	1.60177e+07
Q80TL7	Mon2	1	12.7167	10	1588512	2.69734e+07	9432959	3107896	0	7958905	0	6880249	2502077	4592869	4306598	11835230
Q80UJ7	Rab3gap1	1	4.2061	10	3.54279e+07	6307565	8428818	0	27177540	1.0803e+07	4362782	14923540	10286454	18836020	12644430	18659712
Q80UM7	Mogs	1	4.22793	10	2460482	1389241	5290656	2357093	4735175	4.43366e+06	1.28755e+06	5354396	5952422	5057703	0	4191131
Q80XN0	Bdh1	1	25.5446	10	3558760	9506169	1.06018e+07	10724198	18970220	10523210	9.83719e+06	4571477	20126830	8.53765e+06	8941673	8.85819e+06
Q80XR2	Atp2c1	1	8.546	10	19220340	6162829	1.80415e+06	11008430	24655340	4.77252e+06	19692000	20390640	24594960	103050790	18712235	19266720
Q8BFZ3	Actbl2	1	92.2759	10	1.88967e+07	21278482	10173050	1.24017e+07	37510780	6.77806e+06	12571930	6745861	9947358	4.66514e+06	8.54043e+06	8.29269e+06
Q8BG87	Tet3	1	4.28515	10	6985955	11555370	4463348	15236995	19892660	17859340	0	1216773	21159360	0	13113080	3673088
Q8BGH2	Samm50	1	49.2648	10	4690184	10510390	9.44029e+06	7926131	7.55255e+07	23524835	10351990	5.64418e+06	5.79766e+06	13903640	7996697	2207830
Q8BI79	Ccdc40	1	4.279	10	7.8262e+06	4200340	7965448	1.65381e+07	23665030	15174340	16649700	25516820	27424900	9995891	16177455	8.86514e+06
Q8BJ64	Chdh	1	38.4072	10	60386978	9.94491e+06	5311611	7.54545e+07	1.28026e+07	1370286	118413104	68008537	5766359	26136873	59620139	21580540
Q8BJY1	Psmd5	1	30.0539	10	2735313	1982013	4.21782e+06	4937452	5122323	6350032	4317917	2.47066e+06	6414853	5434697	6952331	6673903
Q8BKS9	Pum3	1	8.45139	10	25014390	6.67696e+06	4142197	29282489	1838845	3.33313e+06	5357370	8.17201e+06	20696350	4.3861e+06	0	986633
Q8BLY1	Smoc1	1	3.63514	10	8.74228e+06	1516860	6.57642e+06	9.72862e+06	4.75617e+08	3.29318e+08	7208042	8.60185e+06	6950792	1.16731e+07	7.02388e+06	10112070
Q8BRH0	Tmtc3	1	4.25668	10	3689286	5672175	13863600	8.39441e+06	5235817	1346074	16920550	10798630	7.14281e+06	2.05442e+06	5629443	7407530
Q8BVE3	Atp6v1h	1	12.7349	10	9768176	5970875	2117661	3645825	9.34952e+06	2.06617e+07	2463432	3414851	18960640	0	4954506	4233912
Q8BWQ6	Vps35l	1	4.21457	10	1.06652e+07	524508	20840500	0	7.2284e+06	1.012e+07	8.24221e+06	266056318	6639782	20057035	17990310	18300980
Q8BYI9	Tnr	1	8.64879	10	2.11181e+06	1099841	10662942	4.87669e+06	3802218	0	5865738	13879710	0	0	4893112	9.1383e+06
Q8C166	Cpne1	1	20.7901	10	7.75473e+06	6472077	7295142	9310642	12107437	6584613	8731601	7600610	4739906	2.32479e+07	5.78265e+06	4.66526e+06
Q8C7R4	Uba6	1	8.52494	10	6565231	2168489	0	0	3915538	5363362	0	4.43572e+06	3673822	2420715	9.72524e+06	3094752
Q8CCS6	Pabpn1	1	4.26032	10	4.85381e+06	8.97873e+06	7814540	7610412	24085140	8073763	1.19962e+07	12549902	7077468	11443948	26356050	1422594
Q8CD10	Micu2	1	4.21721	10	936074	0	7517467	1727934	886313	143497385	8.55085e+06	5612054	7314591	8209583	26877610	15199492
Q8CDG1	Piwil2	1	4.2752	10	4412035	4015464	3922969	9.40816e+06	9.32409e+06	0	0	8868527	5.21914e+06	6968247	1323149	2641565
Q8CFE4	Scyl2	1	16.9339	10	4323480	5097549	0	3.09909e+06	3252590	8627151	5987243	6.4599e+06	2507747	1.1154e+07	6992229	3834785
Q8CG16	C1ra	1	34.1765	10	9.74119e+06	858532	3946716	15653630	1432577	9656032	4007756	0	7542903	6711990	6559540	9669603
Q8CHH9	Septin8	1	33.5548	10	8.9916e+06	10219000	5.85791e+06	5556801	15345300	13541060	9818994	8156373	12240400	11788510	4851021	1.13905e+07
Q8CIM7	Cyp2d26	1	34.2207	10	4910552	1057307136	2211010	3630229	26044410	17356650	3835731	2268001	5716406	22188600	1.33918e+07	6.99003e+06
Q8CIN4	Pak2	1	13.0426	10	5.93967e+06	7.73994e+06	6845702	2.72233e+06	7.35337e+06	3209126	4364150	5444414	5906356	5356132	4439079	7525265
Q8K009	Aldh1l2	1	17.0457	10	2.53382e+06	188497	2051769	2839877	6001950	11214290	12059880	6.88558e+06	1.53431e+07	2.33904e+06	0	5556496
Q8K1X1	Wdr11	1	4.32315	10	4716263	9611148	8.63367e+06	2204040	0	0	5826276	8066366	0	5641953	5459798	8.49875e+06
Q8K3H0	Appl1	1	8.54519	10	15946673	25493540	36541915	30753855	146081904	165212992	20194820	4824498	9.00739e+07	22154050	16113066	5987716
Q8K3J1	Ndufs8	1	17.2378	10	5342306	8540873	9461095	6.46059e+06	13467000	13476330	11655630	10824270	4219331	4808927	2515124	0
Q8R0I0	Ace2	1	4.24949	10	699030	0	55169521	9.29774e+06	20624330	3764758	1760718	0	20175850	14658170	8.12675e+06	3.30271e+06
Q8R1Q8	Dync1li1	1	22.5139	10	1.10307e+07	5375021	4069333	4.86206e+06	11370125	31671330	12377010	6393294	12512170	6.13879e+06	8868242	4110470
Q8R326	Pspc1	1	8.55601	10	6884412	4726423	6.48167e+06	6388409	1.29829e+07	1.25814e+07	7184308	1.9128e+07	4.04352e+06	9.22781e+06	8.82047e+06	5.20242e+06
Q8R366	Igsf8	1	17.0192	10	8.03366e+06	8013562	4604042	7.47804e+06	8.84864e+06	2861738	6147755	5.92587e+06	1679276	1246953	4925777	7.47674e+06
Q8R4W6	Pcolce2	1	8.54394	10	7934846	13152153	4.65869e+06	7374882	13805580	1.07745e+08	26756160	7604579	12802370	1.781e+06	38406280	23108360
Q8VCC2	Ces1	1	29.4394	10	4.2038e+06	1528687	4790065	6123533	11178170	0	5225321	6286601	3013736	5.5401e+06	5373524	6.02833e+06
Q8VD65	Pik3r4	1	4.26919	10	1626246	3701778	11383960	6.17866e+06	23015160	1.18843e+07	912484	2.01841e+06	9.15053e+06	12391590	6698676	4096491
Q8VDM6	Hnrnpul1	1	8.05929	10	1.30582e+07	3.3479e+06	2.20416e+06	6249846	7212317	7719160	4391538	4474534	8.13318e+06	4525019	5542935	5641446
Q8VDP4	Ccar2	1	8.59031	10	2.4311e+06	805735	3000537	5446405	22749476	1044241	795262	0	3292895	2.48866e+06	0	0
Q8VHK9	Dhx36	1	2.40992	10	5964925	5517011	4802209	4.06986e+08	57924700	54836632	14679830	27547763	7.77432e+06	2.25039e+07	13545960	13818550
Q8VI36	Pxn	1	4.22725	10	1.18922e+07	2205202	9749929	2417507	3824362	5447430	7.47427e+06	4537563	0	3.33251e+06	4.74041e+06	3752619
Q91WK0	Lrrfip2	1	12.8642	10	6245808	11485712	1.03431e+07	12553010	7.55783e+06	32508601	11249720	14661030	1088687	12073110	5215250	17236049
Q91WK2	Eif3h	1	12.7665	10	2406115	4.97812e+06	24145445	8.12002e+06	20372950	16835510	3385128	3720167	9.58549e+06	15488877	1.55385e+06	2.14927e+07
Q91WS0	Cisd1	1	29.7561	10	4817068	4.16195e+06	698505	848117	1.13858e+07	8299756	1.40181e+06	6415795	8.25231e+06	2479438	5961197	6.10159e+06
Q91XD2	Lims2	1	2.39937	10	4021292	2.52414e+06	5.89831e+06	4721995	1949808	6649381	6719532	7834965	0	7104070	3.39845e+06	8597318
Q91XE0	Glyat	1	55.7283	10	41434088	2376302	2.87676e+06	4007759	188332136	25302999	1.64487e+07	5179346	1676764	4277346	25857070	37599340
Q921F2	Tardbp	1	29.7018	10	3888597	6399051	7986929	7493330	12770325	10661900	12337770	5925778	6.49958e+06	4.33028e+06	8.69101e+06	21719705
Q922R5	Ppp4r3b	1	4.23754	10	5712671	6920212	7.46259e+06	6320904	5873346	40101335	1118220	4035443	3931703	2240106	1.79551e+07	5760253
Q99JB2	Stoml2	1	13.04	10	661034	2.56021e+06	2.41523e+06	5235776	119063000	119453600	18352860	7889720	5.22361e+07	52855431	667234	6498041
Q99KC8	Vwa5a	1	25.0385	10	6804978	4574326	5802116	6879679	4667935	6172647	4871408	5619196	3182835	3359775	4266875	5.99605e+06
Q99L47	St13	1	13.8669	10	3341896	1.59169e+07	20500250	26104680	10898830	29384420	13182430	4252906	17492930	9.38318e+06	11877180	11466570
Q99L88	Sntb1	1	13.5613	10	5363964	5164723	6845077	5.59145e+06	28054910	16622730	9.2381e+06	10263180	8310298	6954948	6700015	7039133
Q99MD9	Nasp	1	16.9251	10	6.69428e+06	3818117	6868626	3375070	14708190	4378006	4659133	9.45004e+06	2382649	3407719	6135878	6949662
Q99MV5	Mov10l1	1	4.27596	10	13605710	8175338	11024010	3410001	5415238	2.38301e+06	10559492	3313923	1.81378e+06	5.32319e+06	18661350	7366007
Q99PG0	Aadac	1	25.8876	10	7.74714e+06	7570540	5422023	5.69206e+06	7312162	1438336	7799899	2137397	1253776	7.81775e+06	1.55728e+07	20846415
Q9CQC7	Ndufb4	1	9.5527	10	8.49001e+06	5050775	7.82053e+06	3236695	8117799	4224651	4.67546e+06	1.1693e+07	8082217	12651003	8.1476e+06	3.85417e+06
Q9CQF9	Pcyox1	1	20.574	10	4601090	2335498	1.102e+07	4969356	15393080	3379142	7495706	5856192	3594407	2199634	9.87946e+06	8.00963e+06
Q9CQW1	Ykt6	1	15.2251	10	2.71912e+06	4606809	5913498	3.28104e+06	8.69218e+06	8609684	4684133	5.47327e+06	9.61884e+06	7437558	5156315	5.63624e+06
Q9CR62	Slc25a11	1	14.3947	10	6121176	5760590	5638250	10411505	8.86854e+06	9.63219e+06	10697885	14350620	11340790	8.62157e+06	8.189e+06	10883570
Q9CSH3	Dis3	1	4.2061	10	8.96827e+06	2928029	16286638	10625181	1.05115e+07	5943408	16183200	5.89862e+06	3252966	6.84653e+06	8895109	8352257
Q9CSN1	Snw1	1	8.57364	10	5061966	3.73484e+06	26734661	10582237	3410479	1.1758e+07	16375890	25229844	9015362	6239571	7336940	12432680
Q9CXW3	Cacybp	1	19.5617	10	1158339	3684478	4064767	5.51988e+06	3706764	3934593	9937279	2122349	7.5909e+06	3929340	6.65743e+06	5175045
Q9CY58	Serbp1	1	21.373	10	513126	7762146	5255285	3.77435e+06	4567411	0	6138631	50006632	2.32857e+06	3654985	4.08328e+06	12793270
Q9CZD3	Gars1	1	43.2136	10	3466251	10615906	1786607	1038986	2.89579e+06	3461721	3.95122e+06	3819010	2.50701e+06	5.85535e+06	2.91007e+06	3314782
Q9CZM2	Rpl15	1	21.7742	10	5.066e+06	10095620	6.7934e+06	4690605	11303570	3284066	8.23009e+06	1.14447e+07	6314721	6.75242e+06	7277509	10473157
Q9D024	Ccdc47	1	8.52322	10	23103211	0	0	6221067	35870480	5587527	3544566	1530708	13023770	20112610	1.36774e+06	1223851
Q9D3P8	Plgrkt	1	17.0257	10	3.83326e+06	3.30532e+06	6.32851e+06	4346881	35436512	42453680	6.28034e+06	4163441	2763133	1.83038e+07	3743816	5890523
Q9D826	Pipox	1	34.3571	10	1402707	528570	12054910	567957	3011563	1918075	2302186	2261003	27560750	7609226	5342342	1228306
Q9DB20	Atp5po	1	41.5744	10	15554880	38082299	14359630	12205960	21989390	12981190	19245645	15866995	19392710	18009380	26013720	28245900
Q9DBC7	Prkar1a	1	16.2754	10	6776504	5326545	9791596	7420719	6.96846e+06	0	7739613	9.60069e+06	5.87792e+06	1576832	7828036	9.10579e+06
Q9DBG5	Plin3	1	4.25959	10	2635223	1.29485e+06	4.59152e+06	11230240	1903429	2.73295e+07	2.35457e+07	10756850	2475642	1.33495e+06	5793956	21261220
Q9DC28/Q9JMK2	Csnk1d	2	8.53365	10	10735500	4113083	10555909	14074845	5226042	4614185	8112311	21396530	4.25e+06	18531540	5642711	11163240
Q9EQH2	Erap1	1	4.19652	10	11905515	11479690	3574656	6908339	45432797	9701521	2554193	6925934	5017959	7.17795e+06	11562120	1551034
Q9EQW7	Kif13a	1	4.24172	10	19738920	3160983	7636045	8.0773e+06	4365878	11530385	8241125	5.03826e+06	8030657	4424851	2.0069e+07	6.62382e+06
Q9ERG2	Strn3	1	16.4479	10	6.15377e+06	3933415	6078141	2876484	785784	4.2199e+06	5.57921e+06	1.26651e+06	1021482	3112634	5.32331e+06	7.01043e+06
Q9ERS2	Ndufa13	1	28.0927	10	1872319	0	1166527	4.0732e+07	10516508	5634122	6281697	5411601	1.09615e+07	12606270	70819898	2468497
Q9ET30	Tm9sf3	1	20.4402	10	4124856	5133692	4618800	3876405	6394322	3.5342e+06	8.72657e+06	5503050	5065681	3.71434e+06	6.67864e+06	5525192
Q9JJ11	Tacc3	1	4.23477	10	7019165	6666375	6.86336e+06	2869017	7.26327e+06	3132489	1919728	30108420	778350	3532886	4557047	2.49311e+06
Q9JJK2	Lancl2	1	12.7184	10	8.97003e+06	16850940	9.06129e+06	0	1.07387e+06	5686743	637828	10123640	5.07791e+06	29511014	2.11757e+06	9.61033e+06
Q9JLB0	Pals2	1	8.51777	10	0	35499160	5557130	4786715	9609636	4625743	1.34961e+06	16516430	3442415	8.18568e+06	0	4856736
Q9QUR6	Prep	1	8.00673	10	4.04726e+06	6711740	5.83797e+06	3318142	10218810	9228904	1.02929e+07	17628855	1.1234e+07	13273140	11054850	19920330
Q9QXD1	Acox2	1	46.7076	10	3126743	590710	7353559	5851215	5094924	4815400	4952457	7324516	4233382	2824785	4390337	3828062
Q9QYE6	Golga5	1	8.43841	10	690699	2666406	14203770	1.25673e+07	1660189	452600	6.89033e+06	0	2117593	510160	753544	6869900
Q9QZW0	Atp11c	1	8.46012	10	5113642	4862727	19024900	8885633	14859600	14455260	6685391	0	18637260	22974790	2.40051e+07	3851165
Q9R0E2	Plod1	1	25.5979	10	6370517	5028644	7678938	2.38633e+06	20216090	16738330	5089632	0	1361406	0	3693798	1297379
Q9R0P3	Esd	1	25.2027	10	13261500	12543080	13262220	7621998	13174342	14590120	8.63105e+06	13956180	8678086	15789271	12889190	22626571
Q9WTX5	Skp1	1	15.1671	10	6775826	8.25126e+06	7988348	8859142	13884970	9.88073e+06	12550120	9498109	18532530	1.11767e+07	9.81569e+06	9734154
Q9WTX6	Cul1	1	47.1733	10	7771314	14637345	2.9711e+07	2256747	1.14859e+07	19448148	0	6998963	0	14865720	9.78876e+06	1.90478e+07
Q9WVD5	Slc25a15	1	38.3767	10	0	1689632	414102	917071	1230004	2203191	3573660	1202849613	5.94838e+06	0	11481540	3290922
Q9Z0W3	Nup160	1	16.9763	10	7769735	9.39483e+06	3365332	5805263	6.83549e+06	12615630	7.91588e+06	1.05665e+07	9656357	12852880	6246134	5466319
Q9Z2I8	Suclg2	1	25.3422	10	6127120	6276490	7.06027e+06	5409198	12645470	9.95125e+06	8.37243e+06	8632256	7844550	8.46924e+06	5249315	7789793
Q9Z2V4	Pck1	1	4.41397	10	6118680	4.24096e+06	1.7653e+07	7.49113e+06	8451158	4214633	6322833	8246326	7774823	8.4824e+06	10263580	12297670
Q9Z2V5	Hdac6	1	4.33951	10	3156144	5730088	1.41595e+07	5982369	39820979	12853260	41506580	11589968	5786336	3.32056e+06	5688086	9609999
A0JP43	Efcab5	1	8.54062	9	15520050	3249302	6964995	4.43855e+06	0	11869260	2.66427e+06	5.7222e+06	0	0	6810276	2.35749e+07
A2ATU0	Dhtkd1	1	34.3735	9	1833234	2270080	9.85543e+06	8457070	5.62782e+06	7.00591e+06	5779744	6.83265e+06	4929624	10382796	4734044	2557403
A6H6E2	Mmrn2	1	13.053	9	4220164	3014047	54042432	14992750	8621316	13547360	1785367	28226960	2.39337e+07	105707296	10722850	2.41184e+06
B0V2N1	Ptprs	1	8.47241	9	1.1203e+07	5292088	5348413	1.39131e+07	12301400	14351114	7053364	9.95626e+06	39439115	15571985	20454185	19971710
B2RX12	Abcc3	1	4.26252	9	12122440	8.42902e+06	5651312	3.76911e+06	0	1.81947e+06	2.06104e+06	891440	751938	0	19588790	3465385
O08547	Sec22b	1	21.3731	9	4955174	4084766	1441288	3278340	1999141	7.55657e+06	8.90981e+06	3945114	13809830	2.40319e+06	1003407	6.90408e+06
O08579	Emd	1	4.52357	9	6705464	7992454	5.24393e+06	6200784	10056137	5454980	11431312	6.05094e+06	5592892	6.72892e+06	7.16028e+06	6811616
O09159	Man2b1	1	34.2551	9	786358	2793680	8.02528e+06	7.31851e+06	5.47443e+06	6225252	2173468	1071060	8865084	2.61156e+06	0	11861216
O09165	Casq1	1	12.7061	9	0	1.03841e+07	3943414	0	33686472	47860968	10560430	2.54981e+07	1.64829e+07	43440755	34478890	10748105
O09173	Hgd	1	21.2831	9	5601730	6.73215e+06	363366	1157300	1.68647e+06	0	7471072	1770778	5.43767e+06	5869493	8.28702e+06	1016150
O35343	Kpna4	1	8.38801	9	2.05039e+07	19376011	3361979	3453861	5.03986e+06	5125947	23119418	9.30459e+06	19119500	33742841	7997710	7659988
O35435	Dhodh	1	12.9014	9	7707403	5430647	5.91567e+06	3698702	3.33306e+06	3828445	8.93103e+06	4072749	601078	8.61662e+06	1.95819e+06	3380305
O35711	Ppfibp2	1	8.56937	9	1.74275e+06	5.71636e+06	4282766	8984748	109840664	3896162	4.34537e+06	3.13346e+06	1575008	62580828	2.46225e+06	7006184
O54749	Cyp2j5	1	30.0201	9	4873235	7502118	11031620	11809980	120350200	21735800	4237895	11302810	6757557	29472593	3409589	1.19442e+07
O54941	Smarce1	1	4.27218	9	9.53463e+06	5.50963e+06	7534609	17481168	9.68454e+07	158221552	63215960	153846552	111458196	8.03052e+07	87331857	12106430
O55091	Impact	1	4.33082	9	3789622	8386269	3289008	1852082	7984792	0	1.8843e+06	60415740	507369	0	0	5877431
O55106	Strn	1	8.50037	9	0	0	4.54982e+06	9471358	28788620	3688800	0	10236520	857699	16562735	568113	6632502
O70475	Ugdh	1	8.52951	9	43128168	10502850	12347910	21052670	5793686	12384730	0	9.00474e+06	13248800	0	8.49297e+06	7289973
O70570	Pigr	1	17.0263	9	4184881	5.49185e+06	23653320	4091969	2104180	0	4.42908e+06	3.40086e+06	7305543	4889972	4971744	11222960
O88456	Capns1	1	27.0461	9	17665010	17371175	18651160	19281325	13186915	11539510	24774185	2.23085e+07	12733075	1.21513e+07	2.09116e+07	20986360
O88935	Syn1	1	59.9121	9	26822103	0	11732040	0	0	0	852923	0	0	708664	1201710	1.40115e+06
O88962	Cyp8b1	1	17.0922	9	14893910	4.11824e+06	2764822	0	2748306	4649902	7074996	6.94543e+06	3225324	3015250	2485197	3838625
O88967	Yme1l1	1	4.3448	9	3630566	4339601	21622820	4108152	11407436	7718296	6525377	3.60185e+06	10551065	11346885	5.18396e+06	4386623
O88986	Gcat	1	29.8427	9	4279753	1018426	11326670	4.12429e+06	0	20286490	0	11304670	8.70668e+06	544458	9622391	1162935
P01898	H2-Q10	1	39.7934	9	10371650	8323660	5.32433e+06	4845163	15080180	14612300	1.19992e+07	3.3942e+06	7.77028e+06	10103100	7.3018e+06	6231912
P04104	Krt1	1	25.2597	9	0	3759648	5186600	42462200	15610010	16509580	5526233	9058016	10692570	4212711	10246220	11510220
P07309	Ttr	1	22.2145	9	16961715	13622025	20527010	17961830	146184530	1.46775e+08	14135830	19158590	8.47086e+07	67350736	26433985	29543800
P08071	Ltf	1	8.41591	9	2909324	4936130	3464925	7776542	22131620	7325798	9908555	11157090	12628770	12114550	4241937	9.91856e+06
P08121	Col3a1	1	8.56336	9	473778	3.61816e+06	9979481	1.17687e+07	10327492	2.06797e+06	4.09193e+06	15236220	4378506	5.24604e+06	6.02013e+06	9.36308e+06
P08207	S100a10	1	13.2457	9	75643771	4410350	11307965	10323100	2301780	71094292	7568263	4434124	5229721	3826854	2174052	6171407
P08607	C4bpa	1	38.4529	9	741130	4.08992e+07	560420	2124595	9.36159e+06	5906485	563900	399324	4746852	5542134	6575852	5.91903e+06
P10630	Eif4a2	1	41.3262	9	14619340	10662585	7898961	9539069	8.21341e+06	39003011	12578960	11316790	1.07002e+08	31661750	15485205	9.43362e+06
P11627	L1cam	1	12.8595	9	6384723	9.96187e+06	1.15296e+07	3.6053e+06	21648270	24330850	7.17848e+06	18904760	26039520	9.75926e+06	22996030	2338947
P11680	Cfp	1	42.5474	9	10592690	161669	4037356	1.16113e+07	59259200	20345160	55659160	5119264	6.91228e+06	3.79722e+07	1.37967e+07	37520792
P11688	Itga5	1	22.9884	9	5.47436e+06	5757299	6146290	6.13895e+06	20138280	7933517	7.11103e+06	6036820	4925877	5133845	6.39865e+06	9.02232e+06
P12791	Cyp2b10	1	12.7279	9	1.29156e+06	4556682	2.766e+06	9.21906e+06	0	0	538250	4273786	4.09988e+06	7121191	3797001	8643514
P14106	C1qb	1	15.7053	9	12392240	12131400	9069753	5.14521e+06	15043370	14968360	9.68268e+06	9165823	9.53375e+06	16334700	17248880	16021160
P16110	Lgals3	1	7.99214	9	8.22151e+06	4963627	22574650	6607562	5468114	1.08795e+08	5.64896e+06	5551475	5.88843e+06	10503110	9.3614e+06	6407564
P16406	Enpep	1	4.33168	9	8.74485e+06	894926	2.34105e+06	1.81708e+06	3710647	13373830	7942220	14640156	8461993	7555620	13719520	353057
P20239	Zp2	1	25.6617	9	6206117	8.07199e+06	1793120	9905915	4682550	1051045	9004818	6320281	6521140	1821821	19763240	3878682
P21180	C2	1	29.7205	9	1.65595e+07	46595570	8021466	4.83018e+07	11629539	7.88611e+06	3863187	9399751	9758165	5072123	7832864	2883930
P22437	Ptgs1	1	4.2836	9	6.46555e+06	4.2242e+06	6.352e+06	3811488	17880630	8.0383e+06	11124916	9.80126e+06	7.92818e+06	2065169	6.29322e+06	8.48087e+06
P24456	Cyp2d10	1	47.1131	9	17215960	5864189	0	0	1.0785e+07	23891245	6.73469e+06	0	589742	0	16767370	824753
P26040	Ezr	1	65.6518	9	5.92603e+06	4.44282e+06	1.18665e+06	1.20011e+06	17665253	2687655	2.96038e+06	3269935	1.20175e+07	13932631	2888565	2876974
P26231	Ctnna1	1	29.6629	9	11013000	0	1599865	1227379	1.87781e+06	12664690	4959002	3358900	6.74696e+06	1.05189e+07	4695837	3.26016e+06
P26369	U2af2	1	4.21986	9	1995796	3.5933e+06	3576864	4592972	6416661	4834939	9.34351e+06	8025160	3.16137e+07	8.68544e+06	7.87432e+06	5012515
P26618	Pdgfra	1	4.34927	9	8.05499e+06	6.73956e+06	7519711	1.4171e+06	6.28667e+06	3.31602e+07	2.76617e+06	6.32563e+06	0	4.65517e+06	4542029	4144266
P28658	Atxn10	1	25.6418	9	2869092	8702641	5918364	5738482	0	917372	429811	6919626	4659410	5878234	0	7142550
P32067	Ssb	1	17.1022	9	4695773	3333043	5.59679e+06	5177798	9390867	12017670	7.87813e+06	6790694	16922780	20672260	6164033	6471013
P46471	Psmc2	1	16.877	9	9.71303e+06	3441491	3.66136e+06	2502364	7.68314e+06	2.44969e+06	9.89738e+06	3769720	6293815	6.15281e+06	4423098	2175284
P47791	Gsr	1	32.5503	9	3.61305e+06	4505014	6878419	5689657	22825120	0	8.45886e+06	12446690	1.03573e+07	0	5851349	4.37877e+06
P47877	Igfbp2	1	17.1871	9	5219623	20982785	5.38584e+06	2.19487e+06	24624030	99494072	22667280	22114270	3.62287e+07	6.88632e+07	20483490	26718040
P48428	Tbca	1	10.9144	9	3814356	5.20638e+06	4.69171e+06	638191	4019763	1.26837e+07	16019516	6017092	1.478e+08	5954711	2317240	6.71005e+06
P49429	Hpd	1	30.0585	9	4.77541e+06	5.86599e+06	4.26526e+06	1126178	2068346	4.72683e+06	11140850	5887987	1757419	1.41807e+07	2595068	2.292e+06
P51830	Adcy9	1	4.21655	9	4.41002e+06	22565830	20053060	8.50071e+06	2.95512e+07	16271060	8.4844e+06	27940250	6092306	2326506	1.1319e+07	23973700
P52194	Clgn	1	8.44326	9	11302560	4135742	1.16405e+07	18426810	7694117	9264305	9927384	5003845	32788551	6.65256e+06	2885753	4551144
P53026	Rpl10a	1	40.9206	9	5688785	3492701	5244319	6019665	4.8054e+06	17568030	5.43233e+06	3.76155e+06	5875154	5.27593e+06	8456344	7974999
P58710	Gulo	1	30.0437	9	10295000	4165949	8.63845e+06	19132400	6485069	12457270	11455540	4.82e+06	2.89048e+06	4596135	15561243	5.13451e+06
P59325	Eif5	1	17.4217	9	3178276	6970438	3150685	7735819	5902637	6.1451e+06	3077767	7663505	10152830	8.13662e+06	3.88837e+06	4929044
P61089	Ube2n	1	28.8002	9	11130820	14447565	21427200	19041650	26665030	1.87409e+07	22064840	19775400	21641800	21076390	21289240	23643590
P61222	Abce1	1	12.5198	9	714653	1.4614e+06	5552422	0	8998517	4026539	6.37131e+06	4.15338e+06	7897878	6.34977e+06	3687657	4.99227e+06
P61264	Stx1b	1	38.1741	9	12640830	30947410	7.28737e+06	24683815	0	5.89574e+06	26142815	26141000	15526720	11014527	17680670	28131750
P61358	Rpl27	1	11.7407	9	4338766	4883834	3482177	5082612	9246744	1.77723e+08	6860381	7.19766e+06	6762263	3499525	4597254	4.65549e+06
P62137	Ppp1ca	1	42.2298	9	4882501	7341510	3632306	5076034	5488721	6161104	5868164	3915636	5.84374e+06	17624258	4758911	6079261
P62141	Ppp1cb	1	50.4872	9	9883742	18347570	21372600	20093660	11979905	1.54036e+07	8478047	24621300	14238917	6.77732e+06	26266850	29050531
P63005	Pafah1b1	1	26.5962	9	3859815	4781967	6147488	4635603	6.03153e+06	5.5746e+06	12970060	6733766	6468561	2516297	10736370	15339370
P63024/P63044	Vamp3	2	9.86778	9	16977180	12554540	4.26856e+06	3.31168e+06	13949166	7267184	3461877	3818690	5157376	1.04659e+07	2410948	7213425
P63085	Mapk1	1	38.591	9	4513037	11206230	4987516	1896868	9.42935e+06	41475819	6222643	10421724	7994123	4132009	7.33535e+06	8571524
P70372	Elavl1	1	17.0367	9	0	35513380	1996777	6.17958e+06	0	0	17209420	1.04946e+07	12991760	6.22834e+06	4868376	0
P98086	C1qa	1	22.6654	9	6408586	6149210	14966336	3470263	2994895	2680125	1693401	3088648	3.35893e+06	5348427	7885865	3.29461e+06
Q00896	Serpina1c	1	98.0901	9	34524849	12019830	5.18053e+07	6989894	16692090	90146438	6.23365e+06	2142738	23476920	15524929	3546710	27214100
Q00898	Serpina1e	1	68.5801	9	4289111	11990080	7131423	8.90308e+06	33163930	40924774	10826690	10750440	7566451	6280779	11753660	1.91839e+07
Q02248	Ctnnb1	1	30.0003	9	1821314	0	22656915	1172537	0	710069	7.38147e+06	1.75426e+06	5761129	0	0	5.55941e+06
Q08879	Fbln1	1	29.3661	9	2813214	4.65702e+06	1817349	9.93347e+06	2.46882e+06	6.01419e+06	4459540	3701984	8.23902e+06	3.25834e+06	1.66703e+07	1.46177e+07
Q14C51	Ptcd3	1	25.4383	9	3.00768e+06	6753887	2887137	15099380	0	4711016	2.62506e+06	3211971	10003470	10734092	2448997	1.25779e+07
Q19LI2	A1bg	1	47.278	9	3.39148e+06	131213	529997	2.9443e+06	29547480	0	1668993	15937960	3.70214e+06	20576850	5731213	2.63115e+07
Q1XH17	Trim72	1	17.3173	9	6804161	6100076	14879640	7.92231e+06	8.15575e+06	12886310	8.26174e+06	15969506	5769497	4.45873e+06	1.47688e+07	7235019
Q3TVI8	Pbxip1	1	13.4414	9	11740403	2000631	4069526	8073744	35737221	16758270	5706382	4033357	15455562	2.33818e+06	1.42221e+07	3795061
Q3U0S6	Rasip1	1	4.23962	9	9.9356e+06	13716906	8.02264e+06	8016308	9.54975e+06	3.65287e+06	14416140	20625460	1.03536e+07	13821510	19139450	5183430
Q3UH66	Wnk2	1	4.21721	9	8713167	0	2474597	21013980	0	11422130	6800082	3.09047e+06	10380140	14833360	7.77138e+06	1.28665e+07
Q3UHJ0	Aak1	1	4.39165	9	7473188	13765995	3.98659e+06	1.74601e+06	17075110	10179475	9133518	4596271	7550282	11162000	1.09177e+07	0
Q3UHQ6	Dop1b	1	8.68167	9	4.9526e+06	8377957	36256960	8650001	8.81424e+06	12371985	8.41815e+06	7.563e+06	1.0982e+07	5.82195e+06	4879285	4663466
Q3UM45	Ppp1r7	1	12.7608	9	4601414	51252600	6678606	0	20727050	811706	0	0	2805419	0	3.46737e+06	3.8647e+06
Q3US41/Q8K0G8	Esrp1	2	4.22725	9	4.38112e+06	7.56988e+06	2048064	4094835	20036380	24223102	13956910	0	18691390	1702183	66191328	10276040
Q3UZ39	Lrrfip1	1	7.41754	9	4.79525e+06	71449352	24938720	5.2897e+07	14262980	11865130	1.56438e+07	8.04989e+06	5897088	19545160	833105	8.82334e+06
Q3V3Q7	Pacs2	1	4.20674	9	6908891	8.21071e+06	9.25523e+06	7.90061e+06	0	17547670	26742980	21568275	14838324	3.02474e+06	7935400	8.32055e+06
Q5I043	Usp28	1	4.31395	9	0	0	4.46723e+06	5.02369e+06	4837153	0	0	0	9419241	5153155	7164451	8481216
Q5RKZ7	Mocs1	1	8.51507	9	1549839	1786520	0	0	0	1.31809e+06	10189245	2323782	2109014	14806097	3.34332e+06	5088754
Q60759	Gcdh	1	38.4808	9	0	2.75567e+06	3.6595e+06	4470734	10932130	2.7952e+07	3405657	3993597	5.07106e+06	6784198	3215882	947290
Q60865	Caprin1	1	12.6482	9	24048420	8894734	56701208	3411333	1888600	830622	11567789	3696617	3.21771e+06	7.68341e+06	12739680	12755386
Q60991	Cyp7b1	1	21.5075	9	1.6022e+06	0	3.92131e+06	4470118	63599438	1844531	769921	872691	2445290	3388589	0	2200174
Q61035	Hars1	1	12.9404	9	8.35431e+06	19326075	9.50048e+06	11100000	8.88962e+06	6277337	7850936	10427250	7314291	5609021	7040966	4594263
Q61102	Abcb7	1	30.0167	9	4294395	39465408	8826198	2.52318e+07	4647060	5599523	30570240	21492500	11468391	4.09569e+06	3371485	10483230
Q61423	Kcna4	1	4.22658	9	8795019	5.62456e+06	7.25431e+06	7.33397e+06	11864030	50389270	10615603	7497346	40819320	6521227	3871397	9479384
Q61510	Trim25	1	4.26547	9	14427420	0	2.40202e+06	3596417	9.50478e+06	43998360	0	21003165	2812778	0	15075210	5324591
Q61545	Ewsr1	1	4.2126	9	5795402	2344058	3.04762e+06	1186375	54422300	27916015	6992999	1427265	48854780	3951595	7.66781e+06	12635545
Q61584	Fxr1	1	8.50681	9	7664176	5.8229e+06	3.60416e+06	2125814	48894710	5161114	1.18996e+07	25728835	2.04179e+06	9331638	5742459	3378644
Q61646	Hp	1	46.7286	9	5051999	5869871	1760021	5392723	16515590	10623430	9.62223e+06	3361285	7909510	6469683	5164259	5792468
Q61686	Cbx5	1	8.57339	9	6063247	8.67313e+06	4492539	4.02139e+07	10201230	40079541	46900500	5568260	10504640	17176570	23505000	2557558
Q62048	Pea15	1	20.8824	9	6498594	1731129	5.07991e+06	3904457	7977161	7016390	6670735	5.88097e+06	6666719	6572588	8.41231e+06	3634981
Q62165	Dag1	1	14.6998	9	9.43656e+06	13768490	10793285	11284400	9.39768e+06	5.54879e+06	10698393	12074570	13996190	14918140	14402360	14716860
Q62318	Trim28	1	21.4377	9	1165789	945384	1.39213e+06	2035729	4.48609e+06	6381308	2188102	7818389	0	3.05537e+06	4511752	727392
Q62348	Tsn	1	7.86259	9	9861265	16235775	7.88804e+06	9.09807e+06	8.23849e+06	26327814	10911937	6632024	10633487	1.08473e+07	7162321	1.1506e+07
Q62351	Tfrc	1	25.4605	9	7562578	11797975	10706230	14845170	6113986	16826240	4.79427e+06	8220573	3.51257e+06	4.86517e+06	7023387	4.86122e+06
Q64442	Sord	1	28.4086	9	12507020	9.56169e+06	3693536	1614580	4.82313e+06	53703892	6380453	2843067	3007418	7.10958e+06	4135068	10361340
Q64458	Cyp2c29	1	38.3083	9	919786	0	0	666887	0	1922105	7875446	7962849	0	921231	0	7037491
Q64464	Cyp3a13	1	21.2048	9	14398174	13612055	22703120	5712995	2182453	4324459	3134594	18239010	1836717	0	39068660	5443626
Q64471	Gstt1	1	21.6305	9	3656642	6027051	9582144	3601907	16599124	1.81301e+07	7758820	5951233	7374903	1.25927e+07	9272325	8602266
Q68EF6	Begain	1	12.7686	9	5768743	8677168	7529000	7866798	18451485	9802835	6945100	15682410	8.66475e+06	0	3932570	5691965
Q69ZF3	Gba2	1	4.29139	9	3541378	7.14165e+06	12531360	0	4.98112e+06	13631990	9.83674e+06	9.62253e+06	15812850	6963309	10503870	2.32372e+07
Q6DVA0	Lemd2	1	4.25021	9	1.14525e+07	0	8.22967e+06	4451187	0	0	2264606	6922281	0	5.78601e+06	4841747	5847930
Q6NVE8	Wdr44	1	4.26179	9	12788510	9567924	5.51783e+06	7.58926e+06	16637453	30888050	8.17693e+06	13693720	217832981	1.20516e+07	5.77914e+06	6993630
Q6NVG7	Colgalt2	1	8.46274	9	2359733	7452957	2234797	4794072	17825275	3.98581e+06	33777671	8.05358e+06	7393740	4983769	4092576	10691840
Q6NXK7	Dpp10	1	4.25524	9	13296040	6.80267e+06	6934330	5614929	50687400	12322130	22714720	19248896	8.46299e+06	14460120	862448	7831824
Q6PFD9	Nup98	1	17.0816	9	6.1365e+06	5901143	7336497	8279277	3414346	9.20124e+06	5848628	2633521	2465567	2.68598e+06	2.72854e+06	4551567
Q6PHQ8	Naa35	1	8.59883	9	5.27061e+06	1.47454e+07	9.55656e+06	22307880	8.05635e+06	4.71823e+06	1962361	26638470	29233801	2.75872e+07	4531593	2.75966e+06
Q6R891	Ppp1r9b	1	4.25741	9	4726030	4828474	1.28771e+06	1681405	1.32358e+07	1.10314e+07	5.19593e+06	6703738	9.21658e+06	5717760	4.868e+06	2.95386e+06
Q6XVG2	Cyp2c54	1	38.1668	9	1552888	11466360	0	5.68322e+06	5988051	12721732	1601592	9972455	1556438	7045694	5.21153e+06	0
Q6ZQ73	Cand2	1	17.0333	9	14881300	18138630	21243420	15446910	3.83678e+07	30637466	2.1788e+07	37941432	9.16683e+06	9287447	21006870	16733110
Q7TMF3	Ndufa12	1	25.6104	9	3.91802e+06	5.32891e+06	1301056	2.71736e+08	15752220	10799208	6467175	6747509	16046200	15368550	8890585	6733530
Q7TMK6	Hook2	1	7.02395	9	17746570	12622350	2.67596e+07	25871169	59744140	248694304	1.01316e+07	551423424	249075808	132444516	10689030	515679904
Q7TN29	Smap2	1	4.32062	9	7717187	8.73047e+06	7718323	0	2541764	2249033	5057973	3299656	5759555	2848074	2114907	3169368
Q7TN75	Peg10	1	12.7878	9	0	1.03002e+07	13925430	1.02033e+07	4209609	9461121	0	0	1.01356e+07	12604159	12994386	15580325
Q7TQH0	Atxn2l	1	4.29139	9	4.22847e+06	15317500	3931041	5381550	53545130	15391780	5.94301e+06	4.08298e+06	12743470	15368490	4380278	3136460
Q80WQ2	Vac14	1	4.22388	9	40503472	2877495	640961	10384140	55442912	31266365	13949752	3951535	13475460	142232	26066570	18870025
Q80XI3	Eif4g3	1	17.0646	9	9081597	5864683	8.76108e+06	16144582	11742133	8.58876e+06	4128086	3855011	14795580	5.38529e+06	9666929	14070690
Q80ZX8	Spag1	1	4.2752	9	11067348	16613640	1.48614e+07	9833463	18417930	29057060	52856280	2.87989e+07	2.23484e+07	17057470	4.26475e+06	17355735
Q811B1	Xylt1	1	2.06914	9	9.33094e+06	6137544	1.08956e+07	11182750	280495522	276097609	13408320	17604390	224389462	23157350	8474503	9.80919e+06
Q8BFV2	Pcid2	1	8.54734	9	1.2749e+07	7451517	11423254	13776054	8.20304e+06	6810482	14752200	16849570	9.13071e+06	7150449	21540725	1.47557e+07
Q8BG67	Efr3a	1	12.7146	9	5013736	8.67527e+06	12906340	3.61137e+06	8.40427e+06	6.64475e+06	19916215	1.04154e+07	8.4085e+06	8.68001e+06	13517880	21393485
Q8BGF6	Elmod2	1	12.822	9	487213	1.15343e+07	6593294	6192524	5357784	1.57942e+07	8.74344e+06	5.09738e+06	3.14836e+06	7440661	30624275	4622778
Q8BH15	Cnot10	1	4.32569	9	2357857	4580883	1.39392e+07	8728767	4.18567e+06	10222170	12737740	4.20451e+08	6.27616e+06	2928055	5591198	15818870
Q8BHS3	Rbm22	1	4.24736	9	0	6.01541e+06	7007399	1.50418e+07	6142184	31200320	0	6834001	33529550	13435440	3848258	6407554
Q8BHW2	Oscp1	1	4.26547	9	6190015	1.91356e+06	5443284	6.05803e+06	6323115	5670119	1.98242e+06	3080174	7.75675e+06	1.14364e+07	2071339	3525700
Q8BMG7	Rab3gap2	1	8.51202	9	1428424	45723312	3588379	9.32972e+06	13316606	6753502	7.09927e+07	6.89646e+07	6226429	8362501	3.17423e+06	5.43799e+07
Q8BP92	Rcn2	1	25.2951	9	5868163	7836019	7.44084e+06	4.83898e+06	35944880	3602117	7308008	6.99356e+06	39593568	972354	9559208	8652787
Q8BPB5	Efemp1	1	27.0132	9	9410022	9896175	1.41367e+07	19582510	545837	6.53832e+06	12651370	16157120	20793590	7631878	21190900	20150320
Q8BUV3	Gphn	1	4.21523	9	0	4.31949e+06	1.90563e+07	5.81109e+06	4360822	9.72969e+06	2.41258e+06	4184343	3176102	1.98247e+06	1238723	87545848
Q8C0C7	Farsa	1	17.0419	9	11669120	4114023	12802998	10023830	3767441	3121587	4.94541e+06	4447947	8.30972e+06	13275540	3383652	4555929
Q8C1B7	Septin11	1	31.063	9	7642591	1.00727e+07	4231513	1.05127e+07	8979322	22342484	7.99582e+06	8.86443e+06	11083205	8727786	14213920	4974281
Q8C6J9	Nlrp4b	1	8.58472	9	1.80129e+06	4.9546e+06	7540091	7.20732e+06	0	1221746	0	1612769	4470585	27488250	11596690	7904590
Q8C854	Myef2	1	8.52644	9	7943842	0	3.44873e+06	4574444	14207290	517611	998092	9.24414e+06	126415904	551483	1692741	0
Q8CA95	Pde10a	1	8.50738	9	0	22837300	6251294	7.95966e+06	15454715	0	3865193	5941548	7.21858e+06	3348054	9.9389e+06	2.46767e+07
Q8CCJ3	Ufl1	1	8.68586	9	13471270	8.08864e+06	14881040	1897839	8.71866e+06	8.64244e+06	3770289	4168082	6.20332e+06	0	6052790	4284379
Q8CCP0	Nemf	1	4.24665	9	4186891	2868898	5341600	4.17567e+06	1409707	1.36854e+07	3548481	7552710	59751940	2320250	10731993	9.89939e+06
Q8CG19	Ltbp1	1	8.43614	9	2814966	2488656	6328488	4.86155e+06	5585914	3.13056e+06	0	2.46303e+06	3706694	3507362	7966144	3152574
Q8CGY8	Ogt	1	8.55143	9	5937840	4188975	4675713	4526345	4799691	2.56632e+06	5885643	1.75895e+07	3612257	1.43279e+07	818588	7.1186e+06
Q8CHU3	Epn2	1	6.52293	9	7296628	7001547	4.27585e+06	6774705	3.15221e+06	3714979	6453866	8.10887e+06	5.31435e+06	5622664	7.6473e+06	6.55491e+06
Q8CI95	Osbpl11	1	4.24665	9	1.75898e+06	8.76519e+06	2873758	13925594	3914028	4.19477e+07	2.5577e+07	3.19357e+07	0	718827	2.31095e+07	26659756
Q8CJH3	Plxnb1	1	8.48921	9	1.70474e+07	2.14515e+06	7616682	4.82795e+06	4234779	9898204	11578025	2030305	15598635	12417810	12531734	1844865
Q8K012	Fnbp1l	1	4.2126	9	952521	9.68581e+06	7313574	2147080	40290971	8.45837e+06	2746965	14882428	6.37327e+06	7994596	7309626	1717672
Q8K0D2	Habp2	1	17.0658	9	41113320	0	3207704	8672639	16286180	3917256	38707391	7938674	9396334	2834460	2.18454e+06	6.95083e+06
Q8K120	Nfatc4	1	4.34658	9	5392473	7341752	15039575	11733715	12725040	1.17692e+07	16568104	13897070	7872364	18977210	10932240	17069450
Q8K1R3	Pnpt1	1	8.49681	9	20361980	0	637658	582532	7.96308e+06	18501204	2948014	15230190	46034658	2.8868e+06	4.95449e+06	4282461
Q8K371	Amotl2	1	8.70349	9	4850719	1272218	1228446	5545598	1030322	1260224	8697156	11286750	35079786	1537267	15528560	4994926
Q8K4Z3	Naxe	1	8.41447	9	8.89448e+06	6867322	10455510	9780163	30110135	13572330	8.28038e+06	7710514	7417626	2748740	11842350	8708449
Q8R001	Mapre2	1	8.55059	9	161993408	102961620	0	10805730	9140160	0	0	8460094	4.47503e+07	268697717	3934840	0
Q8R1N4	Nudcd3	1	11.0744	9	6443521	4876538	4.2424e+06	0	12222150	29380060	5279073	2.09354e+07	3244834	9.91879e+06	8286337	1.75381e+06
Q8VI95	Oas1d	1	16.9994	9	2766321	7957622	8.30681e+06	2213648	2.45842e+06	2527363	8210701	14233020	5718393	0	8.29189e+06	8574904
Q91V41	Rab14	1	42.0231	9	7989615	8.794e+06	7.43291e+06	7046238	5358303	4936250	7340811	9.39055e+06	14263740	7310275	9.42379e+06	9.7446e+06
Q91VC3	Eif4a3	1	16.9726	9	7707644	7397266	5439359	4539965	13692070	13134610	26632970	9.12886e+06	12682990	14834270	6964805	2296637
Q91W90	Txndc5	1	32.3079	9	6030756	5976234	7060964	7235114	3.70178e+06	3.83257e+06	9.22244e+06	8.36676e+06	10407771	8.22675e+06	7983995	6860927
Q91WG7	Dgkg	1	4.36853	9	7591729	4414935	3.63936e+06	7.21578e+06	143835478	98560546	169522775	368318304	7206579	21677800	3.6839e+06	5462797
Q91XF0	Pnpo	1	3.08077	9	2554409	1.96009e+06	2305137	1811467	6093782	6369942	2391252	20317300	4164711	7.05037e+06	10925520	1.49831e+06
Q91YW3	Dnajc3	1	16.9342	9	5841927	1136426	0	0	881723	2895268	0	2105575	981746	4012260	714274	7027939
Q91Z53	Grhpr	1	20.6607	9	9.47317e+06	9.2809e+06	1.25089e+07	1.11133e+07	11159750	14384060	6.80606e+06	5941308	15236570	8.50812e+06	20027720	24990030
Q91ZJ5	Ugp2	1	19.9035	9	3307502	4276010	9.06891e+06	6408347	1.28013e+07	9218890	6.80832e+06	10399160	5606521	7578228	7.68241e+06	4931464
Q91ZV0	Mia2	1	16.9109	9	5957619	14943529	2276723	12045850	15482125	6870504	13761580	14271025	13428620	14837910	13023140	7.73358e+06
Q922H2	Pdk3	1	8.62149	9	2004060	1.72942e+07	4634947	995452	12948639	15108074	2782696	17764380	5.61053e+06	11502480	6823236	1939283
Q922U1	Prpf3	1	8.46826	9	12156210	64882312	5568667	5656251	4178272	1614092	30468408	0	5126227	26094720	20362354	4465326
Q923D5	Wbp11	1	4.24102	9	732046	11286660	2248057	4339479	6.3162e+06	7701533	2688599	3410109	7318754	14195159	33283240	2.80031e+06
Q923Q2	Stard13	1	4.21325	9	3782348	5.69275e+06	4143032	7008194	9038992	8.91176e+06	5839389	6472019	9353391	8.07641e+06	6365941	8.29878e+06
Q924X6	Lrp8	1	4.21588	9	7851030	15998270	26050680	23024375	15156590	20572595	11227525	68023277	54944775	45689731	31827090	136115008
Q99JI4	Psmd6	1	17.1236	9	0	1065967	5504769	881354	2047964	5.70312e+06	4.15547e+06	2837448	1183198	7254816	0	3323336
Q99KF1	Tmed9	1	34.0335	9	11237830	12526670	7675487	1.96301e+07	0	36624420	50572872	10845389	8.54365e+06	1.19596e+07	14843840	5799811
Q99L20	Gstt3	1	13.1978	9	4621828	5752902	5620801	4535684	25639506	15100510	7709885	3.9213e+06	6.18323e+06	23108199	5029079	4.68789e+06
Q99L45	Eif2s2	1	12.6975	9	3398608	2.07981e+06	843219	7.70276e+06	1.60876e+07	2.89615e+06	3237969	3108552	10408020	2942505	4219756	3.23085e+06
Q99LF4	Rtcb	1	21.2348	9	12554304	4803551	4674912	2.90342e+06	0	0	6819075	498087	8.9904e+06	11030299	7055523	3815756
Q99PI5	Lpin2	1	8.59639	9	2674297	3.51785e+06	3196921	3856576	0	0	4546690	0	11187720	3952535	2.59002e+07	4.86792e+06
Q9CPQ1	Cox6c	1	15.3313	9	3283666	3810487	995109	1.12699e+07	1.14124e+07	9.0611e+06	4832799	3508711	13834180	13076470	3698365	3874826
Q9CPV4	Glod4	1	20.8848	9	9.85903e+06	10456936	10374160	24845625	13869240	14412050	10312520	13648030	9.76424e+06	6760266	12768025	1.93834e+07
Q9CR16	Ppid	1	4.26252	9	3.32545e+08	601337920	5101842	776083	1120314793	2.56025e+06	1247508	8333836	4638305	13233980	5444164	17873340
Q9CR61	Ndufb7	1	25.9437	9	1044814	1711005	0	0	5123213	1.09123e+07	170596	1670518	11838170	382795	7.13971e+06	5.30874e+06
Q9CR98	Fam136a	1	4.2677	9	5455332	4389086	2.50314e+06	41010684	0	1.36618e+07	2.28691e+07	5369212	32625271	3030642	27999420	14506543
Q9CY18	Snx7	1	4.26106	9	21439930	1.34263e+07	29307630	1.24096e+07	6787418	16886830	27744710	5553661	6877162	855260	7600671	27223280
Q9CYZ2	Tpd52l2	1	4.28283	9	10310190	10153560	7996737	7655862	9.12417e+06	14808940	8197286	11326283	9.57395e+06	6020504	8.25469e+06	7412296
Q9CZN7	Shmt2	1	16.9759	9	0	4.50134e+06	1100518	0	12283694	24046550	2203358	7.35139e+06	12141410	1876960	4022510	6519266
Q9CZS1	Aldh1b1	1	50.2079	9	10732456	9.65201e+06	11709590	13167940	8.3387e+06	9777975	18708540	10140259	1.28666e+07	12545983	9.87507e+06	9.12086e+06
Q9CZV8	Fbxl20	1	4.28592	9	1.28541e+06	1960450	3474506	0	45703084	46379284	11414450	228369408	26051550	1.75875e+07	7.89905e+06	1374615
Q9CZW4	Acsl3	1	8.44817	9	35503254	11022890	36512254	2.28213e+07	1.7514e+07	2.15962e+07	43344010	2.51642e+07	889539	1.47487e+07	18848670	53402848
Q9D0M1	Prpsap1	1	4.27369	9	7.65189e+06	6251988	2327565	3820590	7.77023e+06	1846149	2577862	11182680	1607816	1.19699e+06	8.27079e+06	6812405
Q9D1D4	Tmed10	1	8.06923	9	6.82398e+06	6955743	4727177	8.35679e+06	4.40935e+06	3734612	6267729	8.32301e+06	5964362	5593534	6253601	9.49e+06
Q9D7B6	Acad8	1	12.9522	9	5.121e+06	8975154	12786240	11759310	6861607	2.44264e+06	5334494	1.18772e+07	3816460	2405735	5.43126e+06	3449598
Q9DBE9	Ftsj3	1	8.58201	9	6909451	8.30995e+06	9533918	3.54581e+06	15495800	9.73384e+06	10684089	16788620	5817866	9559996	1.27607e+07	5.56371e+06
Q9DBP5	Cmpk1	1	10.5689	9	7131328	5084925	6197577	6.11493e+06	8.53837e+06	7753879	5119198	8.25321e+06	6.67207e+06	5970989	4994825	6249395
Q9DBR3	Armc8	1	4.25164	9	31647170	2.14004e+07	170279200	1.91129e+07	237973200	214181696	18626390	17243930	6.90593e+07	75353172	8.33009e+06	3.7026e+06
Q9DC61	Pmpca	1	12.8139	9	1400207	693298	11496170	2617328	15812670	8.03106e+06	632285	599284	7260964	2.75745e+06	0	770619
Q9DCS9	Ndufb10	1	24.4256	9	9.99285e+06	6375134	6259025	8.20104e+06	26123460	22993400	6648294	8.49443e+06	7.43284e+06	6082610	9.30512e+06	4.83977e+06
Q9DCV7	Krt7	1	42.4207	9	964781	5432346	0	0	7018455	1.19617e+07	3.71996e+07	7.19938e+06	5603356	8.37874e+06	6808880	6450719
Q9EPE9	Atp13a1	1	12.7199	9	0	1341633	1.05687e+07	3.8496e+06	0	0	3631598	3.65011e+06	0	7164492	7.26468e+06	3898187
Q9EPK7	Xpo7	1	17.0955	9	2476840	9017180	1.92335e+07	2.95982e+07	103298000	63437736	2626539	10831780	4673945	14649265	31421759	7970246
Q9EPU4	Cpsf1	1	12.7071	9	0	6810166	9646922	3952617	19010057	18055075	777216	11004820	4674485	8.68133e+06	2611732	1.51884e+07
Q9ES46	Parvb	1	22.7447	9	1.0527e+07	11950300	3643615	4897528	16105040	1274134	5150434	6292285	7729986	6873424	2.32217e+06	6704444
Q9ES97	Rtn3	1	31.7098	9	1.1347e+07	9288938	1.16751e+07	9.89142e+06	3734540	3374539	1.12107e+07	15588558	7213947	7559841	10758120	16218187
Q9ESV0	Ddx24	1	4.25596	9	29965652	31506362	4.26077e+07	47148371	59310692	16120590	4.28337e+07	46607636	2776393	2.25149e+07	88541776	4.66844e+07
Q9JHJ0	Tmod3	1	8.11043	9	7772604	5646678	2.60166e+06	5111900	13220860	40600405	6.02799e+06	7185090	9891655	6296375	5701337	7.6546e+06
Q9JIK9	Mrps34	1	17.2604	9	3771812	5219424	5934667	3.23173e+06	5032005	4.37466e+06	2627572	4224822	1321376	1131282	6211137	6640202
Q9JIS5	Sv2a	1	8.5089	9	0	3.35826e+06	1.121e+07	3.46304e+06	0	4.70845e+06	1.45788e+07	1.13617e+07	796146	0	0	0
Q9JJU8	Sh3bgrl	1	44.4146	9	29694770	26693320	40082755	28984010	34733648	18489690	44734380	55962635	17505160	19379758	48514608	4.1875e+07
Q9JM76	Arpc3	1	21.0235	9	9997921	8359392	12460210	6.64159e+06	10971380	29151550	9.66884e+06	11489420	5794062	17497180	9.76909e+06	7944456
Q9QX15	Clca3a1	1	8.50245	9	4849358	8964727	2.55976e+07	1.9828e+07	16471030	9.44055e+06	2240227	8143317	9.15028e+06	14906857	3.66911e+06	1.17489e+07
Q9QXK3	Copg2	1	17.355	9	8.46285e+06	68442955	8.86887e+06	8.78633e+06	2.77029e+07	14065520	13866350	10925080	4543506	4333221	10268160	8.98328e+06
Q9QXS6	Dbn1	1	21.3236	9	2593513	2.63376e+06	1410454	1134426	12019470	9.9677e+06	9306405	7549399	1.90368e+07	40595771	8.20798e+06	5.03716e+06
Q9QXX4	Slc25a13	1	34.1379	9	28838136	6518482	21164640	0	21192180	34565166	27461450	35016755	1.13925e+07	41091980	25344060	7421764
Q9QY76	Vapb	1	12.1445	9	2026709	2.36733e+07	0	4220335	1257102	6329519	6603446	4659866	4129818	0	8.31672e+06	6996691
Q9QY81	Nup210	1	12.8519	9	7592016	8369045	5376946	6907850	9.9169e+06	7858281	16690060	11994215	7384102	5.80882e+07	1.15329e+07	4089417
Q9QYG0	Ndrg2	1	16.5818	9	13693180	16722280	14915060	12959820	17036420	10370030	22499340	18841340	21671275	11291972	20560375	19342640
Q9QYH6	Maged1	1	4.25379	9	5001892	1.37052e+06	10123050	3535111	7.23423e+06	4464305	5240405	6665220	7.50046e+06	4.91489e+06	4587958	2722805
Q9QYJ0	Dnaja2	1	16.5531	9	3.1308e+06	2.34985e+06	7.75739e+06	2.05605e+06	32756080	36731432	4293630	7919669	1.39265e+07	7.92469e+06	13032827	2837746
Q9R0E1	Plod3	1	17.0092	9	7925116	118599596	550548	877160	731952	124810096	1535267	46604000	0	6674958	2.40202e+06	3034330
Q9R0Q7	Ptges3	1	10.9296	9	1761603	29937770	2576651	8401605	12490030	2.86478e+08	9.99126e+06	8307055	6190271	6926339	8044948	7134358
Q9R190	Mta2	1	4.27068	9	12550519	0	4948670	3517787	22199905	0	3163105	2095941	0	0	21644315	8.97067e+06
Q9R1P0	Psma4	1	4.70863	9	17624920	11114100	12421260	16312280	1.70701e+07	24937780	12823395	15246150	12338730	11939740	15235450	10231207
Q9R1P3	Psmb2	1	6.47825	9	14481720	12810030	9.96497e+06	9.3377e+06	18035520	15022085	5132743	11721781	7033533	9820665	1.10227e+07	7429476
Q9WUM5	Suclg1	1	38.1625	9	30975280	8844258	18905951	10837950	12408190	3.58579e+07	15373470	1.03837e+07	15208000	37491620	13295190	12893055
Q9WV54	Asah1	1	25.7829	9	22064130	1736480	2.33992e+07	12003950	2.24952e+06	76404857	7.83523e+06	15003520	9.72704e+07	2845169	1.96831e+07	3793081
Q9Z0E6	Gbp2	1	10.3186	9	5263012	6163436	3.88059e+06	3.61554e+06	39227960	36943080	6247533	4905098	6232848	3673760	5180923	7529127
Q9Z0P4	Palm	1	8.63289	9	2145847	3.18818e+07	11849740	13179790	10400675	1.17553e+07	15154380	3286862	9417399	9662345	4.675e+07	8.64467e+06
Q9Z1G3	Atp6v1c1	1	21.4565	9	6.56807e+06	6845254	8.15156e+06	8617628	767247	4.51505e+06	8.58002e+06	9951993	8280697	5840103	9372546	10336770
Q9Z1J3	Nfs1	1	12.6961	9	3398124	0	3548707	4941016	14464228	2.51507e+06	14937320	5621798	2151657	7.4029e+06	4623388	3156401
Q9Z2C9	Mtmr7	1	4.23615	9	8.38245e+06	5.54878e+06	9.33012e+06	7413732	1.05838e+07	1170737	6525289	8.06003e+06	6860003	6037891	5967250	6672115
Q9Z2Q5	Mrpl40	1	8.43055	9	0	4498682	3.86845e+06	5.06823e+06	10565340	0	16710650	9.88236e+06	0	9.41418e+06	0	8096650
Q9Z2U1	Psma5	1	27.3328	9	12853920	13935600	9.90078e+06	9.52064e+06	17731780	18537580	8955005	8.95255e+06	1.14841e+07	15034360	11337210	14696510
Q9Z2X1	Hnrnpf	1	7.78908	9	7085941	6.92306e+06	4720154	2.875e+06	18613705	30534014	11105170	10081745	7681388	8346140	9837697	1.21381e+07
A2AKG8	Focad	1	4.21787	8	6.59345e+06	2.35955e+07	7446812	8.51434e+06	9.11436e+06	15768120	29212050	24150385	3815759	163171008	1.95828e+07	0
A2ALS5	Rap1gap	1	4.20804	8	6417068	3520389	14486790	1395471	1.94007e+06	0	29302950	0	4845977	20495528	546307079	791655519
A3KGB4	Tbc1d8b	1	8.61251	8	6723985	9.07379e+06	6576473	6702583	1.18819e+07	14383905	2615422	2.53342e+06	6988851	4002458	5927230	5586217
B2RY50	Odad2	1	4.21325	8	0	2.8814e+06	604021	6844810	2532625	21279930	1862139	7628248	5583205	4862840	0	10384030
B9EJ86	Osbpl8	1	4.194	8	0	8.1007e+06	0	9.42211e+06	14484240	15153790	10117811	5915399	16769680	15203920	29039080	0
G5E829	Atp2b1	1	44.2523	8	5.12921e+06	0	12720385	14173230	242293792	50884888	21323680	7720430	21512595	7374031	2856475	2.19431e+06
O08863	Birc3	1	4.45547	8	12470720	7612003	10497228	18127986	0	7.12662e+06	18084280	12039820	6517057	0	16876245	15816840
O09061	Psmb1	1	19.8012	8	39586376	2404221	29516180	28956360	8640139	10932580	17158000	15141989	9487257	11881930	20707190	11606800
O35215	Ddt	1	32.2447	8	8.4649e+06	6707221	9570490	10974050	17630395	18794995	19202810	17762050	16613031	13239910	18842090	18803190
O35526	Stx1a	1	21.2299	8	19465530	12505660	13947537	33156710	9.62078e+06	3.76811e+06	14415393	46190688	689069	6574568	1.77381e+07	1.03968e+07
O54782	Man2b2	1	12.812	8	5.47745e+06	5462847	4649805	5779215	5.87361e+06	4.26038e+06	4893716	7142444	4.50737e+06	4859284	5844196	8304757
O54824	Il16	1	4.24453	8	4.94019e+06	9517204	15371310	616994	30285850	12306720	0	0	11419040	1.46307e+07	3822032	5566208
O55125	Nipsnap1	1	17.2299	8	4.35837e+06	1029071	10819710	8.22871e+06	5.69867e+06	9.4239e+06	2546667	823817	2189561	3.66893e+06	5536753	5.63054e+06
O55226	Chad	1	21.2001	8	883269	6.31854e+06	8.13236e+06	24211387	2810757	5558860	1.18597e+07	17106920	13199550	9.44465e+06	10647200	9469296
O70152	Dpm1	1	4.2867	8	8.66888e+06	3.52198e+06	18441940	16013640	30907950	4.81067e+07	11753070	6906571	0	3436683	9.18111e+06	16666540
O70309	Itgb5	1	15.7695	8	5267016	4199653	5035977	5808866	1308120	1358896	12840910	8595105	0	2993755	7884800	11041490
O70496	Clcn7	1	21.3095	8	8741875	36385580	1.17198e+07	9977043	0	58844660	9988932	1.13077e+07	54848700	5775586	12545800	365011
O88487	Dync1i2	1	13.2403	8	4691327	4114219	5123334	4.36876e+06	4646288	7063715	5.61247e+06	4340158	6790629	4.34002e+06	6.1452e+06	5491649
O88673	Dgka	1	4.21194	8	35317448	23419150	1875183	3551931	15734920	1709829	1.04173e+07	8.68859e+06	106064000	6.3735e+06	24460962	39751792
O88851	Rbbp9	1	4.23893	8	2257998	4873068	6.03608e+06	0	7337477	8463462	6830750	7315961	4759705	8.68662e+06	6037237	8116368
O89103	Cd93	1	12.8547	8	4327775	2148405	8.95504e+06	5639703	9000029	43097285	5384254	2.20785e+07	7255133	26128260	6692885	20702921
P00342	Ldhc	1	50.8592	8	2.94267e+06	935400	6533971	9.93443e+06	463853	1.55982e+06	8.54547e+06	8.23846e+06	622363	0	0	2653149
P01837	Igkc	1	17.841	8	4894018	35506639	5844767	4973723	23325580	20358555	45141912	3250624	7878329	6.54115e+06	4.10082e+06	2549892
P01864		1	8.60343	8	5721109	12056490	3088622	5532579	44175640	27890383	1.16563e+07	14150276	8455017	16487940	9.84997e+06	11376540
P01868/P01869	Ighg1	2	17.0501	8	3.5553e+07	5447189	0	6945045	3.13894e+06	34137341	0	16364654	4006160	4.75399e+06	3255721	0
P03975/P11365	Iap	2	4.23134	8	4.2215e+06	0	2.4237e+06	6497768	16439530	14035340	13536850	0	1.94676e+07	0	0	38290968
P06683	C9	1	33.9226	8	8.22999e+06	1.16381e+07	1.94426e+07	5863043	17103970	6777070	174142959	11170780	5809118	17436839	0	5730785
P07214	Sparc	1	14.9347	8	5610837	6914295	4409944	6054158	1.5886e+07	38627872	8163537	7726354	9.68942e+06	10828495	7934355	8.47825e+06
P10639	Txn	1	22.5232	8	1.41574e+07	3481863	21070490	11328789	21759715	30246670	24289655	20678210	25924032	1.69206e+07	18930464	5.60984e+07
P11725	Otc	1	38.3463	8	5.9106e+06	1.15708e+07	9.04995e+06	3073364	10984365	47238512	18114710	2173104	1111355	25712610	3845717	0
P15864	H1-2	1	54.7571	8	5615543	6737619	9.24889e+06	8.29877e+06	5.9813e+06	1.32007e+07	9.53453e+06	1.06861e+07	5022460	4.12319e+06	21726860	29275830
P19157	Gstp1	1	27.9806	8	69267840	33227130	72347152	72809372	44798615	12728810	108854496	75062712	2.95125e+07	56916110	103049028	4.68495e+07
P19253	Rpl13a	1	14.7644	8	5458055	5.44562e+06	5.98531e+06	1.18921e+07	1.10198e+07	1.31801e+08	10312520	7.6187e+06	1.01097e+07	1.25705e+07	9.42183e+06	3443286
P22315	Fech	1	21.3981	8	3.91207e+06	5.19641e+06	2.28558e+07	15097842	23079390	10683144	989214	0	5451253	0	2693617	38360648
P23506	Pcmt1	1	28.1815	8	2890132	2200668	6939982	4.42435e+06	8.48274e+06	7313729	2666785	7444482	9241306	5992361	7777698	6911255
P28666	Mug2	1	107.643	8	0	0	3.57073e+06	10831354	2.33114e+07	11607915	1.72836e+07	4.36787e+06	3634840	5966161	3.98343e+06	5867980
P30999	Ctnnd1	1	25.6182	8	13734190	627043	6410301	8799896	3.4895e+07	18788060	7149235	5166396	9515416	8.53926e+06	12008506	6278075
P31532	Saa4	1	17.0209	8	4181193	4692268	6777574	3548403	1.15676e+07	4573797	11570620	31997670	5394351	8.09769e+06	3912549	6315654
P31725	S100a9	1	7.0117	8	11391830	12258970	12657260	6937113	9.5342e+06	7785440	9.38652e+06	7096305	1.72455e+07	18553840	7913798	10150440
P35438	Grin1	1	34.3392	8	7216265	4985564	9.90779e+06	15319580	17271340	42247560	8.29769e+06	29048452	47428626	7754296	7336625	13354850
P36552	Cpox	1	21.2581	8	20711720	5189187	2.4277e+07	44125900	0	1.61346e+07	7164618	2817140	30121410	4448027	1804119	30213064
P37889	Fbln2	1	25.1362	8	8.70204e+06	8.09025e+06	13640670	13110060	21552880	19149930	17561285	14767640	27084020	18560065	11873860	7.23993e+06
P39054	Dnm2	1	23.4984	8	0	3158015	4866181	18023495	22375945	32173920	10081860	8.1779e+06	4490167	8.21206e+06	3.16613e+06	3247814
P39098	Man1a2	1	4.1792	8	10767776	1.06404e+07	10366659	3.31787e+06	16324340	15564850	0	6127475	1.0497e+07	4722890	6935108	20469950
P46096	Syt1	1	29.7681	8	15531985	27622640	0	7.18281e+06	24711475	0	3.89071e+06	0	1.2063e+07	1.41082e+07	11071817	0
P47713	Pla2g4a	1	4.25668	8	8.47596e+06	5414382	8553215	14260460	8545563	21370920	0	14753710	10044190	6.13525e+06	0	5146871
P47753	Capza1	1	27.0346	8	11709100	11935490	9.89916e+06	10134270	7942366	11909280	12338740	1.14e+07	11638500	9629099	1.12976e+07	10010730
P47809	Map2k4	1	4.26179	8	16811056	6460837	0	1.71983e+07	19126720	29499120	29039303	4.83422e+07	7810324	9.26356e+06	32754196	3518970
P47867	Scg3	1	8.40962	8	2656282	6.80079e+06	8760515	8733834	68779080	17458985	18833240	24286650	21316575	8.78659e+06	29103320	1472352
P47962	Rpl5	1	25.7885	8	41405901	72646648	13357810	1.10462e+07	55257889	2.94028e+06	26756570	21839800	50649050	24220230	21054590	20109830
P50543	S100a11	1	17.2733	8	18140380	18492275	15255950	16426620	19870140	19532550	23990000	24607190	14244160	14447690	24591620	23472080
P50752	Tnnt2	1	8.55419	8	4630002	0	6716417	0	0	12268590	13583859	0	6042415	14598480	7355962	7001549
P51942	Matn1	1	29.7776	8	3.31211e+06	4.34552e+06	945087	5.30151e+06	15909460	1.77326e+06	3414141	1766384	7.46019e+06	4173217	4290098	13100720
P53995	Anapc1	1	4.33254	8	16009015	4430024	1566618	4338780	79157232	16772890	14088890	1.29368e+07	11600790	1.27285e+07	5.15087e+06	5833481
P54775	Psmc4	1	12.8294	8	3204336	5871663	2234961	2962371	8.97135e+06	16928786	6852644	2948151	4418407	15486480	6234347	5368293
P55772	Entpd1	1	7.47054	8	12861553	6622305	1.07534e+07	15551120	16992870	14959800	1.29028e+07	12055311	16659445	11707920	12591550	11439060
P56657	Cyp2c40	1	25.7445	8	689748	835422	1.91363e+06	832043	0	22795340	4862827	8.97032e+06	4019928	3.19893e+06	2358631	2.75422e+06
P57716	Ncstn	1	4.23408	8	737474	1010872	6.9697e+06	1.01677e+07	171995234	1.80284e+08	3.17822e+07	296171896	76597560	69420688	8.37812e+07	3573834
P57759	Erp29	1	7.58863	8	3602931	3751318	1.31192e+07	10587011	9.81863e+07	1.14117e+07	9.0177e+06	8508388	46972967	10481200	6993951	6909555
P58404	Strn4	1	12.807	8	1.44514e+07	3971790	9.99398e+06	10822445	4206251	2955253	18951590	5176529	2188683	9826485	6101660	7.47797e+06
P60229	Eif3e	1	4.27068	8	0	0	0	2633163	10759526	0	580253	0	14929980	7031603	0	33840300
P61939	Serpina7	1	12.9105	8	6.45685e+06	3736330	4952318	9.31993e+06	4318438	15660545	12997160	2855769	9971409	5130494	4296678	8.33627e+06
P62270	Rps18	1	29.5327	8	8.26855e+06	6846283	4.58645e+06	5.32241e+06	8.21392e+06	6737227	6665612	6658802	5805826	7324454	12343960	12701250
P62301	Rps13	1	7.21497	8	4575272	2994233	7128971	3451416	6702030	6514748	15362554	6144351	5804981	9.72299e+06	6.84316e+06	5645845
P62843	Rps15	1	17.239	8	62443565	116912896	8.4993e+06	8823241	5.0334e+07	1230905	2103991	4758932	3220773	9.59403e+06	6019354	3.70221e+06
P62900	Rpl31	1	16.4864	8	5955574	5040883	7837297	6611979	2472206	3668540	8.71495e+06	7256319	2.69494e+07	7208948	9277068	6193275
P63028	Tpt1	1	11.0873	8	14834840	12035920	12720250	15813760	13205330	11126000	15549180	9224834	7.37627e+06	17007440	18081670	14348160
P63040	Cplx1	1	4.19969	8	9035662	30040985	25250530	1.57742e+07	48680672	14364210	16729065	2.01105e+07	0	12959240	10583670	1.78423e+07
P63276	Rps17	1	17.0896	8	44920448	15339980	0	0	12119585	6.76973e+06	1839011	3.48726e+06	10152268	1.14422e+07	2668240	0
P70194	Clec4f	1	12.8272	8	19407800	17108500	11816615	2033455	1543986	9.63685e+06	5323540	3931045	6.24075e+06	9.03723e+06	5324703	0
P70302	Stim1	1	7.97315	8	6767639	7424593	5885145	8.43958e+06	4905162	216279996	7959707	5984251	25401360	9.9984e+06	5224759	5.0286e+06
P84104	Srsf3	1	8.18201	8	10988810	11238295	9.57441e+06	8199078	1127771	1.46049e+07	13896730	14823290	9448031	9.52701e+06	18981710	17655200
P97311	Mcm6	1	4.2677	8	5529944	0	9608518	13459090	16826640	11295520	15419460	14557680	6.48204e+06	2801297	11425980	2107111
P97370	Atp1b3	1	7.95724	8	4344644	3897994	6184954	4.0483e+06	6393390	1.49685e+07	3.18178e+06	6.22598e+06	551172	7828953	3.80663e+06	6.46323e+06
P97467	Pam	1	4.27068	8	1455078	5959130	9.37449e+07	7354436	49932620	97633312	67700480	59801860	152339808	29532739	3.04091e+07	4639351
P97478	Coq7	1	12.7752	8	1.03959e+07	32094450	12282276	8968432	16206340	23388350	15986710	22477525	14090140	51480766	19682120	9.17131e+06
Q00493	Cpe	1	12.8317	8	3.77842e+06	4029323	732171	7834071	4.20098e+06	66777060	8086656	5416228	11418220	5.41251e+07	6978646	59395725
Q08093	Cnn2	1	25.8743	8	7102777	32425285	10992950	8.01611e+06	1.96604e+07	42905080	7617205	9.49411e+06	40330048	40462552	8138325	13361290
Q08761	Pros1	1	21.4114	8	24529350	28696200	19408420	18890860	34312400	22157840	14583940	5796706	10996813	0	31853980	2853912
Q14DK4	Gpat2	1	4.18224	8	91445904	0	4.89341e+06	0	823831	0	3317039	18377990	0	1737453	29815680	7812525
Q3TDN2	Faf2	1	12.7542	8	4.85912e+06	8914099	683562	3.76586e+06	53010070	47034545	5.47426e+06	6568041	10027530	0	7063237	5975598
Q3TMH2	Scrn3	1	4.22388	8	110456131	15591350	20611960	22203270	5754343	9445611	8804145319	7744429	3972878	1.54267e+08	7978790	1.72499e+07
Q3TWW8	Srsf6	1	12.2835	8	5.25178e+06	0	6823529	0	26146810	19353500	0	7776194	7870126	7755818	3152448	12312170
Q3UEG6	Agxt2	1	17.0383	8	5370137	1.53919e+07	2.31081e+06	374012	12125280	1.93545e+06	4304514	16263250	1274964	13324550	0	8.1385e+06
Q3UFS0	Zyg11b	1	4.41086	8	10328102	21659010	13093740	0	13588370	27717280	2732739	10024160	14906471	5432424	67721912	21524700
Q3UHD6	Snx27	1	8.58044	8	16089449	5134751	8.75328e+06	5855093	13427040	1193511	6396829	5550707	4.53619e+06	900894	937795	4848483
Q3UQ28	Pxdn	1	4.29139	8	1.36429e+07	24120970	4324876	6372095	14298975	2577594	8.71205e+06	3498694	7.71977e+06	10195078	7125963	13457180
Q3UQ84	Tars2	1	21.3779	8	5492716	7101144	9.83873e+06	8.85038e+06	6.00574e+06	14201110	10469820	15742385	8.99707e+06	8317148	9016283	11946590
Q3UUQ7	Pgap1	1	4.25741	8	4.49079e+06	9671963	1382986	4825994	24250504	33357550	1.72442e+06	2612701	26324575	5813993	5231768	9.0299e+06
Q4LDG0	Slc27a5	1	21.1866	8	859656	818204	1.73012e+06	2109542	29997399	1153983	25713225	12037613	6.33183e+06	4474906	5.84346e+06	1091840
Q5BN45	Pierce1	1	4.22455	8	6.93387e+06	0	9.32709e+06	3596885	0	49029164	0	11308790	3444089	1198645	0	2079753
Q5DTU0	Afap1l2	1	4.17678	8	3.42503e+06	3.42898e+06	6154119	6654449	1228997	74007776	12467560	10140350	613658	7385326	5293008	1810141
Q5IRJ6	Slc30a9	1	4.27747	8	11879040	13301704	14091119	1.27043e+07	1.12727e+07	9.07249e+06	9055602	1.29386e+07	9.63467e+06	21955935	22648590	24416260
Q5MJS3	Fam20c	1	4.21986	8	20648840	20392930	9680176	12359583	237444192	127220969	3597503	8687384	52457635	53783106	37001796	6586302
Q5SWT3	Slc25a35	1	21.3885	8	1.09998e+08	1.07771e+08	1.82953e+06	2797972	3012337	3411237	4126531	1.40764e+06	8.78982e+06	4260985	14798420	6573831
Q5U458	Dnajc11	1	25.7896	8	9.58863e+06	525142	1.88165e+06	1548601	4088364	0	5971708	2015920	3.81359e+06	0	3930934	3826514
Q60634	Flot2	1	3.7372	8	4856407	4031884	5251260	4420218	4.7899e+06	4924016	5766152	6169131	7.93009e+06	5772344	7711541	6121118
Q60931	Vdac3	1	36.1222	8	9.63942e+06	8901142	17628311	1.54436e+07	2.26549e+07	22821099	18556915	21309415	19235755	22610510	18220840	1.42696e+07
Q61301	Ctnna2	1	25.7628	8	1163126016	564897198	1498296064	94121176	22606450	26857077	523632896	270149651	4.92169e+08	524659608	1056497880	71157984
Q61324	Arnt2	1	4.23684	8	6429935	3620046	9.26303e+06	3.13919e+06	3263088	8751109	14765770	6694696	910694	2050177	16799630	8036946
Q61599	Arhgdib	1	10.7165	8	3423774	7314308	7649485	6.08875e+06	12370030	372800070	6425363	9.14627e+06	8.57361e+06	12422490	3012316	7075858
Q61730	Il1rap	1	21.4095	8	8793156	8.06059e+06	25945706	34172006	7770806	7095333	16573060	3984173	7.65736e+06	6738565	13795980	10196610
Q62010	Ovgp1	1	4.32654	8	2395742	11347160	1960639	3.57143e+06	1144507	3449308	0	947513	5234262	2079371	0	7017448
Q62425	Ndufa4	1	22.1286	8	10722020	7470344	5449284	5869213	8.68176e+06	33445370	5029828	9743428	53255156	38283632	1.32834e+07	1.09779e+07
Q62469	Itga2	1	3.70289	8	4047760	5626645	0	6.54609e+06	2.6609e+06	6494980	6617403	1190547	20682040	7915240	7353033	0
Q63886	Ugt1a1	1	25.9682	8	4661520	6928274	11159820	0	1700101	4492517	10043610	3862465	0	2542593	0	8.18721e+06
Q64010	Crk	1	14.4921	8	6.41507e+06	7490967	3903267	3862297	3.62415e+06	5328363	2.09721e+07	941724	9609568	1.36745e+07	17092041	9433505
Q6A068	Cdc5l	1	4.21129	8	2.10914e+06	3594588	7.19369e+06	2061364	1.16751e+07	19835080	9.76178e+06	11698040	5520100	9.05368e+06	1.54986e+07	3625912
Q6P1H6	Ankle2	1	4.30333	8	4682711	2280432	3.33868e+06	6570093	37847180	8405426	0	13327330	498805	1397246	6344302	19666000
Q6P8J7	Ckmt2	1	36.4378	8	5.38249e+06	25520340	2.76216e+07	986042	2.74078e+07	799769	3632711	2.10646e+07	5129072	2090019	8293350	40326590
Q6P9J9	Ano6	1	3.74429	8	6.37397e+06	6952025	9681504	11213350	0	6.39553e+06	9335711	1.02256e+07	2041394	12943030	9.30034e+06	9.84782e+06
Q6P9Q6	Fkbp15	1	12.7571	8	2789071	5143483	3935051	8255167	1956730	26482077	1.65429e+07	6301343	575539	1953250	10959325	5653317
Q6PA06	Atl2	1	7.73807	8	4.60938e+06	2723336	15364200	10345180	8.37268e+06	1.13334e+06	6085916	6.77182e+06	1.07206e+06	483178	7084407	1.43445e+07
Q6PDM2	Srsf1	1	14.5653	8	6626029	6392536	8192468	5993757	3.4752e+06	4692791	11554540	5355719	2876269	3803223	1.11344e+07	7244200
Q6PHZ2	Camk2d	1	34.5575	8	9.97566e+06	8.58382e+06	8.61239e+06	8.67259e+06	14308520	1.00621e+07	8402811	5.37012e+06	5938841	9.93104e+06	10295820	9.66496e+06
Q6Y5D8	Arhgap10	1	4.35197	8	18064250	4678153	7945731	1.03546e+07	4238857	4503202	14931670	9223312	1.90608e+06	6253477	34928761	4289955
Q7TPM6	Fsd1	1	4.24172	8	1.92018e+07	33174850	30378450	18022840	0	658552	1.07369e+07	2602958	0	815919	15928355	8.73356e+06
Q8BGV0	Nars2	1	6.31691	8	3404632	3503589	7528962	3976366	1.00069e+07	3093787	7.2225e+06	6.62654e+06	3796278	2724494	5935206	7.10576e+06
Q8BHG1	Nrdc	1	8.58163	8	8.72686e+06	5653821	4493497	7.61867e+06	7.95604e+06	5524715	1.20092e+07	16040780	7591288	7465629	12299430	1.26598e+07
Q8BIZ1	Anks1b	1	4.28515	8	5563567	4805373	5087042	6.88983e+06	0	30965869	1814053	4578836	4.23126e+06	8578223	4030121	8.14753e+06
Q8BL97	Srsf7	1	7.87306	8	4561520	8.84951e+06	6231852	5145346	18648930	0	17593400	3092362	1.19547e+07	0	38423512	2826034
Q8BPQ7	Sgsm1	1	8.5875	8	6058148	7553662	3188698	1104699	26869535	4407454	437920	16416400	9.72456e+06	1.44507e+07	9082305	29728066
Q8BRF7	Scfd1	1	8.67805	8	2640977	2954214	0	11978090	14203930	35452528	28462781	121236297	79266208	1927580	0	2144296
Q8BU33	Ilvbl	1	4.29851	8	13589435	27875950	6841319	6148194	0	1475182	0	0	491014	4761837	3.20799e+06	4747039
Q8BWB1	Synpo2l	1	4.19589	8	20813476	740056	7304552	16932420	0	4513532	0	3.55922e+06	0	0	6992973	17448460
Q8BWQ1	Ugt2a3	1	25.8325	8	4.87734e+07	5015083	4150170	5.25e+06	9518295	14182158	4.7601e+06	3.62381e+06	2615317	0	1.15143e+07	8.63686e+06
Q8BWY3	Etf1	1	7.87237	8	24815174	602051	2727233	4.60865e+06	3.50315e+06	6.44521e+06	6.35274e+06	12291635	5102221	2791830	4.42543e+06	2744262
Q8C079	Strip1	1	4.33863	8	5.68779e+06	1.47133e+07	2.94871e+06	7541817	3.09491e+07	19158924	2458553	14479390	7254921	9481904	1892876	15786810
Q8C165	Pm20d1	1	17.2468	8	2659839	3137614	4487585	3.05854e+06	12223950	45581859	4.41034e+06	15673527	9573062	6892472	2.30715e+06	4.71309e+06
Q8C3Y4	Kntc1	1	4.2906	8	2.38364e+06	4322946	9.75964e+07	0	1.03492e+07	9163015	773442	20659500	52019806	117147200	3497887	6279871
Q8C419	Gpr158	1	4.35197	8	7613832	7.63678e+06	7.70644e+06	5038112	26634420	6181690	14441149	26461730	0	9.44777e+06	5.95329e+06	9232557
Q8C5H8	Nadk2	1	25.7428	8	6.21459e+06	4408054	4481244	6127628	23870240	25396380	867319	5762260	1.01841e+07	1549803	6.96891e+06	6427033
Q8C7X2	Emc1	1	17.1082	8	3644077	5.95574e+06	6506163	4.28477e+06	1037410	0	17454020	11470270	1.01873e+06	1702135	4.63405e+06	8.83521e+06
Q8CBY8	Dctn4	1	4.23823	8	5434763	4377202	6130753	8625138	10068050	13669690	6.2381e+06	6.98138e+06	13007050	8710020	12055314	3936083
Q8CC35	Synpo	1	16.5232	8	3.32154e+06	5093291	7.63992e+06	10218490	8.89006e+06	5933783	8.24709e+06	17048420	0	10697600	9322053	8.10345e+06
Q8CD15	Riox2	1	4.23615	8	12340532	4080956	9.5852e+06	5.03762e+06	2293577	5906850	9.81278e+06	4.5496e+06	30860598	5824740	7.02348e+06	4878509
Q8CFA2	Amt	1	17.0594	8	12373460	3535915	2.69152e+06	6522676	11587700	1.06094e+07	2180026	0	3176895	0	2127095	13058190
Q8CFJ7	Slc25a45	1	4.31066	8	29600314	5222420	802388	0	3547345	2075460	2.05086e+06	8580873	6451426	2547021	8.83336e+06	0
Q8CGF6	Wdr47	1	4.2192	8	28390555	31575794	1.16054e+08	26018285	8.86583e+07	29820055	23994530	2408672	1.15711e+08	21680850	20649675	22838389
Q8CHP8	Pgp	1	8.59963	8	7514440	5725290	5159871	4775105	11154415	4518360	11254434	8336573	11544110	7298729	7584016	10939860
Q8CI71	Vps50	1	4.29771	8	6173882	2.20186e+07	8461549	3.01585e+07	164154000	77865588	2099897	8349133	48368525	9.55743e+06	7665775	3.64749e+06
Q8JZP2	Syn3	1	4.24102	8	9.57191e+06	9.63515e+06	14244240	2.40682e+07	24156345	20669295	24759018	6449199	11763510	28600510	40809631	7533655
Q8JZX4	Rbm17	1	4.20033	8	12188285	7044816	9112105	45230401	13993762	26888320	7964551	26049494	10420210	18111880	9429554	15261440
Q8K0Q5	Arhgap18	1	4.21194	8	1.13152e+07	123012253	151876400	6522302	8.16776e+06	14550830	7250315	146117024	549153	6240713	12096880	15268110
Q8K0V4	Cnot3	1	4.23202	8	3.32703e+06	6160070	1812219	14586840	8541458	3.38594e+06	0	4383867	1.95559e+06	0	4083694	3679638
Q8K212	Pacs1	1	17.1946	8	22772772	126108400	7.55185e+07	151876896	1.09652e+07	25279470	17814008	16686890	64937080	20310285	17488203	165846400
Q8R086	Suox	1	25.6399	8	0	0	4106180	2581491	1956588	74748680	4.01804e+06	3683818	5072560	16816690	4364997	4.57018e+06
Q8R2E9	Ero1b	1	8.51011	8	25276290	22278165	9.88195e+06	1.4217e+07	45591800	37294875	2889556	14153780	84576016	11141234	5227131	1794207
Q8R4N0	Clybl	1	24.8766	8	2406276	7267463	22603380	6157434	7681091	8.17457e+06	3242920	12140550	10891792	8539180	2853268	63765348
Q8R570	Snap47	1	4.21588	8	12968595	9.66737e+06	21990990	12983630	21958460	20707160	46384832	19767760	18134697	21452335	33233119	1.16524e+07
Q8VC98	Plekha4	1	4.26252	8	7248146	8007776	12205005	12272085	9.50098e+06	5666393	7947772	11326680	6546664	4308197	44464826	65585573
Q8VDF2	Uhrf1	1	51.1181	8	6713374	3.66536e+06	8326599	2.84772e+06	13137100	18515815	10239810	11091770	8.09711e+06	10771765	7111904	3.20021e+06
Q91V88	Npnt	1	8.03419	8	7.8579e+06	6060623	6525337	5555890	5465551	21413981	6563959	9.35969e+06	4589168	4395730	8810046	8.30852e+06
Q91VA0	Acsm1	1	17.0516	8	0	278386	0	0	1.02654e+07	5565031	827115	5830302	6746367	627522	6499989	314936
Q91VC4	Plvap	1	8.35904	8	4093750	1.95103e+06	6.49283e+06	1035719	8.93889e+06	2.20273e+07	26922662	2524019	49765686	13851596	22745211	6193292
Q91VH2	Snx9	1	8.41619	8	4057516	2.20505e+06	1.21521e+07	2.36785e+06	3.63938e+06	15803469	7726491	6.87016e+06	9.71186e+06	5302445	5546375	3.05362e+06
Q91VT4	Cbr4	1	17.305	8	1011809	958727	4.12542e+06	1704112	1.83554e+07	1.54455e+07	7.17337e+06	11900260	3809216	3977657	3.31035e+06	0
Q91WC3	Acsl6	1	21.4928	8	4.09288e+06	6859683	2059959	197273	41966872	0	1985763	3088061	981033	163652	5.47045e+06	8.45505e+06
Q91WU0	Ces1f	1	34.0801	8	6804017	5198692	1.58487e+06	2636748	5.04403e+06	5141691	12900088	22104060	0	5401705	5788865	5968558
Q920R6	Atp6v0a4	1	4.26473	8	5124687	5.2573e+06	2.41223e+06	5805442	1092893	15445010	1.18124e+07	3893653	5.19587e+06	1.16778e+07	2474351	9671210
Q921F4	Hnrnpll	1	8.63766	8	1.93034e+08	6.19011e+06	0	1325132	0	2881954	1146402944	1090556032	9.49962e+06	2816902	5.31069e+06	591710272
Q925E7	Ppp2r2d	1	8.47721	8	14939082	1.71673e+06	3221787	5951625	6882432	4991092	6337162	9.25411e+06	45397848	10051857	6057044	5809469
Q99J08	Sec14l2	1	8.57916	8	1713544	13114036	759108	2027093	2.88856e+06	3536363	0	2264011	0	0	0	2502099
Q99J99	Mpst	1	17.3117	8	5359873	2985166	6105005	9.52649e+06	3.2566e+07	4343530	5013769	0	45848660	26863109	13221610	11362300
Q99JW4	Lims1	1	8.89775	8	3508558	3255596	1.1192e+07	3390681	16029840	4539149	1.25599e+07	4110920	13583210	5168853	4532864	4203963
Q99JX4	Eif3m	1	4.30172	8	16314375	3810127	1391978	0	1.30456e+07	5307239	10511500	114078000	5151410	4593492	5.13165e+06	7.67536e+06
Q99K01	Pdxdc1	1	21.2117	8	4.88793e+06	8175424	5106009	17942450	72169648	9149927	4346972	0	35046093	64223380	490449	2398534
Q99KE1	Me2	1	21.2752	8	6.5191e+06	5.33871e+06	0	6674338	12541785	9098435	6931624	4.30578e+06	3.49287e+07	1.84479e+06	3628314	0
Q99KH8	Stk24	1	8.73071	8	7460782	3.85709e+06	3492905	7090902	1963929	20836720	4.03825e+06	4600121	2008822	2698916	4261971	3.12444e+06
Q99KN9	Clint1	1	4.25092	8	3.36893e+07	3528091	6014018	85421768	1.5347e+07	15204698	7.62199e+07	11408680	4464741	28918010	1.77504e+06	10222570
Q99KP6	Prpf19	1	12.6878	8	44839608	862914	4761554	2.07668e+06	14509274	5536161	3.51841e+06	3582449	2624744	0	1972523	833355
Q99KQ4	Nampt	1	11.3705	8	6202478	5.13631e+06	6234272	6520204	7958698	10850960	8.66837e+06	7084602	7560411	5.43344e+06	5101332	6.03045e+06
Q99L00	Haus8	1	4.20096	8	8.84419e+06	4641396	0	799720	38508992	35849450	44898648	10473030	9.11513e+07	4.65182e+07	4331367	14069508
Q99LP6	Grpel1	1	21.9559	8	963179	5095032	8.75374e+06	5143429	7777802	7527308	639572	6348494	6726227	7922304	1.06998e+07	7293719
Q99M87	Dnaja3	1	12.745	8	1832880	1692183	4687926	5.11257e+06	5.29389e+07	7.47783e+06	3558765	1.04494e+07	7.01007e+06	3.76664e+07	1.09878e+07	12119735
Q99ME9	Gtpbp4	1	4.32315	8	2745101	4601728	15887110	0	2.88631e+07	16189170	70932160	3217205	3752197	4346144	1.65228e+06	47467658
Q9CPV1	Ska1	1	4.20998	8	6419817	1.77308e+06	6.46432e+06	3.19019e+06	42586192	806393	12930610	4.50873e+06	226199465	8.19371e+06	12828380	8.90233e+06
Q9CQ60	Pgls	1	7.95851	8	8471069	4000456	6.58648e+06	5449527	8949733	9.73374e+06	6994031	6949437	5610972	8112684	6847876	6437466
Q9CQ92	Fis1	1	13.195	8	7047379	6.70804e+06	9.23349e+06	9.52892e+06	11061660	11718250	16413170	6051535	4840524	7328421	7710657	8.26923e+06
Q9CQM9	Glrx3	1	7.33273	8	3.75114e+07	39886107	6414721	4449210	7943970	6.23283e+06	9.3937e+06	13981140	12690560	6399049	4568667	4.6018e+06
Q9CWK8	Snx2	1	8.51969	8	39700408	4052704	2926353	4290581	33488291	28563057	27920510	30038240	28140810	28690280	5269966	2.83392e+06
Q9CXW4	Rpl11	1	18.6545	8	10888180	10114643	4.53025e+06	4033267	26108850	20491540	20484560	9.0891e+06	6903934	1.01274e+07	27091210	26611030
Q9CXZ1	Ndufs4	1	12.7716	8	18235210	1134703	7.88668e+06	9.98236e+06	3298633	85282328	12122550	20398570	7967116	8.28847e+06	17333770	8.64934e+06
Q9CYT6	Cap2	1	18.6026	8	7.6354e+06	8294328	9.03421e+06	9.18896e+06	12386750	6034134	9.85299e+06	10768600	10967610	13152470	5139686	10571530
Q9CZ44	Nsfl1c	1	17.656	8	4.95922e+06	6724360	4249314	5567245	6.28851e+06	6.02666e+06	5233263	7256203	5829810	4240366	3470356	3560682
Q9CZX8	Rps19	1	28.0978	8	15755880	27473395	23296520	8665265	2516762	31487340	8.19757e+06	7644809	4.05339e+07	3879350	6924473	7477379
Q9D023	Mpc2	1	21.3381	8	0	0	14808980	58973791	4994765	8.35017e+06	119607400	69539060	1.5036e+07	7214811	7.48482e+07	77144172
Q9D1C9	Rrp7a	1	4.27976	8	37705607	6011847	22305770	495905	21106160	15721770	1604344	7.16679e+06	2344703	4562982	557892	1896717
Q9D1H7	Get4	1	4.26621	8	340395296	8669727	3015604	12528430	4796404	2.47264e+06	8647212	7566449	21299536	1.76663e+07	1.44046e+07	26203470
Q9D312	Krt20	1	21.498	8	15604622	6389170	2569861	3087605	9.82056e+06	12088800	3921633	6731594	10985530	5905153	9.01572e+06	5632304
Q9D415	Dlgap1	1	4.22187	8	11881060	0	0	5.00075e+06	40493320	21690110	103307000	3363329	29284470	5360585	12251200	9.3055e+06
Q9D4K7	Ccdc105	1	4.22725	8	21270870	13894210	16070870	9.02438e+06	1.08046e+07	2.54932e+07	5343517	26163120	12427630	53549241	6401933	2.5902e+07
Q9D6Z1	Nop56	1	38.3149	8	7.53476e+06	5746604	1.08825e+07	1218964	0	10909940	476556	18134960	756068	10147430	15732010	23333230
Q9D710	Tmx2	1	12.8361	8	12107434	4593909	4.17167e+06	2853278	32272410	20484370	23598200	1.33228e+07	3122391	722730	14208113	945506
Q9D832	Dnajb4	1	15.8568	8	6288393	6342606	4671040	4.40082e+06	4589800	3.49566e+06	7786147	11190760	7554083	5.46425e+06	4535258	16148840
Q9D883	U2af1	1	4.25741	8	6.36472e+06	8.83907e+06	6282473	3121479	4761798	4394828	1.46724e+07	16591168	10704098	6728643	10214140	11581500
Q9DB96	Ngdn	1	4.29612	8	5682960	6446659	3638913	11197790	2.05871e+08	15079150	5.32174e+06	7143601	9.52345e+06	11239120	20506140	1.04893e+07
Q9DC07	Nebl	1	23.4923	8	9.47526e+06	5000210	6522880	6.17568e+06	2807366	4.12865e+06	7985030	7733333	3444786	11944830	5991737	5784965
Q9DCT8	Crip2	1	18.0568	8	17404920	15718430	19585265	12776430	4907762	6102140	1.0288e+07	18368530	4.10272e+06	3851507	12514415	11647809
Q9ERG0	Lima1	1	16.9598	8	9570509	4.82015e+06	1.26701e+07	6.73904e+06	1.47607e+07	42492330	1.64794e+07	3502721	1.03343e+07	0	5.15643e+06	5018861
Q9ERK4	Cse1l	1	25.3449	8	3.35599e+07	3037347	12929440	7869084	18252510	10010754	3.62082e+06	7890058	1.87033e+09	10450460	35181112	65147408
Q9ESL0/Q9JJN4	Oxct2b	2	8.59682	8	4.60816e+06	5886257	6431026	5524678	4138113	6766503	9.37232e+06	6.40078e+06	5666191	5.08942e+06	1654824	4459589
Q9ESW4	Agk	1	8.50626	8	5028725	4.30495e+06	1.98056e+07	1274263	1383232	4170427	3783633	4129870	2287596	5242700	1.91485e+06	2604540
Q9JHI5	Ivd	1	28.3698	8	8845858	0	5233475	8207224	17028610	10938350	0	1272806	23832010	3324300	4.45317e+06	4.09805e+07
Q9JJN5	Cpn1	1	51.2838	8	0	2.06452e+07	3.28526e+06	1588541	15134505	15862813	1865893	6.69597e+06	2350854	3923266	8.58586e+06	1280989
Q9JKF7	Mrpl39	1	4.3291	8	9914968	0	5.65122e+06	5928983	0	1685389	4438556	3901150	897891008	4784895	6736562	5626047
Q9QWR8	Naga	1	12.7175	8	3.87072e+06	6.08572e+06	7368135	6462241	5983694	3557100	6281517	7759463	6830070	6.78445e+06	10979810	7879701
Q9QXB9	Drg2	1	12.8634	8	4.17425e+06	501157	498610	5072970	5546615	23466212	965130	3050820	0	597267	0	0
Q9QXC1	Fetub	1	29.8012	8	12083050	8484842	0	541550	11971010	8.81395e+06	1782832	19923610	10541341	1.22818e+07	1.01509e+07	11318921
Q9QYB5	Add3	1	4.2752	8	39857512	2.31624e+07	27713250	23919010	23242290	13458660	21496410	14406360	23609869	8446897	22063468	18996084
Q9QYS2	Grm3	1	8.39622	8	792420	11484900	2.63865e+06	724502	29706390	1060144	0	0	1.4469e+06	1092561	0	0
Q9QZ82	Cyp11a1	1	25.4787	8	1.54526e+07	23771720	17537670	59418208	110216662	26611630	18758050	23675456	24863885	15972450	26639330	23227970
Q9WTM5	Ruvbl2	1	17.068	8	2873976	3158333	4375434	1027449	0	2861765	9.00862e+06	4666032	3894086	4297054	4811031	11033505
Q9WU40	Lemd3	1	8.45604	8	29667720	0	0	4.16469e+06	6.32388e+06	15296504	7099069	20623660	1270739	4.53634e+06	5.03053e+06	0
Q9WUK2	Eif4h	1	7.14227	8	8.96182e+06	2438142	2936289	2599353	3.26608e+06	7439333	3727392	3.4958e+06	2.95016e+06	5325610	4900426	6380351
Q9WV34	Mpp2	1	8.48983	8	19821210	1.07478e+07	4759463	6959293	1364817	7012101	17362495	12423053	29349869	12921080	27148620	7072297
Q9WVG6	Carm1	1	8.50923	8	1602027	1994296	0	0	11002070	1.80707e+07	2127579	973677	6.65057e+06	5360367	2752159	3.4584e+06
Q9WVJ2	Psmd13	1	19.4455	8	3655333	3490940	3822950	3.36523e+06	3326114	6077337	3666693	3823358	2445519	9118337	4.43459e+06	2168775
Q9WVJ9	Efemp2	1	2.49712	8	5254948	4862171	12131670	4.02527e+06	4.47439e+06	4456954	7423555	5.95381e+06	3745061	5659537	8.04831e+06	6747021
Q9Z0N1	Eif2s3x	1	27.7893	8	3.78973e+06	4.74981e+06	1.04568e+07	3921312	26029720	50892120	5047016	3036389	8.53348e+06	8.6396e+06	5178471	4333945
Q9Z0S1	Bpnt1	1	8.58452	8	1.05354e+07	0	52465420	2359038	17993800	10442350	18817380	2396135	38375688	36523888	1716044	1871562
Q9Z1R2	Bag6	1	12.8582	8	2378415	1.88098e+06	9.01874e+06	4.362e+06	5092944	39065352	3043728	6683322	5.39793e+06	7365695	4961555	4605493
Q9Z1T1	Ap3b1	1	8.50768	8	4493496	8.66517e+06	948169	2123047	35310820	60168312	1118734	1.60146e+06	6627082	826721	3.38625e+06	2.29927e+06
Q9Z1W9	Stk39	1	4.25596	8	25427845	2774847	9787331	6.78623e+06	18712140	996718	7.68404e+06	9951148	6.27129e+06	2.44031e+06	9.59181e+06	4.92862e+06
Q9Z218	Dpp6	1	4.28904	8	4.61456e+06	9.59764e+06	25071317	13975810	17739104	9.06503e+06	39385851	13863900	11752600	12374450	23909680	45596512
Q9Z2G6	Sel1l	1	8.49523	8	572725253	1126681323	919809216	4.47854e+08	434275026	8.14745e+06	731148001	1051041	4.26813e+08	433193336	1587272960	7.90516e+08
A4Q9E4	Ttll2	1	2.01573	7	0	23588000	21952450	24048680	1.83051e+06	4006352	12846390	6290370	4658296	5221937	2.46025e+06	0
A4Q9E5	Ttll3	1	2.68642	7	12600070	13305240	12947430	0	3465419	9.5238e+06	16419250	2593439	6.09305e+06	10025730	8.05984e+06	2.90938e+06
B1AZP2	Dlgap4	1	12.7191	7	3408737	3025442	1.03229e+07	19740180	5232998	8140647	4838858	9663065	10585960	11348670	3.44474e+06	3165849
E9Q1P8/Q8K3X4	Irf2bp2	2	4.29692	7	1.30113e+06	2.23523e+07	4356546	3443898	1003132	9.92953e+06	9.74709e+06	2.69429e+06	557330	13294690	5.75496e+06	1.91282e+06
E9Q4S1	Pde8b	1	2.20597	7	14155000	2.50146e+06	11600196	3189383	999176	1404688	14492263	9572606	1.34298e+07	5942767	4562049	5729078
G5E8A8	Tekt5	1	17.1161	7	0	1734309	8.77672e+06	9548437	0	0	14106090	24385010	2010994	7.25853e+06	6.93488e+06	0
O08573	Lgals9	1	17.2275	7	4820951	0	0	253226	1558758	84071759	9144544	1.13434e+06	0	0	1.66405e+06	0
O08585	Clta	1	16.7247	7	6977884	4.87547e+06	10591898	7041036	8.26651e+06	40074018	15545040	6379402	6863400	9.15968e+06	12375175	1.18499e+07
O08742	Gp5	1	15.4602	7	3.34685e+06	10285400	44453072	17974800	1.86019e+07	20329906	6441592	49161680	20086022	78249045	4244210	3381088
O08914	Faah	1	8.46354	7	133812023	126681590	13848840	4544353	5232821	2540459	8.41743e+07	9.27196e+07	106729200	59942202	8642782	0
O09174	Amacr	1	12.7868	7	2257592	2.44295e+06	5.98198e+06	5.99837e+06	150301	3811040	0	6173756	3872809	15448490	6526747	3184044
O35098	Dpysl4	1	12.7126	7	1412294	31600370	1325450	2.30683e+06	5967532	0	7029628	0	0	1922508	9581349	0
O35114	Scarb2	1	8.57523	7	1.11096e+07	3907958	2993730	1092883	7.31183e+06	4.14257e+06	4.03031e+06	3005425	3420235	2.31436e+06	9821526	2034908
O35280	Chek1	1	4.24878	7	35858208	790083	954143	0	0	3.43704e+06	7583068	4084540	907437	3273797	5732331	4.57346e+06
O35345	Kpna6	1	8.75045	7	26237051	19587293	1.16041e+07	46549609	41822840	45574523	24697190	6234371	25973530	28977390	19659522	12398250
O35381	Anp32a	1	9.80756	7	3635649	3865093	4539491	3956644	950792	9661244	4845999	5053217	7413561	3.46535e+06	5653156	4297854
O35593	Psmd14	1	8.4736	7	6340783	3452596	16968110	4968285	20356970	6.36198e+06	14801900	1.49632e+07	9.54804e+06	18777420	3788598	15920880
O35604	Npc1	1	4.30657	7	2448790	6.52928e+06	16055678	11057849	503134908	117665400	808257	1564770	130014600	838556	1438808	0
O35678	Mgll	1	12.2612	7	3606487	8920309	4.04165e+06	3571956	21201215	17367145	4709531	5252581	11616710	7368241	6737957	3916866
O55042	Snca	1	20.9648	7	6681253	5462887	2.66453e+06	6692681	17010040	19896840	10862730	11108770	9.27245e+06	10445223	9487313	11277940
O55201	Supt5h	1	4.22522	7	7931372	0	6803223	7426208	0	10351820	0	21252960	0	1.07132e+07	2.66584e+06	3.85997e+06
O70172	Pip4k2a	1	8.56294	7	32667560	1.80633e+07	0	17437249	1723572	0	4082594	1.1396e+07	1791630	11834610	5400129	34886680
O70493	Snx12	1	6.77259	7	2983562	3566066	13294030	7.20208e+06	5.05996e+06	5699560	4433043	3.51053e+06	8.27475e+06	8.869e+06	5001634	5968929
O88312	Agr2	1	12.8445	7	8099791	1323338	3147981	0	573413	0	0	1.70846e+06	2175977	0	4896313	2894465
O88329	Myo1a	1	8.61428	7	8.49973e+06	2148577	5105652	2656279	6634680	1859579	1187325	727843	598806	9.2574e+06	8.5461e+06	8.4347e+06
O88343	Slc4a4	1	16.9212	7	5.55658e+06	561015	4001538	5748865	23769085	2320671	8.0078e+06	8960827	3.86185e+06	2870551	14432630	7.12363e+06
O88696	Clpp	1	16.9499	7	814164	2165998	0	0	2449208	2.02311e+06	0	1.12195e+07	2745548	2908073	0	2190553
O88910	Mpp3	1	4.24032	7	5537447	0	36272232	1.17036e+07	0	4565657	2.39668e+07	4996642	4725824	19030680	27417290	3026295
P00329	Adh1	1	26.0893	7	4578867	6.28426e+06	6221131	10315920	0	0	9.32634e+06	1.71441e+06	3.86183e+06	8.77584e+06	18316120	17562760
P00688	Amy2a5	1	25.7541	7	40874392	1.02404e+07	0	6.34064e+06	8346957	14070690	10614951	2630241	13812120	7178667	0	20092090
P01878		1	16.8667	7	0	1435904	1988879	7098703	152112896	5592803	1.71886e+06	0	1344607	86351552	191675600	348289
P02089	Hbb-b2	1	85.2811	7	49131120	16819190	32737316	30984750	14617570	16440117	3613585	4.68795e+07	13840330	9.09285e+06	5.42906e+06	3.28659e+06
P05063	Aldoc	1	17.1394	7	7331464	6742142	5.04446e+06	5802261	0	8.31847e+06	5.81627e+06	5.36541e+06	2303426	3451796	4868232	3444647
P05622	Pdgfrb	1	7.27173	7	2718352	8.04497e+06	6014476	4.88714e+06	3253035	3544080	23865556	10458330	3698454	839182	3.63669e+06	10511770
P05977	Myl1	1	8.17598	7	1.04449e+07	1.45213e+07	51592629	26588160	17162410	17263350	5128603	3.5848e+06	42417900	1.96611e+07	15780100	2.32143e+06
[truncated: 1,809 more rows]

## Sheet: Tab 2
Category	Term	Count	%	PValue	Genes	List Total	Pop Hits	Pop Total	Fold Enrichment	Bonferroni	Benjamini	FDR
GOTERM_MF_DIRECT	GO:0005515~protein binding	1006	44.29766622633201	2.5899690203196224E-74	O70258, Q922J3, Q9CR68, Q9QXZ0, P49025, O70492, P18760, O70251, Q71LX4, P17427, Q3U7R1, P17426, Q6PDG5, O35245, Q80W47, Q62093, Q9JJ11, Q60902, Q8QZY1, Q569Z6, Q9CR59, P97351, Q70IV5, P16110, Q9JKS4, Q5SSZ5, P42859, P63330, Q8BPQ7, Q9Z2V5, Q9WVE8, P28301, Q9CQS8, Q6P5H2, Q9Z0R4, Q7TPV4, Q9Z0R6, Q9DCT8, P63101, P61161, Q99104, Q9CZD3, Q924L1, P62259, Q9DCT2, Q91X52, O70468, Q64010, Q5U430, Q8R5J9,…	2175	5443	18797	1.5973089552963735	5.1954778547611626E-71	5.1954778547611626E-71	4.8095724707335385E-71
GOTERM_MF_DIRECT	GO:0000166~nucleotide binding	402	17.701453104359313	1.6002629264858304E-47	A2AQ07, P49025, O70133, L0N7N1, Q8BML9, Q9WUB3, P16460, P61021, P61028, P61027, Q9Z1S0, Q8BTZ7, P49138, Q5SYD0, Q8BYC6, Q569Z5, Q569Z6, Q3TNA1, P97479, Q3UX10, P53657, Q8K183, E9Q8T7, Q9Z2V4, P0C605, Q922H2, Q91VR5, Q9Z1T6, A2ASS6, P15105, P61161, Q99104, Q9JKR6, Q9CZD3, Q8BMJ2, Q9JM52, P61164, O70589, Q80YV4, P18872, Q9R1M5, O35379, Q9R0K7, Q80ZX8, Q9DC28, Q8K0U4, E9Q3L2, O70228, Q91Z83, P07742,…	2175	1727	18797	2.0116989796937084	3.2101274305305756E-44	1.6050637152652878E-44	1.4858441272420935E-44
GOTERM_MF_DIRECT	GO:0003779~actin binding	148	6.516952884191986	1.4644073530949181E-40	Q9WV32, Q9QXZ0, P58774, P18760, Q9R0P5, Q71LX4, O70373, Q61792, P04919, Q99L88, Q61553, E9Q0S6, Q7TMB8, Q6R891, Q9JM76, P47753, P47754, Q9CYT6, Q91YR1, P47757, Q5SYD0, P49813, O70400, Q99K51, Q62418, P97479, Q9QXS1, P59999, Q99MZ6, Q9QXS6, Q9JKS4, P59242, O88329, Q02566, Q9WTI7, Q9Z2V5, Q9EPC1, Q62468, Q5SX79, Q3TJD7, P15508, Q6PDN3, P61161, P21107, Q99104, Q8VDD5, P68510, P09470, Q7TPW1, Q8C052,…	2175	398	18797	3.2137191705654713	2.9376011503084058E-37	9.792003834361352E-38	9.064681515657543E-38
GOTERM_MF_DIRECT	GO:0051015~actin filament binding	108	4.7556142668428	1.2211644324415708E-38	Q9JMH9, Q9WV32, Q9QXZ0, P58774, P18760, Q9R0P5, Q71LX4, O70373, Q61792, Q61553, Q7TMB8, Q6R891, Q9JM76, P47753, P47754, Q91YR1, P47757, Q5SYD0, P49813, Q99K51, Q60598, Q62418, P97479, Q9QXS1, P59999, Q99MZ6, Q3UQ44, Q9QXS6, O88329, Q02566, Q9WTI7, Q62468, Q5SX79, P15508, A2ASS6, P61161, P21107, Q99104, Q8VDD5, Q7TPW1, Q8C052, Q61301, Q99K30, P37804, Q08093, Q9WUM3, P14824, Q9WUM4, Q62234, Q9QZQ1,…	2175	239	18797	3.9053065935651423	2.449655851477791E-35	6.124139628694478E-36	5.669255877609992E-36
GOTERM_MF_DIRECT	GO:0044877~macromolecular complex binding	198	8.718626155878468	5.427729858521312E-35	Q61554, Q9WV32, Q9CR68, Q61316, P50136, O35490, P17427, P04919, P17426, Q9CS84, O08795, P49817, Q6R891, O88456, Q61686, Q61324, Q61206, Q99LX0, P46660, P97479, Q04750, Q6EDY6, P32020, Q02566, P63330, Q8K182, Q9DB20, Q9WV55, P70441, Q99M87, P63101, Q99104, Q9D3D9, P01898, P56382, P62137, P62259, P97450, O70589, P11679, P62827, P14824, Q9DB05, Q8VEM8, O08585, Q91Z83, Q921L5, Q9Z1N5, P07309, P10833,…	2175	695	18797	2.462122550235674	1.0888026096193752E-31	2.1776052192387505E-32	2.0158588694548154E-32
GOTERM_MF_DIRECT	GO:0042802~identical protein binding	419	18.450022016732717	8.825099801645467E-35	Q922J3, P97467, Q3TZZ7, O35490, Q3U7R1, Q07113, Q9CQ43, Q9DAR7, O35129, O35245, P16460, Q91Y97, Q9Z2U0, Q91VS7, Q3UTJ2, P97479, Q7M6Y3, P54869, P82198, P42859, P63330, Q9Z1T2, Q9WVE8, Q3URF8, Q9DBS1, P0C605, Q921F2, P07724, P48036, A2ASS6, Q62188, P15105, P63101, Q99104, Q9CZD3, Q9Z2W0, P62259, Q91X52, O70468, Q8VC98, P14148, P17897, P16332, Q91WS0, P29758, P05202, Q91Z83, P07742, P51660, O70456,…	2175	2055	18797	1.762103755907934	1.7703150202100808E-31	2.950525033683468E-32	2.731368388609272E-32
GOTERM_MF_DIRECT	GO:0005524~ATP binding	340	14.971378247468076	1.650309743513725E-34	Q9JMH9, Q61316, Q9CW03, O70133, P49025, P55264, Q9CZW4, Q9WTP7, L0N7N1, Q9WTP6, O08796, Q8BML9, P16460, P43274, Q9Z1S0, P49138, P56480, Q5SYD0, Q8BYC6, Q9D5J6, Q569Z5, Q569Z6, Q3TNA1, Q9R0Y5, Q8C5H8, P97479, Q04750, Q6NZJ6, Q8VDN2, P53657, Q99MZ6, Q91VC3, Q3V0Q1, O88329, Q02566, Q8K183, E9Q8T7, O88685, P0C605, Q922H2, Q61655, Q6PF93, Q91VR5, Q61656, Q9Z1T6, Q9CZU3, Q6DIC0, A2ASS6, P15105, Q99M87,…	2175	1544	18797	1.9030968971472813	3.3105213454885322E-31	4.7293162078407603E-32	4.378035991007125E-32
GOTERM_MF_DIRECT	GO:0016491~oxidoreductase activity	174	7.661822985468956	1.2822877548945484E-29	P09528, Q9CR68, Q64669, Q91YR9, Q923D2, O08709, P97467, Q9JMH6, P97501, P16858, Q99L04, Q9R112, P50136, Q99K67, Q9R0H0, Q9DBL1, Q9DBT9, Q9DCN2, P37040, Q8BW75, Q9EPL9, P25688, Q60597, Q921G7, P97872, P13516, P97873, P97478, Q8BND5, Q99JT9, P35486, P50544, P17563, Q2TPA8, Q80XN0, P06151, O88844, Q61171, Q9DCM2, O09131, P46412, Q922Q1, Q8BMS1, P54071, P00375, P28301, Q922P9, Q9DCD0, Q8R2E9, Q91XF0,…	2175	623	18797	2.4137399678972713	2.572269236318464E-26	3.21533654539808E-27	2.9765104510489703E-27
GOTERM_MF_DIRECT	GO:0019904~protein domain specific binding	112	4.931748128577719	4.3904914004867184E-24	Q9WTX5, Q9CZW4, P13864, Q9JLN9, P17427, P63168, Q9JJ11, Q9Z2D6, Q60749, P20152, Q5SYD0, O35526, P62996, Q8BJ42, Q60631, P30999, P62806, Q3UTJ2, Q62418, P97479, Q04750, Q8VDN2, Q6P9K8, P31324, P46935, P63330, Q9QWI6, Q8BK67, Q9CQ26, P60879, Q9WV55, P35235, P70441, P70168, P63101, Q8VDD5, Q99P58, P68510, O35387, P21981, P62259, Q6ZQ08, Q60698, P61979, Q60974, P11438, P62827, Q8BH64, Q62470, P68254,…	2175	353	18797	2.7420324964996254	8.807325749376358E-21	9.785917499307062E-22	9.059047256337597E-22
GOTERM_MF_DIRECT	GO:0016887~ATPase activity	120	5.284015852047556	6.095477164413264E-24	Q8CG48, P07901, Q8CG47, Q6NZQ2, Q9QXZ0, Q61316, Q9CW03, O70133, P10630, P38647, Q9EQW7, L0N7N1, P17156, P70704, P62196, P25206, Q9CXJ4, P56480, Q569Z5, P27641, Q64436, P16627, Q03265, Q61285, Q8VDN2, Q6PDQ2, Q64433, Q91VC3, O55143, O88967, O55026, O88685, Q148W0, Q9DB20, E9Q555, Q61655, Q91VR5, Q61656, Q9Z1T6, Q9CZU3, Q6DIC0, Q9JKR6, Q9QXL2, Q9D3D9, P56382, Q8CGK3, Q91VR2, P97450, Q9CZ30, Q01853,…	2175	395	18797	2.625508511567001	1.2227527191813007E-20	1.2227527191813006E-21	1.131930109431543E-21
GOTERM_MF_DIRECT	GO:0005200~structural constituent of cytoskeleton	44	1.9374724790841038	5.671985671736163E-22	A2AQ07, Q9WV32, P99024, Q9WV92, P15508, Q62261, P58774, Q9CPW4, P14733, Q71LX4, A2ASS6, P48193, Q99JY9, Q8C8R3, P61161, Q9ERD7, Q9CVB6, Q9JM76, A3KGV1, Q9D6F9, G5E8K5, P20152, P26039, P60710, O70468, Q9QYB5, P03995, Q70IV5, P31001, Q3UX10, P19246, P59999, Q9QXS1, Q7TMM9, Q62234, P21619, P68368, P57780, P58771, P48678, P08551, Q9QYC0	2175	74	18797	5.138664181422802	1.1378003257502743E-18	1.0343639325002494E-19	9.575343084012777E-20
GOTERM_MF_DIRECT	GO:0003723~RNA binding	209	9.202994275649495	9.56006125570258E-22	P62918, P97461, O70133, Q8BK72, P13864, O08795, Q8BML9, Q62093, Q9CSH3, Q91W50, P20152, Q9D7N3, P63325, Q569Z5, Q9CR57, Q99LX0, Q6NZJ6, Q91VC3, O88569, Q9Z130, P60867, Q921F2, Q505F5, Q61655, Q91VR5, Q61656, Q9CZU3, Q78PY7, Q8CCS6, Q99K48, Q9Z1D1, Q9D3U0, Q8VDM6, Q7TQH0, O89086, Q60698, Q61545, P61979, Q8R1B4, P62270, P14148, O08583, Q3U0V1, P47962, P62702, P47963, Q8BTW3, Q9Z2X1, Q8BIQ5, P26369,…	2175	937	18797	1.9276845888688525	1.9177482878939375E-18	1.598123573244948E-19	1.4794194793199745E-19
GOTERM_MF_DIRECT	GO:0005201~extracellular matrix structural constituent	54	2.3778071334214	4.2385179706210903E-19	Q61554, Q62009, B2RPV6, A2ASQ1, Q8VCM7, O09118, P51942, O08746, O35206, A6H6E2, Q08879, P39061, P08121, Q8R4W6, Q60675, Q60994, Q8K4G1, Q61001, Q80YX1, Q61245, Q9EPX2, P10493, P82198, Q61292, Q9Z1T2, Q80Z19, Q60841, Q3UQ28, P97927, P35441, Q01149, Q9JK53, P02469, E9PV24, P02468, Q8BLX7, Q9D1H9, P07214, P29788, P02463, Q8BPB5, Q8CIZ8, Q64739, P37889, Q99JR5, Q61581, P11276, Q8K0E8, P21956, P11087,…	2175	122	18797	3.8252798191068402	8.502467049065907E-16	6.540359268512237E-17	6.05455990111028E-17
GOTERM_MF_DIRECT	GO:0019899~enzyme binding	126	5.5482166446499335	3.690758034637067E-18	Q8C7E7, Q8BWG8, P10639, P38647, P16858, O70493, P04919, Q07113, O35887, P49817, P63168, P17156, Q01768, P37040, O54962, Q9Z1B3, Q9Z2D6, Q3UGR5, E9PZQ0, P48962, Q6GQT1, P10649, Q60631, Q99LX0, P59999, Q9R0Q7, P12023, P46935, P67778, O55143, Q9JKS4, O09012, Q9D071, O35114, P63330, O35516, P26883, P07724, Q61656, Q6PDN3, P15626, Q8VDM6, P70168, A2ASS6, Q91ZA3, P68510, Q9QVP9, Q9WUD1, Q61937, P02469,…	2175	493	18797	2.2087822620130098	7.403660617481955E-15	5.288329012487111E-16	4.895526907372166E-16
GOTERM_MF_DIRECT	GO:0003824~catalytic activity	105	4.623513870541611	1.074854005145976E-17	Q9WUR2, O08709, Q8BH95, P97467, P97864, P13864, Q99K67, P12382, Q9WUB3, O35409, O35405, Q8C196, Q91YI0, Q8VC30, P53657, P17710, Q80XN0, P06151, Q922Q1, Q8BMS1, P0C605, E9Q555, P23492, Q8K337, P10852, P15105, Q8K4F5, O54782, Q8R0Y6, Q8CGC7, P40142, Q91V92, Q9DBJ1, P47857, Q9QXD6, P35505, Q8VC19, Q9WUM5, Q9Z1E4, Q9D051, Q9Z1M7, Q8CFX1, P17897, P16332, P14152, Q04447, P29758, Q8CIN4, P05201, P05202,…	2175	381	18797	2.3817359037016925	2.156157134322828E-14	1.4374380895485518E-15	1.3306692583707184E-15
GOTERM_MF_DIRECT	GO:0008092~cytoskeletal protein binding	40	1.7613386173491854	5.2229706122926265E-17	O89053, P26041, Q9WV92, P26040, P11404, P26043, O08529, Q9Z2H5, O35350, P48193, P23927, P61161, O35245, Q921T2, G5E8K5, F8VPU2, P07356, Q91Y97, O70318, Q9JI91, Q91VS8, Q61644, Q9WU22, Q8VHX6, Q9WUM3, Q64010, Q9ET54, P31001, Q9QXS1, Q9D7X3, Q9QXS6, P23819, Q9JKS4, Q9DC07, P58771, P05064, Q9WVE8, O70209	2175	78	18797	4.431948128499853	1.0477279048259008E-13	6.54829940516188E-15	6.061910266892129E-15
GOTERM_MF_DIRECT	GO:0016874~ligase activity	55	2.42184059885513	1.5881865512302057E-16	Q8K0L3, Q8C0C7, B2RQC6, Q8JZR0, Q9CZW4, Q922B2, Q61035, Q9R0P9, Q99MN9, Q8BML9, Q05920, Q99MR8, P16460, Q3UNX5, Q8BU30, P41216, Q8C196, Q91WQ3, Q5SWU9, Q60714, Q99MN1, Q9Z2I8, Q9ER72, Q02053, Q499X9, Q8BP47, Q9Z2I9, Q3UQ84, Q14CH7, Q8VCW8, A4Q9E8, Q9R1T2, Q3URE1, Q8BGV0, Q99M01, P15105, Q8BGA8, Q922D8, Q91ZA3, Q3U186, Q8CGC7, Q9CZD3, Q8BIJ6, Q8BMJ2, Q7TMY8, Q99NB1, Q9Z1Q9, Q3ULD5, E9Q4Z2, Q9WUM5,…	2175	141	18797	3.3711094807206328	2.227107387398064E-13	1.8740601304516427E-14	1.7348602503732305E-14
GOTERM_MF_DIRECT	GO:0005509~calcium ion binding	161	7.089387934830471	7.51770820964632E-16	Q61554, Q07076, P52430, P09405, Q8BP92, Q9QXZ0, P12815, P97467, Q8BH97, B2RPV6, Q9D8Y0, P70663, Q3TZZ7, P70302, Q3U7R1, Q9CS84, O35887, O08796, O08795, Q3UV70, O35245, Q9Z1B3, O55017, P43274, Q60902, O88456, Q5SSH7, E9PZQ0, P07356, P56480, Q8K3V4, Q8C196, Q99K51, P97352, P08207, Q8BLY1, P31725, P05977, Q61282, P19221, P70375, Q06138, Q8K4G1, P50543, Q3THE2, P14211, P10493, O55143, Q61290, Q9Z1T2,…	2175	736	18797	1.8905028735632183	1.5589751711786448E-12	8.378068149194731E-14	7.755768969618453E-14
GOTERM_MF_DIRECT	GO:0005516~calmodulin binding	66	2.906208718626156	7.121449527187624E-15	Q61235, P49586, Q61879, Q7TSJ2, Q99L88, P13541, O08796, O89109, Q9Z1B3, P49138, E9PZQ0, Q5SYD0, P20357, P51432, P97479, O08638, A2AAJ9, P10126, P16546, Q9WTQ5, Q3UQ44, Q01279, O88329, Q02566, Q9WTI7, Q9ERG2, Q61656, Q6PHZ2, Q5SX39, P21271, P06837, P97445, Q62261, Q6PDN3, Q9JKF1, Q68EF4, P35438, A2ASS6, A2AN08, P48193, Q99104, Q8VDD5, O35465, P09470, E9Q401, O70589, Q61545, Q9QYB5, Q91YS8, Q08093,…	2175	204	18797	2.7960378634212306	1.425348727934761E-11	7.518751448178091E-13	6.960279879993379E-13
GOTERM_MF_DIRECT	GO:0016787~hydrolase activity	288	12.681638044914134	2.7291422169800028E-14	P52430, Q9R0X4, Q6P1B1, Q8C1A5, O70133, P26262, Q62087, Q80Y81, Q9CQ43, O08553, Q9DAR7, E9Q0S6, P37040, Q9Z1B3, P61021, Q9CSH3, Q8CDG3, P61027, Q8R146, Q569Z5, B9EKR1, Q9D358, Q9WU22, Q61206, Q99LX0, P10126, Q7TQI3, Q3UX10, O70362, Q571F8, P24527, O35598, Q5SSZ5, P63330, Q9Z2V5, Q9D1A2, Q9CQ26, Q9WV54, Q61655, Q91VR5, Q61656, Q9R098, Q9CZU3, Q6DIC0, Q78PY7, P97449, Q62188, Q91YH5, O54782, Q9CZD3,…	2175	1629	18797	1.5279202387756399	5.4786841729992375E-11	2.7373296436309425E-12	2.5340085484659326E-12
GOTERM_MF_DIRECT	GO:0019901~protein kinase binding	134	5.900484368119771	3.823831171332171E-14	P49025, P97467, Q9CZW4, L0N7N1, P62082, Q9JLN9, P17427, O08788, P17426, Q8CHG7, O08553, P49817, Q8BML9, Q8R0S2, Q8C079, P20152, Q9D4H1, P62631, P42227, P10649, Q60631, Q62417, P30999, P10126, P14602, Q5SWY7, Q8VDN2, Q61166, P31324, P15379, Q61288, P39053, O35598, Q02566, E9PVA8, P63330, Q9QWI6, Q8BK67, Q9CX86, P29351, Q9R099, P35235, P19157, A2ASS6, Q99M87, Q9DBR7, P63101, Q99104, Q8VDD5, Q9DBJ1,…	2175	598	18797	1.9365686387575443	7.66124941264934E-11	3.6526692046153976E-12	3.381359278649448E-12
GOTERM_MF_DIRECT	GO:0051287~NAD binding	29	1.2769704975781595	1.462186837874931E-12	P13707, Q922P9, O08749, P11103, P16858, Q64442, Q91WD5, Q9JLJ2, P70404, P16125, Q9DCN2, Q8BMF3, P47738, Q91Z53, Q91YT0, Q9D6R2, Q61941, P06801, Q99L13, O08756, P50247, P24549, P14152, P06151, O88844, G3X982, O54754, Q8BMS1, P54071	2175	56	18797	4.475476190476191	2.9331004292032503E-9	1.333248543989596E-10	1.234218617242612E-10
GOTERM_MF_DIRECT	GO:0051082~unfolded protein binding	38	1.673271686481726	4.004802274255204E-12	P07901, Q9DBY1, Q99L47, P38647, P11983, Q99M87, P23927, P17156, O35685, Q61081, Q99LP6, Q9QYJ0, Q61937, Q9D832, P80315, P80314, Q9CQN1, P70670, P11499, P16627, P35564, P14602, Q64433, Q9CWX2, Q9R0Q7, P19324, Q06890, Q6P5E4, P14211, P42932, P20029, P17879, P52194, P08113, P80318, P63017, P80317, P80316	2175	94	18797	3.493695280019564	8.033621767822297E-9	3.4928840705025826E-10	3.23344253186605E-10
GOTERM_MF_DIRECT	GO:0005178~integrin binding	51	2.2457067371202113	1.2085018338459293E-11	Q61554, P29533, Q07076, P98078, Q71LX4, P11688, Q61233, P09055, P40240, Q08879, P08003, P08121, Q9WVH9, B9EKR1, P03995, Q61001, P12023, Q9QUM0, P11531, P14211, O55222, Q01279, O54890, P82198, Q61292, Q9Z1T2, P09103, Q7TPR4, P11627, Q8CIB5, A2ARA8, Q8VDD5, P35441, Q61739, P02469, P02468, Q8BLX7, P26039, P29788, Q91ZU6, Q9R100, Q8CIZ8, Q62470, P11276, P17742, P21956, P43406, P63158, Q8K1B8, Q9R0G6,…	2175	158	18797	2.789602793539939	2.42425090002385E-8	1.010106116122889E-9	9.350782939382878E-10
GOTERM_MF_DIRECT	GO:0004812~aminoacyl-tRNA ligase activity	24	1.0568031704095113	1.2590116555822309E-11	Q9Z1Q9, Q91WQ3, Q8BH61, Q8C0C7, Q99MN1, Q8BGV0, Q99M01, Q922B2, Q9ER72, Q61035, Q9D0R2, Q3U186, Q8CGC7, Q8BML9, Q499X9, Q8BP47, Q9CZD3, Q3UQ84, Q8BMJ2, Q8BIJ6, Q3U2A8, Q8BU30, Q14CH7, Q9D0I9	2175	42	18797	4.938456486042693	2.5255842861504618E-8	1.010230952439182E-9	9.351938577664812E-10
GOTERM_MF_DIRECT	GO:0003729~mRNA binding	74	3.258476442095993	7.079752745284784E-11	P97461, P07901, Q62448, Q60865, O70133, Q60668, P19253, Q99L45, P32067, O35295, Q61990, Q62167, F6ZDS4, Q8CIE6, Q0VBL3, Q9Z2D6, P60335, P52480, Q60749, Q8CJG0, P47911, P62996, Q569Z6, Q9Z204, P97351, P52760, Q9CPN8, Q99LX0, Q6PFD9, P29341, Q6PDM2, P10126, Q6NZJ6, Q8VDJ3, Q62376, P54823, Q91VC3, P14211, P62960, P23116, Q9JMB7, P00375, Q9CX86, Q99NB9, Q62348, Q7TQH0, Q9WVB0, Q5SUF2, Q5SW19, Q9CY57,…	2175	290	18797	2.205276258422513	1.420197327517414E-7	5.462301541169722E-9	5.056577249228401E-9
GOTERM_MF_DIRECT	GO:0003735~structural constituent of ribosome	65	2.8621752531924263	9.515931256983238E-11	P62918, P97461, Q9CXW4, P35979, P19253, Q9ER88, P62082, Q99N87, P62281, Q80ZK0, P63323, P35980, Q9D7N3, P47911, P63325, P97351, Q9CR57, Q9CQL5, Q9D1R9, Q9JJI8, P14206, Q9JIK9, O55142, P14131, P62245, P84099, P61358, P62889, P60867, Q9CZM2, P62843, P53026, Q9Z1P6, Q6ZWV3, P99027, Q9D0G0, P62852, P62908, P51410, Q9CZX8, P14869, P62270, P14148, Q497V5, P61255, Q9D8E6, P47962, P62702, P47963, P62900,…	2175	241	18797	2.330910478370773	1.9088958747026652E-7	7.0699844820401385E-9	6.5448460534140264E-9
GOTERM_MF_DIRECT	GO:0050660~flavin adenine dinucleotide binding	32	1.4090708938793484	1.108256599116158E-10	P56213, Q99LB7, Q9JMH6, O08749, P97501, P58710, Q8K2B3, Q9R0H0, Q9DBL1, Q9DBT9, Q9DCN2, Q9D7B6, P37040, Q8BW75, Q8K370, Q9EPL9, P45952, Q9QXD1, Q00519, Q8BJ64, P50285, P97872, P51174, Q8K2I3, Q64133, P50544, Q9Z0X1, Q07417, G3X982, O54754, Q9D826, Q99LC5	2175	77	18797	3.5916047171219585	2.2231629337454706E-7	7.93986692081076E-9	7.350116087709662E-9
GOTERM_MF_DIRECT	GO:0002020~protease binding	51	2.2457067371202113	2.2864269025076698E-10	Q91ZX7, P20918, P34884, P70302, O08677, Q8K2C7, P09055, Q61838, P08121, E9PZQ0, P07356, Q6GQT1, Q61247, Q60634, O08917, Q61207, Q03265, O54890, P17879, P32261, P05064, P28843, P28665, Q62426, P39876, A2ASS6, P39039, P51125, Q05793, P35441, Q00898, Q9DBN5, Q00897, Q01149, Q00896, P41317, P22599, Q60854, Q8CIZ8, Q5MJS3, Q62470, O08539, P11276, P11087, O35215, P43406, Q9R0G6, Q61508, O70228, Q6P069	2175	170	18797	2.5926896551724137	4.5865707154479907E-7	1.5815766780794434E-8	1.4641016406747387E-8
GOTERM_MF_DIRECT	GO:0048306~calcium-dependent protein binding	36	1.5852047556142668	3.6322449650530057E-10	P97384, Q07076, P60879, Q9WU78, Q61656, P12815, Q68EF4, P97429, P39039, Q9CS84, P07091, Q01102, Q99104, Q924X6, P41317, P07356, Q5SYD0, Q91WP0, P98064, O35526, Q6GQT1, P97352, P08207, P31725, P10107, P14824, P50543, P14069, Q3UPL0, Q61124, P20801, P0DP26, Q9D0E1, O35639, Q8BT60, Q6Q477	2175	98	18797	3.174722026741731	7.286279823937036E-7	2.4287611332987763E-8	2.2483596333678106E-8
GOTERM_MF_DIRECT	GO:0003676~nucleic acid binding	117	5.151915455746367	3.936760080689601E-10	P09405, Q6NZQ2, O70133, P10630, Q922B2, Q9D883, Q6R891, Q8VDF2, Q62093, Q9Z2D6, P60335, Q9JIX8, Q60749, Q91W50, Q6NV83, Q569Z5, P62996, Q9WUK2, Q62376, Q91VC3, Q8C5Q4, O88569, Q9Z130, Q6ZWX6, Q9CX86, Q921F2, Q61655, Q91VR5, Q61656, Q9CZU3, Q78PY7, Q8CCS6, Q99K48, Q9Z1D1, Q8BGV0, Q9JJH1, Q61937, Q9QZH3, O89086, Q61545, P61979, P06802, P62270, Q8R081, Q8BGD9, Q6PAQ4, Q8VHK9, Q99PU8, O08583, Q3U0V1,…	2175	566	18797	1.7864822712318753	7.897137056511738E-7	2.5474647489881738E-8	2.3582462805937384E-8
GOTERM_MF_DIRECT	GO:0008307~structural constituent of muscle	16	0.7045354469396742	6.525817798069673E-10	O70468, P05977, P97314, Q70IV5, P97315, O08638, P19001, A2AAJ9, Q62165, A2ASS6, Q9QXS1, P51667, P11531, Q60605, Q7TPW1, O70209	2175	22	18797	6.285308254963427	1.309078166977784E-6	4.090872032164926E-8	3.787013640942307E-8
GOTERM_MF_DIRECT	GO:0000146~microfilament motor activity	21	0.9247027741083224	7.134671208989077E-10	Q5SX39, Q61879, P21271, P97479, O08638, Q64331, Q99MZ6, P13541, Q5SX40, P13542, Q99104, Q8VDD5, O88329, Q5SV80, Q02566, Q9WTI7, Q6URW6, Q60605, Q5SYD0, Q91Z83	2175	38	18797	4.77600725952813	1.4312141278782775E-6	4.337015286433966E-8	4.014874071240217E-8
GOTERM_MF_DIRECT	GO:0042803~protein homodimerization activity	159	7.001321003963012	9.26346451150102E-10	P10639, P52430, P07901, Q6P1B1, P12815, P58774, Q62087, P04919, F6ZDS4, Q61035, Q9R0H0, O35129, Q8K1Z0, O35245, O54962, Q99LP6, P42227, P10649, Q60994, Q8BG67, P97352, P08207, Q61206, Q8C5H8, Q4PZA2, Q61207, Q99LX0, P58389, P14602, Q61285, Q9ER72, P50543, Q99P72, P12023, Q3U0S6, O55023, O55022, O35114, O35598, O88844, Q8K183, P23953, P28843, Q62468, P54116, Q9WV55, P55200, P35917, P15626, Q91XF0,…	2175	855	18797	1.607164347650736	1.8582492409269236E-6	5.4654440617856016E-8	5.059486352310998E-8
GOTERM_MF_DIRECT	GO:0008022~protein C-terminus binding	60	2.642007926023778	4.339582001887013E-9	P09405, Q60864, P98078, P11881, P04919, P17426, Q8CHC4, O35129, P63168, Q6R891, O54962, Q4ACU6, Q61081, O55017, Q08879, Q8CJG0, Q9WVH9, Q9Z0U1, P27641, P46460, P29341, P70175, Q62418, Q7TNG5, Q01320, Q64511, P46935, P67778, O55143, O09012, P39053, P14094, P63330, Q9WTI7, O89053, Q9R1T2, P26040, P49443, Q68FD5, Q6A4J8, P48193, Q05793, D3YZU1, Q9QVP9, Q80TE7, P47857, Q91ZU6, O70589, Q9CQV8, E9Q7G0,…	2175	234	18797	2.2159740642499264	8.705163675015726E-6	2.4872004273672423E-7	2.3024582221440521E-7
GOTERM_MF_DIRECT	GO:0031267~small GTPase binding	71	3.126376045794804	1.5580362891131766E-8	Q61598, Q61599, Q9ERU9, Q8BTM8, Q8R1A4, Q6P5F9, Q8BMG7, Q8BKC5, Q68FF6, Q6PAR5, P63001, Q91YE6, P49817, Q7TMB8, Q8BPN8, A2AWA9, Q5FWK3, Q9D4H1, Q8C079, P22892, P07356, Q8CIQ7, Q9ESJ0, Q60875, P46460, P51150, Q8K1M6, Q7M6Y3, Q99PT1, Q921C5, Q9EQZ6, P70335, Q3U0S6, Q8VE37, Q3UQ44, Q99MI1, O09012, E9Q394, P47708, Q6NVE8, Q8BPQ7, Q9WTI7, O88643, Q91VW5, Q8BIK4, Q9ERG2, P62962, Q8BK67, P50396, Q9ERK4,…	2175	307	18797	1.9987075517615782	3.1253719790624857E-5	8.68172443322509E-7	8.03687052467547E-7
GOTERM_MF_DIRECT	GO:0016853~isomerase activity	42	1.8494055482166447	1.6752618978425977E-8	P27773, P51660, P26883, Q9WUR2, Q8BH95, Q9D3U0, P34884, O35074, P15327, P17751, P42125, O35465, Q9DBJ1, Q91W90, Q8CAA7, P82343, P08003, Q8K4Z3, Q921X9, Q9D0F9, P45952, O54749, Q9QZH3, Q922R8, P06745, P30416, Q9CR16, Q04750, P58389, Q01320, Q9R0Q7, P17742, Q64511, Q9DBM2, O35459, P16332, Q8BWM0, Q9JHU9, Q9CRC9, P24369, P09103, P63038	2175	142	18797	2.55617289946576	3.36051892456668E-5	9.0826361272223E-7	8.408003633226227E-7
GOTERM_MF_DIRECT	GO:0005518~collagen binding	29	1.2769704975781595	3.407211583107537E-8	P28301, Q64449, Q8VHY0, Q99MQ4, P70663, P51885, Q61398, Q04857, Q9QYR6, P09055, Q9CYD3, Q8R4W6, P07214, P29788, P10605, P28654, Q8CIZ8, Q62470, Q640N1, P19324, Q02788, O08742, P10493, Q9R0G6, P82198, Q9Z1T2, O88643, O70503, P28843	2175	80	18797	3.1328333333333336	6.834632973318211E-5	1.7986490620299262E-6	1.6650505025870256E-6
GOTERM_MF_DIRECT	GO:0016209~antioxidant activity	16	0.7045354469396742	3.7705058657205946E-8	P08228, O08709, Q61646, O08807, P24270, P31725, P06728, P99029, Q07456, P35700, P20108, Q9CYH2, Q61171, O09164, P08226	2175	27	18797	5.121362281822051	7.563348868289133E-5	1.939393529906542E-6	1.7953408699084984E-6
GOTERM_MF_DIRECT	GO:0060090~binding, bridging	54	2.3778071334214	4.210045692618293E-8	Q9CXW3, Q9JMH9, Q9CZW5, O08788, Q9R0L6, O55131, P49817, O08599, Q9CRB9, Q9Z2D6, O09164, P20152, Q91Y97, Q8R1Q8, Q9Z2Q6, Q60631, Q8BJ42, P51432, Q8K1M6, Q66X05, P10126, Q61166, Q9QUM0, O35598, E9Q394, E9PVA8, P28301, Q99K41, Q66X19, Q64727, O08807, Q9Z0R4, Q9R1T4, Q9Z0R6, P35235, P70441, Q9JKF1, O55042, Q6PDI5, O35226, P42208, Q924L1, Q9QZH6, Q80UG5, Q6ZQ08, P53995, Q8C1B7, Q8CHH9, Q9CQ92, O08583,…	2175	213	18797	2.191005342399223	8.444995221812412E-5	2.1113379148480736E-6	1.954513712798042E-6
GOTERM_MF_DIRECT	GO:0003774~motor activity	24	1.0568031704095113	5.688441664566121E-8	Q9JMH9, Q5SX39, Q61879, P21271, P97479, L0N7N1, O08638, Q64331, Q99MZ6, P13541, Q5SX40, P13542, Q99104, Q8VDD5, O88329, Q5SV80, Q02566, P33173, Q9WTI7, Q6URW6, Q60605, Q5SYD0, Q91Z83	2175	59	18797	3.5155113968439506	1.1410363267361223E-4	2.7233133442249135E-6	2.5210333400925548E-6
GOTERM_MF_DIRECT	GO:0031072~heat shock protein binding	28	1.2329370321444297	5.7018524654758906E-8	Q9DBH5, Q99L47, Q68FD5, P38647, Q99M87, F6ZDS4, P17156, Q61081, Q9WUD1, Q9QYJ0, Q60597, P61979, P30416, Q9CR16, P11499, P16627, P57776, P40630, P20029, P17879, Q9CYG7, Q00623, P42859, Q9D2G2, P17182, Q9QYI3, P63017	2175	77	18797	3.142654127481714	1.1437262272084858E-4	2.7233133442249135E-6	2.5210333400925548E-6
GOTERM_MF_DIRECT	GO:0044183~protein binding involved in protein folding	21	0.9247027741083224	1.1263221633850604E-7	P80315, P80314, P07901, P38647, P11983, P16627, P11499, P14602, Q64433, P42932, P20029, P17156, P17879, O35465, Q3U0V1, P52194, P08113, P80318, P63017, P80317, P80316	2175	48	18797	3.7810057471264367	2.2591471611133063E-4	5.254423859884724E-6	4.864140133502459E-6
GOTERM_MF_DIRECT	GO:0050839~cell adhesion molecule binding	28	1.2329370321444297	1.88658601904187E-7	P29533, Q62009, P26041, P26040, P97300, P29351, P26043, P35235, P11688, Q8VCM7, P35436, Q9CS84, Q01097, O55111, P09055, A2A8L5, E9PV24, Q9Z0U1, P30999, Q9WTS6, Q00493, Q80TR1, Q8K0E8, Q9QZQ1, O54890, P82198, P16092, E9Q557	2175	81	18797	2.9874613310628635	3.7837758815140177E-4	8.6011171686318E-6	7.962250539456256E-6
GOTERM_MF_DIRECT	GO:0005525~GTP binding	81	3.5667107001321003	2.7969931954300425E-7	Q8BFR5, P07901, A2AQ07, Q9D1G1, P10833, Q9WTP7, P63094, Q8K0D5, P63001, O55131, Q8BZ98, Q9ERD7, P61021, P43274, P61226, Q05D44, P61028, P61027, Q8BTZ7, P62631, Q9Z2Q6, P51150, Q8K1M6, P11499, Q9Z0E6, Q9Z2I8, P10126, Q3UX10, Q7TMM9, Q9DBG7, P35293, Q9QUI0, Q8R050, P61750, P39053, Q9Z2V4, Q8BH04, P26443, P99024, Q9Z0N1, Q9R1T4, P35278, P59325, Q91YH5, P14576, P58281, P35282, P84084, P12242, Q99P58,…	2175	393	18797	1.781237167675704	5.609195393552202E-4	1.2468374111183699E-5	1.1542258586474642E-5
GOTERM_MF_DIRECT	GO:0043531~ADP binding	19	0.836635843240863	2.904408615620199E-7	Q9D1P4, P26443, Q9JMH9, P54276, Q61879, P97479, Q03265, Q8VDN2, Q01853, Q9DCN2, P36371, Q8VDD5, P43274, Q60936, P52480, P09411, P56480, P63017, Q8CGK3	2175	42	18797	3.9096113847837985	5.824547602759633E-4	1.2665747136813304E-5	1.1724971302623282E-5
GOTERM_MF_DIRECT	GO:0008289~lipid binding	74	3.258476442095993	3.9661717806605395E-7	P04117, Q91VH2, Q9JMD3, P49586, P11404, Q8CGY8, O70492, O70493, Q3TZZ7, P20917, P17427, Q3U7R1, Q91XL9, Q99KN9, Q8K1Z0, Q80W47, Q8R0S2, Q00915, Q8CJ53, Q61644, P97352, Q8K1M6, P70296, P51910, A2AAJ9, P53810, Q06770, Q9CWK8, O55022, Q00623, Q05512, Q80TJ1, P47708, P32020, P01027, Q9WVE8, Q921F2, P60879, P07724, Q9CZ44, Q8CHU3, O55042, Q8CIB5, P84091, O08967, P58281, Q9ESD7, Q08857, Q8BIJ7, Q63918,…	2175	351	18797	1.822023119494384	7.952977999754474E-4	1.6927958706393707E-5	1.5670597865290685E-5
GOTERM_MF_DIRECT	GO:0051087~chaperone binding	38	1.673271686481726	6.380800279323554E-7	Q60864, P07724, Q9DBY1, Q6PIC6, Q99L47, P38647, P20918, P17156, Q61081, Q9WUD1, Q99LP6, Q9QYJ0, Q6PIE5, P01898, P21126, Q9D1H7, Q61147, Q9D832, Q60597, P57759, Q8BK64, P08228, Q9CX34, Q8CIZ8, O08539, A2ARV4, Q62351, Q8VDN2, Q64433, P11276, Q9R0Q7, P12023, Q8K0E8, O35114, Q9D2G2, P63038, P63017, O35857	2175	138	18797	2.3797634516075292	0.001279170107942873	2.666642783400635E-5	2.4685721080632997E-5
GOTERM_MF_DIRECT	GO:0044325~ion channel binding	44	1.9374724790841038	6.715341095859862E-7	Q8BWG8, Q7TPR4, P26883, P07901, P60879, Q6PHZ2, O08808, P97300, P49443, Q8BTM8, A2ASQ1, P97447, P70441, Q9WV34, P11881, Q6NXK7, P84091, O08795, P63101, Q8C8R3, P49817, O35245, P68510, Q6R891, Q02357, G5E8K5, P62259, O35526, Q8K212, Q9Z0U1, Q9JI91, P08207, Q64518, Q60932, Q9DAK9, P11499, P68254, Q8R5J9, O55143, P57780, P42859, P63330, P0DP26, Q99NE5	2175	172	18797	2.210820636193531	0.0013461909469950628	2.7491784159785474E-5	2.5449772275534212E-5
GOTERM_MF_DIRECT	GO:0005080~protein kinase C binding	24	1.0568031704095113	1.1209589758406536E-6	Q9QYB5, O70589, Q8CI51, Q91VJ2, Q8BTM8, Q925B0, P14602, P68040, Q01320, Q01341, Q9JHK5, Q62048, Q64511, P68404, O08795, O54890, P43406, Q9JKS4, Q62093, Q9CQM9, O55029, P61982, Q63918, E9Q557	2175	68	18797	3.050223123732251	0.0022461186577568126	4.497287411072702E-5	4.163241636272188E-5
GOTERM_MF_DIRECT	GO:0050661~NADP binding	18	0.7926023778071334	2.4210625632348516E-6	P50285, Q61941, Q922P9, P06801, P24270, P97872, Q9DCD0, P97501, Q8K2I3, P16858, Q99L13, Q8CFX1, P37040, Q00612, O88844, Q91Z53, P00375	2175	43	18797	3.617706495589415	0.004844882889742164	9.522846082057083E-5	8.815516039072784E-5
GOTERM_MF_DIRECT	GO:0051020~GTPase binding	19	0.836635843240863	3.0281592218768187E-6	P07901, Q62261, Q8BTM8, P31230, O08539, Q61233, Q3U0S6, P62880, Q8CGC7, P62960, O08585, Q91VW5, P17182, Q8BU30, P62874, Q8K012, Q99JB2	2175	48	18797	3.4209099616858234	0.006056084143009843	1.1681706536701729E-4	1.0814022451971638E-4
GOTERM_MF_DIRECT	GO:0031625~ubiquitin protein ligase binding	70	3.0823425803610744	3.1183272260048753E-6	Q9CXW4, Q8BWG8, Q9CXW3, P07901, Q91VH2, O08709, Q8VBW6, P38647, A2A432, D0QMC3, Q61990, P17751, Q9R0P9, P14483, P21447, Q9CZ13, P27641, P06745, Q62417, Q8K1M6, P70175, P50580, P11499, P16627, Q7TQI3, Q99P72, Q3U7U3, P31324, Q06890, P14211, Q01279, Q922Y1, P17879, P57780, Q9Z2V5, P63017, P51881, O70435, P99024, Q64727, P29595, P11103, Q6A4J8, P11983, Q91WD5, P63101, P68037, P61089, Q9QVP9, Q9WUD1,…	2175	344	18797	1.7586073242448543	0.006235850046945379	1.1782684762181732E-4	1.0907500300783389E-4
GOTERM_MF_DIRECT	GO:0097110~scaffold protein binding	28	1.2329370321444297	3.1718094574168175E-6	P84309, P07901, Q8BKX1, P49025, P35436, D3YZU1, Q68FF6, Q01097, P63168, Q8VDD5, Q4ACU6, Q61081, P20152, P62259, E9Q401, Q63844, Q61207, Q99LX0, P11679, Q64010, Q99MN1, Q01341, P23819, P25976, E9Q557, Q99MK8, P05784, Q6Q477	2175	92	18797	2.630264867566217	0.0063424610040820895	1.1782684762181732E-4	1.0907500300783389E-4
GOTERM_MF_DIRECT	GO:0019003~GDP binding	26	1.1448701012769706	4.342111868164668E-6	P10833, P35278, P14576, P35282, P12242, Q01768, Q99P58, P61021, P61226, P61028, P61027, Q8R1Q8, Q9Z2Q6, P53994, P51150, P62827, Q9WUM5, Q9Z0E6, P62071, Q9Z2I8, P46638, P35293, Q9QUI0, Q91V41, Q9Z2V4	2175	83	18797	2.707226145963163	0.008672470597006043	1.5651335782397642E-4	1.4488798877324238E-4
GOTERM_MF_DIRECT	GO:0043236~laminin binding	14	0.6164685160722149	4.447288831488861E-6	P09405, Q9R069, Q62470, A2ASQ1, Q99JR5, P14206, Q62165, P16045, P10493, P35441, P16110, P09055, Q61508, Q61739	2175	28	18797	4.321149425287357	0.008881604680628485	1.5651335782397642E-4	1.4488798877324238E-4
GOTERM_MF_DIRECT	GO:0048027~mRNA 5'-UTR binding	14	0.6164685160722149	4.447288831488861E-6	P97351, P09405, Q6ZQ58, Q9CPN8, Q61879, P28271, P62082, Q7TMK9, Q62167, Q8VHK9, P61255, P47962, P62301, P80316	2175	28	18797	4.321149425287357	0.008881604680628485	1.5651335782397642E-4	1.4488798877324238E-4
GOTERM_MF_DIRECT	GO:0017124~SH3 domain binding	35	1.5411712901805372	4.726088815093976E-6	Q9WU78, P70460, P49025, P29351, Q3UIA2, Q5DTU0, Q62188, Q03173, B9EJA2, D3YZU1, P35831, Q8CHC4, Q4ACU6, Q8BIJ7, Q5FWK3, Q60749, A6X8Z5, Q8CIQ7, Q80TZ3, Q8CG79, Q60631, Q9D358, Q64010, Q61140, A2ARV4, Q7M6Y3, P11352, Q8VDP3, O55222, Q9JJU8, O35598, P39053, Q8R550, Q99NE5, P22682	2175	132	18797	2.291518634622083	0.009435757773909481	1.6345748557031924E-4	1.5131632637292264E-4
GOTERM_MF_DIRECT	GO:0047485~protein N-terminus binding	35	1.5411712901805372	5.652447271198117E-6	P60879, Q8CBY8, P11103, P70441, O55042, P48193, Q9R0H0, O35129, O08599, O54962, Q9CQ80, O35387, P63242, Q9Z2D6, Q61937, O54941, Q9D4H1, Q924X6, O35526, P28654, P97496, Q8CI51, Q8CIZ8, P97479, P68254, Q9QXS1, Q06890, P17879, O09012, Q61290, Q05512, P57780, P58771, P0DP26	2175	133	18797	2.274289171203872	0.011274798895539728	1.9218320722073597E-4	1.779083827561848E-4
GOTERM_MF_DIRECT	GO:0008237~metallopeptidase activity	40	1.7613386173491854	6.813238772508208E-6	Q8K411, Q11136, Q91YP2, Q9CQ26, Q6P1B1, Q9R1V4, Q8C1A5, Q9R1V6, O35593, Q9JHH6, P97449, Q9QX15, Q9WVJ3, Q9JHR7, P09470, O35409, P26516, Q9Z2W0, O89001, Q9EQH2, Q9CZR2, Q4PZA2, P31428, Q91WK2, Q8VCT3, Q80W54, P16406, Q9D7Z6, Q00493, Q920A7, Q99PV0, Q99KK7, Q8C129, P24527, O35598, O88967, O88545, Q8BHG1, Q9D1A2, Q11011	2175	163	18797	2.120809533883365	0.013574428634757774	2.2778928296085773E-4	2.1086974000912904E-4
GOTERM_MF_DIRECT	GO:0003924~GTPase activity	66	2.906208718626156	9.006554912098075E-6	Q61599, Q8BFR5, A2AQ07, Q9D1G1, P10833, P63094, Q62167, Q8K0D5, P63001, O55131, Q8BZ98, Q9ERD7, P61021, P61226, Q05D44, P61028, P61027, P62631, P62874, Q9Z2Q6, P51150, Q8K1M6, Q9Z0E6, P10126, Q3UX10, Q7TMM9, Q9DBG7, P62880, P35293, Q9QUI0, Q8R050, P61750, P39053, P99024, Q9Z0N1, Q9R1T4, P35278, Q91YH5, P14576, P58281, P35282, P84084, Q99P58, Q9D6F9, P42208, Q80UG5, P53994, P36916, P62827, Q8C1B7,…	2175	328	18797	1.738999158957107	0.017904996614637514	2.961827730109629E-4	2.741831552748545E-4
GOTERM_MF_DIRECT	GO:0015035~protein disulfide oxidoreductase activity	12	0.5284015852047557	1.0070485939655995E-5	P27773, P10639, P56213, Q91W90, Q8R2E9, P08003, P09103, Q921X9, Q8CDN6, Q922R8, Q8R180, Q8VCL2	2175	22	18797	4.71398119122257	0.019998813412483663	3.2405566206783937E-4	2.9998572505482435E-4
GOTERM_MF_DIRECT	GO:0005522~profilin binding	9	0.3963011889035667	1.017722169006674E-5	Q60598, Q9QXS6, Q7TMB8, P70460, O08808, P42859, Q03173, Q9QYX7, P60710	2175	12	18797	6.481724137931034	0.020208623005355975	3.2405566206783937E-4	2.9998572505482435E-4
GOTERM_MF_DIRECT	GO:0048029~monosaccharide binding	11	0.48436811977102595	1.4412274655058706E-5	Q9QXD6, P12382, P06745, P16110, P40142, Q8CGY8, Q9CQ60, P53657, Q9WUA3, P47857, Q93092	2175	19	18797	5.003436176648517	0.02849730032615383	4.517347337194963E-4	4.181811567881878E-4
GOTERM_MF_DIRECT	GO:0051920~peroxiredoxin activity	7	0.30823425803610743	1.5005424162452613E-5	P20108, O08709, O08807, Q99LX0, P99029, Q61171, P35700	2175	7	18797	8.642298850574713	0.029652580046913513	4.6081237136082366E-4	4.265845332088981E-4
GOTERM_MF_DIRECT	GO:0019900~kinase binding	34	1.4971378247468077	1.5161324282060998E-5	Q9D0M1, Q3UKC1, Q8BTM8, P20918, P17427, P16125, P58281, P12382, P49817, Q6R891, P09055, Q61081, Q9WUD1, P20152, P47857, O35526, P62908, P03995, Q99LX0, Q5SWU9, P70296, P70175, Q91XM9, Q64010, P11499, Q06138, P10126, Q62234, Q01279, P20108, Q8CGB6, P42859, P06151, P28867	2175	133	18797	2.209309480598047	0.029955999397310973	4.6081237136082366E-4	4.265845332088981E-4
GOTERM_MF_DIRECT	GO:0030527~structural constituent of chromatin	20	0.8806693086745927	1.596361236654607E-5	Q8CCK0, Q3TEA8, P62806, P10922, P43274, Q9QZQ8, P43276, P15864	2175	58	18797	2.9801030519223146	0.031515947069974515	4.779553195118122E-4	4.4245415171158286E-4
GOTERM_MF_DIRECT	GO:0004866~endopeptidase inhibitor activity	17	0.7485689123734038	1.6823946351271244E-5	P29699, Q61247, P28665, Q62426, Q9Z0E6, O08677, P35441, Q00898, Q00897, Q00896, P01029, Q61838, P01027, Q9ESB3, P06684, P22599, Q6GQT1	2175	44	18797	3.3390700104493205	0.03318597175140259	4.963064173625017E-4	4.5944218197515734E-4
GOTERM_MF_DIRECT	GO:0048156~tau protein binding	12	0.5284015852047557	1.728348766402545E-5	P07901, P17156, P30416, Q05512, P63330, O08539, P11499, Q9Z2V5, Q7M6Y3, P08226, O55042, Q06890	2175	23	18797	4.5090254872563715	0.03407682399053813	5.024735688990587E-4	4.6515125495790236E-4
GOTERM_MF_DIRECT	GO:0071949~FAD binding	17	0.7485689123734038	2.3318523353910457E-5	Q9JMH6, Q8BND5, Q8R2E9, Q9R112, P58710, Q9WU79, Q8VDP3, Q8R180, Q9R0H0, Q9DCN2, Q9CQF9, Q9Z0X1, G3X982, O54754, Q9EPL9, Q9QXD1, Q00519	2175	45	18797	3.264868454661558	0.04570029743835857	6.68242254970634E-4	6.186071124030246E-4
GOTERM_MF_DIRECT	GO:0003697~single-stranded DNA binding	30	1.321003963011889	2.476562488955214E-5	Q8CG48, Q9QZE7, P09405, Q8CG47, Q62348, O70133, O35295, Q8VEK3, Q61990, P49717, P42669, P60335, P25206, P01872, Q8CGK3, Q6PB66, P61979, P97310, P49312, P10107, Q9CYR0, Q04750, P53996, Q6PAQ4, P17225, Q8VHK9, P62960, P63158, O08583, Q9Z130	2175	113	18797	2.2944156240463838	0.048466569857776975	6.997161060343886E-4	6.477431749281453E-4
GOTERM_MF_DIRECT	GO:0003724~RNA helicase activity	23	1.0127697049757816	2.5442771231258352E-5	Q60698, Q61655, Q91VR5, Q61656, Q9Z1N5, Q6NZQ2, O70133, Q9CZU3, P10630, O35286, Q9ESV0, Q99MV5, Q62167, P54823, Q91VC3, Q9JIK5, Q6P4T2, Q8VHK9, Q80Y44, Q99PU8, Q8K363, P60843, Q569Z5	2175	75	18797	2.650304980842912	0.049758245535110435	7.088638762486702E-4	6.562114746728717E-4
GOTERM_MF_DIRECT	GO:0005543~phospholipid binding	32	1.4090708938793484	2.740818786054463E-5	P52430, Q9CZ44, P15508, Q8CHU3, Q62261, O55042, P14873, D3Z6Q9, Q99KN9, Q9ESD7, P08226, O88673, Q8C196, Q61644, Q69ZN7, Q8R3B1, Q61207, P10107, Q8VD75, P06728, O08539, Q7M6Y3, P53810, O88947, Q01339, Q2PFD7, Q00623, Q80XN0, Q9WTI7, E9Q414, Q9WVE8, P05202	2175	125	18797	2.2124285057471265	0.05349741604350544	7.439070624192614E-4	6.886517521996851E-4
GOTERM_MF_DIRECT	GO:0016616~oxidoreductase activity, acting on the CH-OH group of donors, NAD or NADP as acceptor	20	0.8806693086745927	2.7442234605695584E-5	Q9D6R2, P13707, Q61425, Q99L04, Q64442, Q99KP3, Q99L13, P70404, P16125, Q9DBM2, P14152, P06151, O88844, Q91Z53, P48758, Q8BMS1, P08249, Q8CHS7, P54071, P21300	2175	60	18797	2.880766283524904	0.05356205962544769	7.439070624192614E-4	6.886517521996851E-4
GOTERM_MF_DIRECT	GO:0016627~oxidoreductase activity, acting on the CH-CH group of donors	13	0.5724350506384853	2.8411532936166243E-5	P51174, Q8K2B3, Q9R0H0, P50544, Q9DBL1, O35435, Q9D7B6, Q07417, Q9CZB0, Q8K370, P45952, Q9EPL9, Q9QXD1	2175	28	18797	4.012495894909688	0.055400588676505325	7.599138009326598E-4	7.034695554994762E-4
GOTERM_MF_DIRECT	GO:0016829~lyase activity	38	1.673271686481726	3.0086990134594363E-5	P51660, P84309, P19096, Q8BH95, P97467, O35074, Q9CPU0, Q91XD4, P17751, P97807, Q9CZL5, P00920, O54865, P00860, Q91Y97, P62908, Q91YI0, Q8R0F8, Q8VC30, P28271, Q9DBE0, P13634, P51830, Q01341, P54822, Q9DBM2, P16015, O35215, Q8BWM0, P63158, Q99KI0, Q8R4N0, Q8C165, P17183, P21550, Q9Z2V4, Q8BMS1, Q8BH04	2175	161	18797	2.039797244235025	0.058570119636503826	7.941381869736355E-4	7.351518510518649E-4
GOTERM_MF_DIRECT	GO:0051219~phosphoprotein binding	19	0.836635843240863	3.5427785192481826E-5	Q60631, O70456, Q8BWG8, Q9CQV8, P30416, Q9R099, Q3UNH4, Q9JLN9, Q62077, Q62188, Q07113, O55042, P48193, P15379, O08795, O35245, P63005, P62259, Q569Z6	2175	56	18797	2.9322085385878487	0.06860274537697131	9.229628194301109E-4	8.544077545771266E-4
GOTERM_MF_DIRECT	GO:0046872~metal ion binding	494	21.75253192426244	3.670987354098247E-5	Q922J3, Q9CR68, P52430, A2AQ07, Q6P1B1, Q9QXZ0, P49025, O70133, P97467, Q62087, Q3TZZ7, P50136, Q80Y81, Q3U7R1, Q9CQ43, Q9CS84, O35245, Q9Z2U2, Q60902, Q91X72, Q3UGR5, P04247, P97352, Q921G7, Q920E5, P31725, P97478, Q3UX10, P53657, Q9JKS4, O35598, P63330, Q8K183, Q9Z2V5, Q9Z2V4, P28301, Q9CQ26, P07724, Q9Z1T6, Q9Z0R4, Q9Z0R6, P97445, Q9D3U0, P97447, P97449, A2ASS6, P15105, Q9DCT8, E9PV24, Q9Z2W0,…	2175	3655	18797	1.168069940405994	0.07099518576614261	9.41634493387854E-4	8.716925494622358E-4
GOTERM_MF_DIRECT	GO:0046933~proton-transporting ATP synthase activity, rotational mechanism	10	0.44033465433729635	3.7083312551166735E-5	P97450, Q06185, Q9D3D9, Q9CQQ7, Q03265, Q9DCX2, P56382, P56480, Q91VR2, Q9DB20	2175	17	18797	5.083705206220419	0.07169088565803083	9.41634493387854E-4	8.716925494622358E-4
GOTERM_MF_DIRECT	GO:0097718~disordered domain specific binding	16	0.7045354469396742	3.934707462254934E-5	P07901, E9Q7G0, P26040, Q68FD5, P16858, P11499, P11276, P17427, P84091, Q99104, P17156, O35465, P58771, P0DP26, P07742	2175	42	18797	3.292304324028462	0.07589703962444128	9.866278961604246E-4	9.133439696759264E-4
GOTERM_MF_DIRECT	GO:0030955~potassium ion binding	9	0.3963011889035667	4.9809532412404356E-5	Q64436, Q61423, Q6PIE5, Q8K183, P52480, P53657, Q8VDN2, Q8C196, Q8QZT1	2175	14	18797	5.55576354679803	0.09509056357157342	0.0012185112441375993	0.0011280036791443278
GOTERM_MF_DIRECT	GO:0008097~5S rRNA binding	9	0.3963011889035667	4.9809532412404356E-5	Q9CXW4, P63158, Q9CQL5, P58252, Q9D8E6, P52196, P47962, P27659, P14148	2175	14	18797	5.55576354679803	0.09509056357157342	0.0012185112441375993	0.0011280036791443278
GOTERM_MF_DIRECT	GO:0004177~aminopeptidase activity	14	0.6164685160722149	5.641425260891722E-5	Q64514, Q9EQH2, Q6P1B1, Q8VCT3, Q9CPY7, P16406, P97449, Q99KK7, Q8C129, P24527, Q9WVJ3, Q9Z2W0, Q11011, P28843	2175	34	18797	3.5585936443542936	0.10700132598216794	0.0013634577196805775	0.0012621839409007142
GOTERM_MF_DIRECT	GO:0005198~structural molecule activity	35	1.5411712901805372	6.250704375832303E-5	Q9QZE5, Q61235, Q9QXZ0, Q64727, Q9WV92, Q9JIF7, Q8BG32, Q68FD5, Q9Z2H5, Q8VCM7, Q9WVJ2, P48193, Q99L88, P23927, Q8CIE6, Q9CQ80, E9PV24, O70318, Q61301, Q91ZU6, Q9D312, P46660, P19001, Q9R269, Q9QXS1, Q8R0W0, Q3UPL0, Q8K0E8, Q9QXK3, O08585, O55029, O89079, Q6IRU5, E9Q557, P05784	2175	148	18797	2.0437868903386143	0.11784989360066178	0.001492727735466619	0.001381852145942927
GOTERM_MF_DIRECT	GO:0050750~low-density lipoprotein particle receptor binding	13	0.5724350506384853	6.471520123784108E-5	P55302, P98078, Q68FD5, A2ARV4, Q7M6Y3, P12023, P17426, P84091, Q06890, P08113, Q9ERE7, P08226, E9Q414	2175	30	18797	3.7449961685823756	0.1217490397644978	0.0015272787492130496	0.0014138368082196576
GOTERM_MF_DIRECT	GO:0015643~toxic substance binding	10	0.44033465433729635	6.654828733413815E-5	P34914, P14483, P07724, Q9JJT9, P16460, P19157, P19246, Q80TR1	2175	18	18797	4.801277139208174	0.12497279926188698	0.0015522774929335014	0.0014369787160406341
GOTERM_MF_DIRECT	GO:0015631~tubulin binding	21	0.9247027741083224	7.054115783909473E-5	Q91WM1, P62908, Q9CXW3, Q922J3, A4Q9E8, E9Q7G0, Q7TNG5, L0N7N1, Q05BC3, Q62165, O08788, F6ZDS4, Q9R1M5, Q9CRB6, Q3UDE2, Q9QYR6, O88447, P48428, P27546, Q8C052, P20357	2175	69	18797	2.630264867566217	0.1319539856848856	0.001626500719830161	0.001505688851806884
GOTERM_MF_DIRECT	GO:0051010~microtubule plus-end binding	11	0.48436811977102595	7.265094220248311E-5	Q91ZU6, A2AGT5, Q922J3, E9Q7G0, Q80TV8, Q9Z0H8, P63005, P70302, Q61166, O08788, Q9D1E6	2175	22	18797	4.321149425287357	0.135620252619284	0.0016561112506611492	0.0015330999962501265
GOTERM_MF_DIRECT	GO:0042277~peptide binding	28	1.2329370321444297	7.590306828612535E-5	Q91YP2, Q8C1A5, Q8CGY8, Q68FD5, P18242, P97449, Q9QUR6, Q9ERD7, Q9JHR7, P01898, Q64514, P10605, Q9EQH2, Q9Z1M4, Q6PFD9, Q8VCT3, P14869, P11499, P16406, Q8C129, P63254, P14211, P63158, O08585, Q11011, Q6IRU5, P63017, P28843	2175	108	18797	2.240595998297148	0.1412413251971717	0.0017108039885614323	0.0015837303124419638
GOTERM_MF_DIRECT	GO:0005504~fatty acid binding	18	0.7926023778071334	7.794880880666085E-5	O89020, P07724, P04117, P34928, P28474, P11404, Q99PT1, P19157, Q9EP75, Q9R0H0, Q01768, Q08857, Q9EPL9, Q9QXD1, Q00915, P02772	2175	54	18797	2.8807662835249044	0.1447585096124	0.0017373923385129073	0.0016083437550441023
GOTERM_MF_DIRECT	GO:0016597~amino acid binding	13	0.5724350506384853	9.45230285891467E-5	Q9CWS0, B2RQC6, P16460, Q3THS6, P48776, P97501, Q99LD8, Q99MN1, Q9WU79, P47856, Q14CH7, P05202	2175	31	18797	3.6241898405635897	0.17272834656441982	0.0020388515629013795	0.0018874114418284457
GOTERM_MF_DIRECT	GO:0009055~electron carrier activity	13	0.5724350506384853	9.45230285891467E-5	Q9D0M3, Q921G7, Q8K2B3, Q9DBL1, Q91VD9, Q9CQA3, P37040, Q9CZB0, G3X982, O54754, Q99LC5, P62897, Q9DCW4	2175	31	18797	3.6241898405635897	0.17272834656441982	0.0020388515629013795	0.0018874114418284457
GOTERM_MF_DIRECT	GO:0050840~extracellular matrix binding	13	0.5724350506384853	9.45230285891467E-5	P28653, P28654, Q8BLY1, P37889, P70663, Q9QUM0, O54890, P10493, P43406, P35441, P82198, P29788, P07214	2175	31	18797	3.6241898405635897	0.17272834656441982	0.0020388515629013795	0.0018874114418284457
GOTERM_MF_DIRECT	GO:0051371~muscle alpha-actinin binding	9	0.3963011889035667	9.589237384025854E-5	Q91YE8, O70400, P70271, Q9JKS4, Q8CI51, O35245, Q3TJD7, A2ASS6, O70209	2175	15	18797	5.185379310344827	0.17499788205652422	0.002046384063016581	0.0018943844491634053
GOTERM_MF_DIRECT	GO:0036402~proteasome-activating ATPase activity	6	0.26420079260237783	1.1176813730737351E-4	P54775, P46471, P62196, P62192, O88685, P62334	2175	6	18797	8.642298850574711	0.20086022729460473	0.002360072457248329	0.0021847729576820276
GOTERM_MF_DIRECT	GO:0070006~metalloaminopeptidase activity	11	0.48436811977102595	1.1524129185304079E-4	Q99KK7, Q8C129, Q11136, Q9EQH2, Q6P1B1, P24527, Q8VCT3, Q9CPY7, P16406, P97449, Q11011	2175	23	18797	4.133273363318341	0.20640922940813167	0.0024080628276791647	0.0022291987392822578
GOTERM_MF_DIRECT	GO:0004601~peroxidase activity	15	0.6605019815059445	1.2419198978551644E-4	P02089, P02088, O08709, O08807, P24270, P99029, Q3UQ28, P11352, P35700, P20108, P22437, Q61171, P01942, P46412, P04443	2175	41	18797	3.1618166526492852	0.22053274784357102	0.002568341561956144	0.002377572423007258
GOTERM_MF_DIRECT	GO:0030021~extracellular matrix structural constituent conferring compression resistance	8	0.3522677234698371	1.279625247092689E-4	P28653, P28654, Q99MQ4, Q9JK53, Q62000, P51885, Q05793, Q62059	2175	12	18797	5.761532567049808	0.2264068963470417	0.0026141717847563144	0.0024199985066263594
GOTERM_MF_DIRECT	GO:0008233~peptidase activity	90	3.963011889035667	1.2925433843481075E-4	Q11136, Q6P1B1, Q8C1A5, P56399, P26262, P97864, P20918, P18242, P70349, Q9R0P9, Q9R118, Q9QX15, Q9JHR7, Q8CDG3, O35409, Q64514, Q8R5H1, P10605, P21180, Q61129, Q9CZR2, Q4PZA2, Q99LX0, Q6PFD9, Q8VCT3, Q80YC5, P19221, P70375, Q7TQI3, Q9D7Z6, Q920A7, P16675, P24527, O35598, O88967, Q9D1A2, P28843, P27773, Q8K411, Q91YP2, Q9CQ26, Q60841, Q9R098, O35593, Q9CPY7, O08529, Q9R013, Q6A4J8, Q9JHH6, P97449,…	2175	525	18797	1.4815369458128078	0.22840923074818842	0.0026141717847563144	0.0024199985066263594
GOTERM_MF_DIRECT	GO:0030414~peptidase inhibitor activity	31	1.3650374284456186	1.3031763632882925E-4	P28665, Q62426, Q9R097, Q91WP6, P70202, Q07235, Q07456, P39876, P51125, P49182, O08677, A6X935, Q00898, Q00897, Q8R121, Q00896, P82343, Q61838, P97290, P22599, Q6GQT1, Q61247, Q60854, Q61702, P07759, Q61703, Q61704, P70296, P12023, Q9EPX2, P32261	2175	129	18797	2.0768315067272565	0.23005347422399103	0.0026141717847563144	0.0024199985066263594
GOTERM_MF_DIRECT	GO:0008017~microtubule binding	53	2.3337736679876704	1.3210729395140728E-4	Q922J3, Q9QXZ0, Q9EQW7, P16858, L0N7N1, Q7TSJ2, Q9Z0H8, Q91XD4, O08788, P14873, O08553, Q8BZ98, Q9EQF6, P63005, P27546, P20357, Q9DCV4, Q91WM1, Q60875, Q61768, Q8K1M6, Q7TNG5, Q80TV8, Q9CPV1, Q61166, Q3TRR0, P59242, P39053, Q9Z2V5, Q8BK67, Q9WV55, P26040, Q05BC3, O55042, P58281, P23927, Q6RT24, A2AGT5, Q9QXL2, Q9ESD7, Q9QYR6, Q8C052, P62908, Q91ZU6, Q6VGS5, E9Q7G0, Q7TMK6, P33174, Q3UJU9, P33173,…	2175	269	18797	1.7027577660983633	0.23281302885536403	0.0026238339768962678	0.0024289430184927063
GOTERM_MF_DIRECT	GO:0000049~tRNA binding	22	0.9687362395420519	1.5129457091662778E-4	Q91WQ3, Q9Z0N1, Q8C0C7, Q8BK72, P31230, Q99MN1, Q8CCP0, P10126, Q99M01, Q924C1, P32067, Q9ER72, O08756, Q8BIJ6, Q80VP5, Q05D44, Q1HFZ0, Q8BU30, P47911, Q14CH7, P63325, Q9D0I9	2175	78	18797	2.437571470674919	0.2617847795660153	0.00297545989469368	0.0027544511587468414
GOTERM_MF_DIRECT	GO:0000287~magnesium ion binding	48	2.1136063408190227	1.6181098571273008E-4	Q9D0M1, P54276, P49443, Q7TT50, P12815, Q9D8S4, O55042, P15105, P70404, Q9CQ43, Q9DCN1, Q3UV70, P70704, P40142, Q9Z1F9, Q9JKX6, P52480, Q9D0F9, Q9D819, P34914, Q64436, Q9D6R2, P06801, P62827, Q91VM9, Q9Z2I8, Q8CG72, P53657, Q01320, O55023, Q8VHK9, Q05512, Q9Z2I9, O88844, Q8R4N0, Q8K183, Q8CHP8, P83741, P17183, P17182, P21550, Q9Z2V4, O88587, O70228, Q8BZF8, P54071, Q148W0	2175	238	18797	1.742984642132715	0.2771973843645763	0.0031513867702887043	0.00291731068416058
GOTERM_MF_DIRECT	GO:0003725~double-stranded RNA binding	23	1.0127697049757816	1.6508627033300603E-4	Q91WM1, Q7TPR4, Q91VR5, P26041, O70133, Q5SX39, Q68FD5, O35286, P11499, P10852, Q8VEK3, Q62351, Q99MU3, Q9JIK5, Q8VHK9, P63158, Q99PU8, Q8CJG0, P20152, O88532, P63038, P60843, Q80WJ7	2175	84	18797	2.3663437328954573	0.2819315617172419	0.003184260175846251	0.0029477423462345403
GOTERM_MF_DIRECT	GO:0003746~translation elongation factor activity	11	0.48436811977102595	2.647761821003978E-4	Q8BFR5, Q8R050, P58252, Q9D8N0, P63242, Q9D0J8, P10126, O70251, P57776, P62631, Q8K0D5	2175	25	18797	3.8026114942528735	0.41210760554254733	0.00505848591707998	0.004682755906289892
GOTERM_MF_DIRECT	GO:0003756~protein disulfide isomerase activity	9	0.3963011889035667	2.9255525457711493E-4	P27773, Q9D1Q6, O54890, Q91W90, Q8BND5, P08003, P09103, Q921X9, Q922R8	2175	17	18797	4.575334685598377	0.4439803828839701	0.005536470195110307	0.0051252368655632305
GOTERM_MF_DIRECT	GO:0004867~serine-type endopeptidase inhibitor activity	31	1.3650374284456186	3.046287068404377E-4	P28665, Q9R097, Q91WP6, Q07235, Q07456, P49182, A6X935, Q00898, Q00897, Q8R121, Q00896, Q61838, Q9ESB3, P97290, P07356, P22599, Q6GQT1, Q61247, P97298, Q60854, Q61702, P07759, Q61703, P61939, Q61704, P70296, P12023, P19324, Q06770, Q9EPX2, P32261	2175	135	18797	1.9845278842060452	0.45728897437368354	0.005711076503943158	0.0052868739121747
GOTERM_MF_DIRECT	GO:0031210~phosphatidylcholine binding	12	0.5284015852047557	3.233391013294121E-4	Q60930, P49586, O35114, Q60932, Q00623, P06728, P55065, Q3TZZ7, Q91Y97, P01872, Q3U7R1, P53810	2175	30	18797	3.4569195402298845	0.4772872085548765	0.006005724419137043	0.005559636214525169
GOTERM_MF_DIRECT	GO:0004300~enoyl-CoA hydratase activity	7	0.30823425803610743	3.298746600502685E-4	Q9DBM2, P51660, Q9D7J9, P42125, P68368, Q8BH95, Q8BMS1	2175	10	18797	6.049609195402299	0.484097629475857	0.006070904294136133	0.0056199747129665
GOTERM_MF_DIRECT	GO:0003857~3-hydroxyacyl-CoA dehydrogenase activity	6	0.26420079260237783	3.5367492016019186E-4	Q9DBM2, P51660, Q61425, P68368, O08756, Q8BMS1	2175	7	18797	7.407684729064039	0.5081578172121077	0.006449744453103136	0.005970675697613421
GOTERM_MF_DIRECT	GO:0003730~mRNA 3'-UTR binding	26	1.1448701012769706	3.643643763825426E-4	Q921F2, Q61656, Q6ZQ58, P62082, Q8VEK3, Q80SU3, P60335, Q9Z204, Q6PB66, P61979, Q9CPN8, P49312, P29341, Q7TMK9, Q61584, Q8R081, Q9JII5, Q8BX17, Q8VHK9, Q99M28, Q3U0V1, O88569, Q8VC70, P47962, Q8BG05, P80316	2175	106	18797	2.1198091520277598	0.5185958490758433	0.006557920067869313	0.006070816334014613
GOTERM_MF_DIRECT	GO:0035255~ionotropic glutamate receptor binding	16	0.7045354469396742	3.661450885350763E-4	Q60634, O08917, P46460, P21271, P70175, Q7TNG5, Q3UHD6, P35564, P63094, P35438, D3YZU1, Q01097, P46935, P23819, Q4ACU6, Q9QYR6	2175	50	18797	2.765535632183908	0.5203130353686881	0.006557920067869313	0.006070816334014613
GOTERM_MF_DIRECT	GO:0004386~helicase activity	30	1.321003963011889	4.071042428084865E-4	Q61655, Q91VR5, Q61656, Q9Z1N5, Q6NZQ2, O70133, Q9CZU3, Q6DIC0, P10630, Q62167, Q6P4T2, P49717, Q80Y44, P25206, Q569Z5, P27641, E9PZM4, P97310, O35286, Q9ESV0, Q6PDQ2, Q99MV5, P54823, Q9JIK5, Q8VHK9, Q99PU8, Q6DFV5, Q8K363, Q91ZW3, P60843	2175	131	18797	1.9791524085285601	0.5581643891637278	0.0072270009829541945	0.006690199813233269
GOTERM_MF_DIRECT	GO:0008201~heparin binding	38	1.673271686481726	4.294796668014437E-4	Q61554, B0V2N1, P55302, Q62009, Q8R2G6, P70202, Q07235, P49182, Q61398, P13595, Q9WVJ9, Q01102, P35441, Q8R121, A2A8L5, Q9JK53, Q9ESB3, Q8R4W6, P08226, P29788, P06800, Q8BLY1, Q9Z126, Q64739, P19221, P11276, P06909, P12023, Q61245, P08071, P63158, Q01339, Q9R0G6, P32261, Q9Z1T2, P16092, O70503, E9Q414	2175	182	18797	1.8044360237463686	0.5775656676832764	0.007557335189506105	0.006995997730265623
GOTERM_MF_DIRECT	GO:0030506~ankyrin binding	10	0.44033465433729635	6.520539370488238E-4	Q8VHX6, P06800, P15508, Q68FD5, Q62261, A2AAJ9, Q8VDN2, A2ASS6, Q9QXS1, P04919	2175	23	18797	3.7575212393803095	0.7297605424053701	0.01137408867582557	0.010529253574779702
GOTERM_MF_DIRECT	GO:0003743~translation initiation factor activity	19	0.836635843240863	6.613055846405366E-4	Q62448, Q9Z0N1, Q91WK2, O70194, P10630, Q9Z1D1, Q9WUK2, Q99L45, Q6NZJ6, P59325, Q8R1B4, Q8BGD9, Q8JZQ9, Q05D44, P23116, Q6ZWX6, Q8QZY1, Q80XI3, P60843	2175	69	18797	2.3797634516075292	0.7347328462133579	0.011436025886111346	0.010586590264461002
GOTERM_MF_DIRECT	GO:0044548~S100 protein binding	8	0.3522677234698371	7.584262569896203E-4	P97384, Q9CXW3, O55143, P26040, Q9JKF1, P07356, P50543, P14069	2175	15	18797	4.609226053639846	0.7817207995037208	0.013003445055736567	0.012037585976322436
GOTERM_MF_DIRECT	GO:0008143~poly(A) binding	12	0.5284015852047557	8.250690160490214E-4	Q9WVB0, Q91VR5, Q8CCS6, P29341, Q8VC70, Q60749, Q9Z130, Q8VEK3, Q7TMK9, Q62167, Q9QZH3, Q91VC3	2175	33	18797	3.1426541274817135	0.8090553346436676	0.014026173272833363	0.012984348837313836
GOTERM_MF_DIRECT	GO:0098973~structural constituent of postsynaptic actin cytoskeleton	6	0.26420079260237783	8.529676018118314E-4	Q62418, P46660, Q8BFZ3, P60710	2175	8	18797	6.481724137931034	0.8194564328085054	0.014378596716256587	0.013310595265248495
GOTERM_MF_DIRECT	GO:0030246~carbohydrate binding	46	2.025539409951563	9.33725013024326E-4	Q9D6Y9, Q8C7E7, Q61830, Q64449, Q9ET01, P20060, P55066, Q6PB93, Q9DCD0, Q9DBH5, P20917, Q07456, Q93092, P39039, O54782, Q01102, Q8K2C7, P16045, Q9WUB3, P40142, Q00612, Q9D0F3, O89103, P41317, P47856, P47857, Q6ZQI3, Q8BHN3, Q61543, P27046, Q61702, Q8CI94, Q61282, P18572, P35564, P70699, Q64314, O08912, Q8CFX1, Q80TR1, Q62059, P14211, Q3SXB8, P16110, P01029	2175	243	18797	1.635990728915378	0.8464804531118129	0.015534044347052299	0.014380219517685004
GOTERM_MF_DIRECT	GO:0000062~fatty-acyl-CoA binding	10	0.44033465433729635	9.369986869358565E-4	Q9WUR2, Q07417, P32020, P51174, P45952, Q8BMS1, P31786, P53810, P50544	2175	24	18797	3.60095785440613	0.8474862490598047	0.015534044347052299	0.014380219517685004
GOTERM_MF_DIRECT	GO:0030507~spectrin binding	12	0.5284015852047557	0.0010935666971679243	Q8C8R3, P06800, Q02357, P97479, G5E8K5, Q9Z0E6, Q9QYC0, P62874, P16546, P48193, Q99KJ8, O70318	2175	34	18797	3.050223123732251	0.8886297614358678	0.0177529906369483	0.01643434876012612
GOTERM_MF_DIRECT	GO:0035615~clathrin adaptor activity	9	0.3963011889035667	0.0011017157507743033	Q8BWG8, P98078, Q8VD75, P22892, P35585, P61967, P17427, P17426, P84091	2175	20	18797	3.889034482758621	0.8904374992973557	0.0177529906369483	0.01643434876012612
GOTERM_MF_DIRECT	GO:0016208~AMP binding	9	0.3963011889035667	0.0011017157507743033	Q9QXD6, Q9DCN2, P12382, Q9WUB3, Q9ET01, P43274, Q99NB1, Q9WUA3, P47857	2175	20	18797	3.889034482758621	0.8904374992973557	0.0177529906369483	0.01643434876012612
GOTERM_MF_DIRECT	GO:0019903~protein phosphatase binding	27	1.1889035667107	0.0011062431852535083	P07901, Q9EQK5, Q08481, P35917, O70492, P18760, Q9JKF1, P68040, P11881, Q68FF6, Q3THK3, O89109, Q02357, P62259, P42227, Q60631, P70271, P30999, P70175, Q91XM9, Q62059, Q01853, Q01279, P16110, P63330, P08113, Q9Z1T1	2175	120	18797	1.9445172413793101	0.891429134495419	0.0177529906369483	0.01643434876012612
GOTERM_MF_DIRECT	GO:0043022~ribosome binding	20	0.8806693086745927	0.0011729501420649682	Q9CQS8, Q9Z2I0, Q9DBB4, Q9CZ30, Q9JLN9, P14206, Q8R1B4, P68040, Q9DBG6, Q8BX17, P20029, P58252, E9PVA8, Q80UM3, P63242, Q9D0J8, Q9Z1R2, Q6ZWX6, Q924L1, Q6P542	2175	78	18797	2.2159740642499264	0.9050418494030524	0.01845650407999685	0.017085607216627198
GOTERM_MF_DIRECT	GO:0002162~dystroglycan binding	7	0.30823425803610743	0.001181275344409862	Q64727, Q80TV8, A2ASQ1, Q62165, Q9QXS1, P20357, P11531	2175	12	18797	5.041340996168582	0.9066163536550151	0.01845650407999685	0.017085607216627198
GOTERM_MF_DIRECT	GO:0003995~acyl-CoA dehydrogenase activity	7	0.30823425803610743	0.001181275344409862	Q9DBL1, Q07417, Q9D7B6, P51174, Q8K370, P45952, P50544	2175	12	18797	5.041340996168582	0.9066163536550151	0.01845650407999685	0.017085607216627198
GOTERM_MF_DIRECT	GO:0051117~ATPase binding	24	1.0568031704095113	0.0011868838615750718	P57716, P61979, Q9CZ44, P26040, Q9DBY1, P26043, P35436, Q99JY9, P63001, Q8C8R3, P49817, Q922Y1, P23819, Q9CVB6, O35245, P35550, Q6DFW4, Q921T2, Q02357, P14094, Q99LP6, Q920R6, Q91Y97, P97370	2175	102	18797	2.0334820824881676	0.9076623271948239	0.01845650407999685	0.017085607216627198
GOTERM_MF_DIRECT	GO:0042805~actinin binding	8	0.3522677234698371	0.00121427644028506	P70271, P61979, Q8CI51, O35245, P97314, P97315, A2ASS6, O70209	2175	16	18797	4.321149425287357	0.9126051242731006	0.018737219532398694	0.01734547192007197
GOTERM_MF_DIRECT	GO:0030020~extracellular matrix structural constituent conferring tensile strength	14	0.6164685160722149	0.0013114082313054813	P02463, Q8C6K9, Q64739, Q61245, Q04857, Q02788, O35206, P11087, Q80X19, Q01149, Q60847, P39061, P08121, Q8BLX7	2175	45	18797	2.688715197956577	0.9280951363921649	0.019985897233338743	0.01850140137702395
GOTERM_MF_DIRECT	GO:0050998~nitric-oxide synthase binding	10	0.44033465433729635	0.0013151238458627688	P49817, Q6PHZ2, Q8BZ98, P39053, P0DP26, P11531, P60710, Q6Q477	2175	25	18797	3.4569195402298853	0.9286297880748068	0.019985897233338743	0.01850140137702395
GOTERM_MF_DIRECT	GO:0005544~calcium-dependent phospholipid binding	16	0.7045354469396742	0.001354284612944305	P97384, Q07076, Q8R3B1, P48036, P10107, P14824, Q3TZZ7, P97429, Q3U7R1, Q9QYX7, Q9ESD7, P47708, Q8C166, P07356, O35639, Q8BT60	2175	56	18797	2.4692282430213464	0.9340287465228493	0.02042627769598704	0.018909071625846423
GOTERM_MF_DIRECT	GO:0005507~copper ion binding	18	0.7926023778071334	0.0015388897822986507	Q61147, P28301, O70423, P97352, P08228, Q06194, Q99LX0, P06728, P97873, Q8VCT3, P97467, O55042, Q924C6, P50247, Q8VCL2, P00405, O09164, O88783	2175	68	18797	2.2876673427991885	0.9544703095869324	0.023037409726052935	0.021326256162153688
GOTERM_MF_DIRECT	GO:0008379~thioredoxin peroxidase activity	6	0.26420079260237783	0.0017362763856060635	P20108, O08709, O08807, P99029, Q61171, P35700	2175	9	18797	5.761532567049808	0.9693768075447824	0.0257997809594501	0.02388344628200341
GOTERM_MF_DIRECT	GO:0051787~misfolded protein binding	10	0.44033465433729635	0.001807058369328365	P17156, P20029, P17879, Q9WUD1, P38647, P16627, Q9Z2V5, Q9Z1R2, P63017, Q06890	2175	26	18797	3.3239610963748896	0.9734370607583411	0.026459555393231388	0.02449421453899835
GOTERM_MF_DIRECT	GO:0017134~fibroblast growth factor binding	10	0.44033465433729635	0.001807058369328365	Q61543, P97352, O35841, O54890, P43406, P35441, Q9CZX8, P38647, P16092, B9EKR1	2175	26	18797	3.3239610963748896	0.9734370607583411	0.026459555393231388	0.02449421453899835
GOTERM_MF_DIRECT	GO:0016810~hydrolase activity, acting on carbon-nitrogen (but not peptide) bonds	7	0.30823425803610743	0.00197991707793453	O08553, Q9WV54, B2RQC6, Q9R111, Q9EQF6, Q62188	2175	13	18797	4.653545534924845	0.9812329139912714	0.0285734795563789	0.02645112240089512
GOTERM_MF_DIRECT	GO:0016504~peptidase activator activity	7	0.30823425803610743	0.00197991707793453	P49817, Q5SSW2, Q08879, Q8R4W6, P11276, P12023, Q61398	2175	13	18797	4.653545534924845	0.9812329139912714	0.0285734795563789	0.02645112240089512
GOTERM_MF_DIRECT	GO:0016972~thiol oxidase activity	5	0.22016732716864817	0.002206547103518457	P56213, Q8R2E9, Q8BND5, P09103, Q8R180	2175	6	18797	7.20191570881226	0.988100086430472	0.03139243609686542	0.02906069483144521
GOTERM_MF_DIRECT	GO:0004064~arylesterase activity	5	0.22016732716864817	0.002206547103518457	P52430, P00920, Q62087, P13634, Q9D7N9	2175	6	18797	7.20191570881226	0.988100086430472	0.03139243609686542	0.02906069483144521
GOTERM_MF_DIRECT	GO:0051879~Hsp90 protein binding	15	0.6605019815059445	0.002233365665826789	P62908, Q9D1P4, Q8BK64, Q60864, Q3UJD6, Q9CR16, Q05421, Q9Z0E6, Q99PT1, P70168, Q9R0Q7, Q61081, Q9WUD1, Q9Z2V5, O54865	2175	53	18797	2.4459336369551075	0.9887247122511967	0.031550222011609425	0.02920676085521371
GOTERM_MF_DIRECT	GO:0016773~phosphotransferase activity, alcohol group as acceptor	9	0.3963011889035667	0.0022627828103652806	P17710, Q3TNA1, Q5MJS3, P55264, Q8K183, Q9R0N0, O08528, Q9D5J6, Q91W97	2175	22	18797	3.535485893416928	0.9893722377815051	0.03174225396918009	0.029384529222715568
GOTERM_MF_DIRECT	GO:0038024~cargo receptor activity	10	0.44033465433729635	0.0024356748585112904	Q8C7E7, Q61830, Q9JLB4, Q91ZX7, P98078, O35114, Q8BI84, Q91ZV0, A2ARV4, P15379	2175	27	18797	3.2008514261387826	0.9924930329934347	0.03393030393176145	0.03141005702955185
GOTERM_MF_DIRECT	GO:0035254~glutamate receptor binding	8	0.3522677234698371	0.002741557914972822	Q9WU22, P23819, Q9R0K7, Q9CVB6, P11798, Q62077, P35438, P35436	2175	18	18797	3.841021711366539	0.9959422135870906	0.03792803570645159	0.03511084860761745
GOTERM_MF_DIRECT	GO:0070063~RNA polymerase binding	9	0.3963011889035667	0.00312183820962313	P46935, P54116, Q8CGF7, O70133, Q8CCS6, P24369, O08539, Q9EST5, P59328	2175	23	18797	3.3817691154422787	0.9981119353172151	0.04161403382647553	0.0385230612242099
GOTERM_MF_DIRECT	GO:0002161~aminoacyl-tRNA editing activity	7	0.30823425803610743	0.0031279220528767477	Q9Z1Q9, Q3UQ84, Q8BMJ2, Q8BIJ6, Q3U2A8, Q8BU30, Q14CH7	2175	14	18797	4.321149425287357	0.9981349089330941	0.04161403382647553	0.0385230612242099
GOTERM_MF_DIRECT	GO:0005536~glucose binding	7	0.30823425803610743	0.0031279220528767477	P17710, Q9ET01, Q00612, O08528, Q9Z1E4, Q91W97, Q91ZJ5	2175	14	18797	4.321149425287357	0.9981349089330941	0.04161403382647553	0.0385230612242099
GOTERM_MF_DIRECT	GO:0043878~glyceraldehyde-3-phosphate dehydrogenase (NAD+) (non-phosphorylating) activity	6	0.26420079260237783	0.0031426781111990702	P47738, P24549, Q8CHT0, Q9CZS1, Q9DBF1, Q9JLJ2	2175	10	18797	5.185379310344827	0.9981894763197678	0.04161403382647553	0.0385230612242099
GOTERM_MF_DIRECT	GO:0005391~sodium:potassium-exchanging ATPase activity	6	0.26420079260237783	0.0031426781111990702	Q64436, P14094, Q6PIC6, Q6PIE5, Q8VDN2, P97370	2175	10	18797	5.185379310344827	0.9981894763197678	0.04161403382647553	0.0385230612242099
GOTERM_MF_DIRECT	GO:0030492~hemoglobin binding	6	0.26420079260237783	0.0031426781111990702	P02089, P02088, Q9JLB4, Q61646, A2ARV4, P04919	2175	10	18797	5.185379310344827	0.9981894763197678	0.04161403382647553	0.0385230612242099
GOTERM_MF_DIRECT	GO:0030234~enzyme regulator activity	11	0.48436811977102595	0.0031532069499622534	Q9D0M1, Q3TXS7, Q9D824, Q64374, P0DP26, Q8VDM4, O09172, P42208, P21279, P14685, Q8BMG7	2175	33	18797	2.880766283524904	0.9982274333485635	0.04161403382647553	0.0385230612242099
GOTERM_MF_DIRECT	GO:0030165~PDZ domain binding	26	1.1448701012769706	0.003418091504698067	Q8BKX1, P49025, P11627, L0N7N1, P70441, Q9WV34, Q99L88, Q9R0H0, Q8CHG7, Q6PH08, Q6VGS5, O70589, Q9Z0G0, P46460, Q9D2N4, P70175, Q91XM9, A2ARV4, Q3UHD1, P11531, Q99MI1, P23819, Q9R0K7, Q99P47, Q3TJ91, Q6Q477	2175	123	18797	1.8268273993084758	0.9989598982454397	0.04481497750604132	0.041486247870747124
GOTERM_MF_DIRECT	GO:0005102~receptor binding	71	3.126376045794804	0.0034733691159385986	Q8BWG8, P09405, Q91ZX7, Q9Z2H5, P20918, P18760, Q07235, P20917, Q8VCM7, Q9CS84, Q01097, O08677, P49817, O35245, O88735, P09055, P62196, P61028, Q9ESB3, P42227, Q6GQT1, Q60675, Q60994, P70290, P30999, Q99LX0, P70296, Q7TNG5, P58389, P19221, P70375, Q61001, P12023, Q06890, Q01279, P17879, Q00623, P32020, P42859, Q9WTI7, P62962, P63017, P28843, P05622, P26041, P99029, P70441, P35438, P35436, P97927,…	2175	440	18797	1.3945527690700104	0.9990694242015623	0.045244015886836554	0.04188341849544141
GOTERM_MF_DIRECT	GO:0005324~long-chain fatty acid transporter activity	8	0.3522677234698371	0.003911992221323364	O35379, P04117, P11404, Q08857, Q60714, P55096, Q61285, Q4LDG0	2175	19	18797	3.6388626739261944	0.999615222818146	0.05030420766650428	0.04656775355767619
GOTERM_MF_DIRECT	GO:0008137~NADH dehydrogenase (ubiquinone) activity	8	0.3522677234698371	0.003911992221323364	Q91VD9, Q91WD5, Q9D6J6, Q99LC3, Q9DCT2, Q9CQ75, Q9CXZ1, Q91YT0	2175	19	18797	3.6388626739261944	0.999615222818146	0.05030420766650428	0.04656775355767619
GOTERM_MF_DIRECT	GO:0004364~glutathione transferase activity	11	0.48436811977102595	0.004011390388456981	P10649, Q91VS7, Q64471, Q9DCM2, P15626, P48774, O09131, P19157, Q99L20	2175	34	18797	2.79603786342123	0.9996850296143656	0.05102686375899145	0.0472367328018181
GOTERM_MF_DIRECT	GO:0019905~syntaxin binding	18	0.7926023778071334	0.00401906504183482	Q9Z2Q6, Q8K400, Q9CWZ7, P60879, P46460, P97445, Q8BVI5, O08547, P16546, Q64324, Q8R570, Q9DB05, P63024, P49817, O08599, Q921M4, Q9D1D4, O70439	2175	74	18797	2.102180801491146	0.9996898608087278	0.05102686375899145	0.0472367328018181
GOTERM_MF_DIRECT	GO:0031956~medium-chain fatty acid-CoA ligase activity	5	0.22016732716864817	0.004677043347805228	Q8VCW8, Q8K0L3, Q3UNX5, Q9CZW4, Q8BGA8	2175	7	18797	6.173070607553366	0.999917619184184	0.057914499726526465	0.053612774672063636
GOTERM_MF_DIRECT	GO:0033592~RNA strand annealing activity	5	0.22016732716864817	0.004677043347805228	P49312, Q9WUK2, Q62167, Q61584, Q8BGD9	2175	7	18797	6.173070607553366	0.999917619184184	0.057914499726526465	0.053612774672063636
GOTERM_MF_DIRECT	GO:0050815~phosphoserine binding	5	0.22016732716864817	0.004677043347805228	P46935, P63101, Q9CQV8, P61982, P62259	2175	7	18797	6.173070607553366	0.999917619184184	0.057914499726526465	0.053612774672063636
GOTERM_MF_DIRECT	GO:0003988~acetyl-CoA C-acyltransferase activity	5	0.22016732716864817	0.004677043347805228	Q8BWT1, P32020, Q99JY0, Q8BMS1	2175	7	18797	6.173070607553366	0.999917619184184	0.057914499726526465	0.053612774672063636
GOTERM_MF_DIRECT	GO:0005388~calcium-transporting ATPase activity	6	0.26420079260237783	0.005216060758292649	O55143, Q9R0K7, Q64518, P48036, Q80XR2, Q6Q477	2175	11	18797	4.71398119122257	0.9999722091036236	0.06228224929247055	0.05765610016755625
GOTERM_MF_DIRECT	GO:0005049~nuclear export signal receptor activity	6	0.26420079260237783	0.005216060758292649	Q9ESJ0, P14211, Q9ERK4, Q9EPK7, Q924C1, Q6P5F9	2175	11	18797	4.71398119122257	0.9999722091036236	0.06228224929247055	0.05765610016755625
GOTERM_MF_DIRECT	GO:0016772~transferase activity, transferring phosphorus-containing groups	6	0.26420079260237783	0.005216060758292649	O55028, Q04447, P07310, P30275, Q6P8J7, Q99L43	2175	11	18797	4.71398119122257	0.9999722091036236	0.06228224929247055	0.05765610016755625
GOTERM_MF_DIRECT	GO:0098919~structural constituent of postsynaptic density	6	0.26420079260237783	0.005216060758292649	Q4ACU6, P70175, Q91XM9, O35927, Q9WV34, D3YZU1	2175	11	18797	4.71398119122257	0.9999722091036236	0.06228224929247055	0.05765610016755625
GOTERM_MF_DIRECT	GO:0008035~high-density lipoprotein particle binding	6	0.26420079260237783	0.005216060758292649	P52430, Q00623, Q08857, P55065, Q924X6, P63038	2175	11	18797	4.71398119122257	0.9999722091036236	0.06228224929247055	0.05765610016755625
GOTERM_MF_DIRECT	GO:0043008~ATP-dependent protein binding	6	0.26420079260237783	0.005216060758292649	Q99104, Q9Z1N5, Q9R1T2, P46460, P11499, O35526	2175	11	18797	4.71398119122257	0.9999722091036236	0.06228224929247055	0.05765610016755625
GOTERM_MF_DIRECT	GO:0016509~long-chain-3-hydroxyacyl-CoA dehydrogenase activity	4	0.17613386173491855	0.0056452909688855645	Q9DBM2, P68368, O70503, Q8BMS1	2175	4	18797	8.642298850574713	0.9999883072248348	0.06622487534259908	0.061305879118248495
GOTERM_MF_DIRECT	GO:0005519~cytoskeletal regulatory protein binding	4	0.17613386173491855	0.0056452909688855645	Q7TPR4, P20357, B9EJA2, P14873	2175	4	18797	8.642298850574713	0.9999883072248348	0.06622487534259908	0.061305879118248495
GOTERM_MF_DIRECT	GO:0032564~dATP binding	4	0.17613386173491855	0.0056452909688855645	P07901, Q99L47, P43274, P11499	2175	4	18797	8.642298850574713	0.9999883072248348	0.06622487534259908	0.061305879118248495
GOTERM_MF_DIRECT	GO:0015078~hydrogen ion transmembrane transporter activity	11	0.48436811977102595	0.006273528315717844	P51881, P97450, Q06185, P12242, Q9D3D9, Q9CQQ7, Q920R6, Q9DCX2, P48962, P51863, Q9Z1G3	2175	36	18797	2.6407024265644954	0.9999967090652347	0.07316684768215113	0.06773222140865137
GOTERM_MF_DIRECT	GO:0004029~aldehyde dehydrogenase (NAD) activity	7	0.30823425803610743	0.0068035716027684545	Q8R0Y6, P47738, P24549, Q8CHT0, Q9CZS1, Q9DBF1, Q9JLJ2	2175	16	18797	3.781005747126437	0.9999988714802611	0.0788899689893267	0.0730302454701793
GOTERM_MF_DIRECT	GO:0043395~heparan sulfate proteoglycan binding	9	0.3963011889035667	0.007254777721805363	B0V2N1, P06800, Q9R0G6, Q6PIC6, A2ASQ1, Q9ESB3, P08226, P06909, P12023	2175	26	18797	2.9915649867374006	0.9999995464364844	0.08268797789739522	0.07654614903063954
GOTERM_MF_DIRECT	GO:0016620~oxidoreductase activity, acting on the aldehyde or oxo group of donors, NAD or NADP as acceptor	9	0.3963011889035667	0.007254777721805363	Q8R0Y6, P47738, P24549, Q8CHT0, Q9CZS1, P16858, Q9DBF1, Q9JLJ2, Q9EQ20	2175	26	18797	2.9915649867374006	0.9999995464364844	0.08268797789739522	0.07654614903063954
GOTERM_MF_DIRECT	GO:0019825~oxygen binding	9	0.3963011889035667	0.007254777721805363	P02089, P04247, P02088, P07724, P09671, P48776, P01942, P33267, P04443	2175	26	18797	2.9915649867374006	0.9999995464364844	0.08268797789739522	0.07654614903063954
GOTERM_MF_DIRECT	GO:0030170~pyridoxal phosphate binding	14	0.6164685160722149	0.007413049712954916	P07724, Q9ET01, Q8CI94, Q8VC19, Q9DBE0, Q91XF0, Q9WUB3, Q8K183, Q91WS0, Q922Q1, P29758, P61922, P05201, P05202	2175	54	18797	2.240595998297148	0.9999996705923546	0.08401456341348905	0.07777419953083209
GOTERM_MF_DIRECT	GO:0030674~protein binding, bridging	25	1.1008366358432409	0.0076676601542652175	Q3U1J4, P12815, Q61553, Q91YE8, Q91VA6, Q8C8R3, P49817, Q9WUD1, Q01149, G5E8K5, P97370, O35526, Q9Z0U1, Q61686, Q60631, Q9JI91, P57716, Q70IV5, Q64010, P19246, P59999, Q9EQZ6, P14094, P08551, P63017	2175	124	18797	1.742398961809418	0.9999998031057084	0.08641194533402262	0.07999351071050848
GOTERM_MF_DIRECT	GO:0048407~platelet-derived growth factor binding	6	0.26420079260237783	0.008098050339483083	Q04857, P05622, P02463, P11087, Q01149, P08121	2175	12	18797	4.321149425287356	0.9999999175291885	0.09075245240783834	0.08401161720905076
GOTERM_MF_DIRECT	GO:0016868~intramolecular transferase activity, phosphotransferases	5	0.22016732716864817	0.008501119094191701	Q9DBJ1, Q8CAA7, P15327, Q8BZF8, Q9D0F9	2175	8	18797	5.4014367816091955	0.9999999635069564	0.09369914781839864	0.08673944042809884
GOTERM_MF_DIRECT	GO:0016812~hydrolase activity, acting on carbon-nitrogen (but not peptide) bonds, in cyclic amides	5	0.22016732716864817	0.008501119094191701	O08553, B2RQC6, Q9EQF6, Q62188	2175	8	18797	5.4014367816091955	0.9999999635069564	0.09369914781839864	0.08673944042809884
GOTERM_MF_DIRECT	GO:0098882~structural constituent of presynaptic active zone	5	0.22016732716864817	0.008501119094191701	Q99MI1, O88737, Q6PH08, Q99NE5, Q9QYX7	2175	8	18797	5.4014367816091955	0.9999999635069564	0.09369914781839864	0.08673944042809884
GOTERM_MF_DIRECT	GO:0046332~SMAD binding	15	0.6605019815059445	0.008668983418222208	Q8R5H1, Q9CSN1, Q60698, P26883, P98078, Q61656, Q8BTM8, P11103, O35295, Q8CIB5, Q61288, P42669, Q9WUD1, Q01149, P08121	2175	61	18797	2.125155455059356	0.9999999740162876	0.09488962969445265	0.08784149668125553
GOTERM_MF_DIRECT	GO:0019843~rRNA binding	14	0.6164685160722149	0.008703734727706525	P62918, Q9DCA5, P97461, Q9CXW4, P51410, Q8BK72, Q6P1G2, P62281, P62270, Q9JIK5, P47962, Q61937, P62702, O54724	2175	55	18797	2.1998578892371996	0.9999999757807463	0.09488962969445265	0.08784149668125553
GOTERM_MF_DIRECT	GO:0005096~GTPase activator activity	42	1.8494055482166447	0.009592562080629037	Q8BYA0, P50396, Q61598, Q3UYK3, Q61599, Q8BWG8, O54828, Q9ERU9, Q3UIA2, Q8BZ05, Q9JKF1, P59325, Q7SIG6, Q8BMG7, Q68FF6, Q6PAR5, Q8BGF6, Q8CHG7, Q01405, A2AWA9, Q9Z1B3, Q8BMJ2, Q5FWK3, Q5SVL6, A6X8Z5, Q9EPJ9, Q8CIQ7, Q8K400, Q8K0Q5, Q9Z0G0, Q99PT1, Q60790, Q6Y5D8, Q3UQ44, P34022, Q8BPQ7, Q923Q2, E9Q912, Q69ZH9, A3KGB4, P21279, Q3TJ91	2175	245	18797	1.4815369458128078	0.9999999959943795	0.10401448396617216	0.0962885826147466
GOTERM_MF_DIRECT	GO:0030145~manganese ion binding	16	0.7045354469396742	0.009798373095967223	Q11136, P06801, Q6P1B1, P49443, Q5MJS3, Q6PB93, Q9CPY7, Q80XR2, Q61176, Q9Z1M7, P15105, O08912, O55023, P09671, Q9Z2V4, Q8BH04	2175	68	18797	2.0334820824881676	0.9999999973599455	0.10510982048401202	0.09730256063749268
GOTERM_MF_DIRECT	GO:0051536~iron-sulfur cluster binding	16	0.7045354469396742	0.009798373095967223	Q9CR68, Q921G7, P28271, Q91WD5, Q91VD9, Q9CQA3, P33174, Q99KI0, G3X982, Q91WS0, Q9CQM9, O54754, Q9D6J6, P61922, Q00519, Q91YT0	2175	68	18797	2.0334820824881676	0.9999999973599455	0.10510982048401202	0.09730256063749268
GOTERM_MF_DIRECT	GO:0030276~clathrin binding	13	0.5724350506384853	0.010143392089785106	Q80TZ3, Q8BWG8, P98078, Q99KY4, Q8VD75, Q8K1M6, Q8CHU3, Q9DBG3, Q7M6Y3, Q71LX4, Q99KN9, Q9Z1T1, P26039	2175	50	18797	2.2469977011494255	0.9999999986877791	0.10823215176653682	0.10019297399324968
GOTERM_MF_DIRECT	GO:0004180~carboxypeptidase activity	11	0.48436811977102595	0.011384800509070203	P16675, Q9CZR2, Q9WVJ3, P09470, Q9CPY7, Q9JHH6, O35409, Q640N1, Q9D1A2, Q00493, O89001	2175	39	18797	2.437571470674919	0.9999999998941405	0.12083550169944353	0.11186018277959454
GOTERM_MF_DIRECT	GO:0030159~receptor signaling complex scaffold activity	9	0.3963011889035667	0.011707048794196142	P62880, Q58A65, Q62417, Q64010, P35235, P62874, Q9WTQ5, D3YZU1	2175	28	18797	2.777881773399015	0.999999999944956	0.12360178884819716	0.11442099795169598
GOTERM_MF_DIRECT	GO:0003727~single-stranded RNA binding	13	0.5724350506384853	0.011903348660661879	Q91WM1, P49312, P56960, P10107, O70133, Q8VEK3, P53996, P63158, Q8CJG0, O88532, Q9Z2X1, Q9JMB7, Q8CGK3	2175	51	18797	2.202938922695515	0.9999999999630469	0.12379639678928946	0.1146011509659574
GOTERM_MF_DIRECT	GO:0070122~isopeptidase activity	6	0.26420079260237783	0.01192188362805462	Q9CQ26, Q91WK2, O35593, O88545, P26516, Q99PV0	2175	13	18797	3.988753315649867	0.9999999999644116	0.12379639678928946	0.1146011509659574
GOTERM_MF_DIRECT	GO:0016805~dipeptidase activity	6	0.26420079260237783	0.01192188362805462	Q11136, Q9CZR2, P31428, O35409, Q3TMH2, Q9D1A2	2175	13	18797	3.988753315649867	0.9999999999644116	0.12379639678928946	0.1146011509659574
GOTERM_MF_DIRECT	GO:0043621~protein self-association	19	0.836635843240863	0.012420421394059276	P10605, Q6VGS5, Q5MJS3, P11627, Q8CCS6, Q7TNG5, Q64010, P70441, A2ASS6, Q9QXS1, P50247, Q4ACU6, P08074, Q9QVP9, P55096, P41317, P08249, Q9DBS1, E9Q401	2175	89	18797	1.8449851478755004	0.9999999999870689	0.12379639678928946	0.1146011509659574
GOTERM_MF_DIRECT	GO:0001786~phosphatidylserine binding	16	0.7045354469396742	0.012790010242855598	Q1XH17, Q9ET78, P48036, P06837, Q8K3H0, P14824, Q3UHD1, P21956, P63158, P35441, O35114, Q8C166, Q63918, P07356, P63017, P26039	2175	70	18797	1.975382594417077	0.999999999993897	0.12379639678928946	0.1146011509659574
GOTERM_MF_DIRECT	GO:0101005~ubiquitinyl hydrolase activity	7	0.30823425803610743	0.01287974326345972	Q8BY87, Q8R5H1, Q9CQ26, Q91WK2, P70398, Q6A4J8, Q7TQI3	2175	18	18797	3.360893997445722	0.9999999999949143	0.12379639678928946	0.1146011509659574
GOTERM_MF_DIRECT	GO:0004111~creatine kinase activity	4	0.17613386173491855	0.012898185733354547	Q04447, P07310, P30275, Q6P8J7	2175	5	18797	6.913839080459771	0.9999999999951014	0.12379639678928946	0.1146011509659574
GOTERM_MF_DIRECT	GO:0004784~superoxide dismutase activity	4	0.17613386173491855	0.012898185733354547	P08228, Q64669, P09671, O09164	2175	5	18797	6.913839080459771	0.9999999999951014	0.12379639678928946	0.1146011509659574
GOTERM_MF_DIRECT	GO:0004165~dodecenoyl-CoA delta-isomerase activity	4	0.17613386173491855	0.012898185733354547	Q9DBM2, P42125, Q9WUR2, Q8BH95	2175	5	18797	6.913839080459771	0.9999999999951014	0.12379639678928946	0.1146011509659574
GOTERM_MF_DIRECT	GO:0016624~oxidoreductase activity, acting on the aldehyde or oxo group of donors, disulfide as acceptor	4	0.17613386173491855	0.012898185733354547	Q60597, A2ATU0, P35486, P50136	2175	5	18797	6.913839080459771	0.9999999999951014	0.12379639678928946	0.1146011509659574
GOTERM_MF_DIRECT	GO:0004634~phosphopyruvate hydratase activity	4	0.17613386173491855	0.012898185733354547	P17183, P21550, P17182	2175	5	18797	6.913839080459771	0.9999999999951014	0.12379639678928946	0.1146011509659574
GOTERM_MF_DIRECT	GO:0017076~purine nucleotide binding	4	0.17613386173491855	0.012898185733354547	P82343, Q9Z2V4, Q8BH04, P07742	2175	5	18797	6.913839080459771	0.9999999999951014	0.12379639678928946	0.1146011509659574
GOTERM_MF_DIRECT	GO:0002134~UTP binding	4	0.17613386173491855	0.012898185733354547	P07901, B2RQC6, P11499	2175	5	18797	6.913839080459771	0.9999999999951014	0.12379639678928946	0.1146011509659574
GOTERM_MF_DIRECT	GO:0070538~oleic acid binding	4	0.17613386173491855	0.012898185733354547	P11404, P32020, Q08857	2175	5	18797	6.913839080459771	0.9999999999951014	0.12379639678928946	0.1146011509659574
GOTERM_MF_DIRECT	GO:1990932~5.8S rRNA binding	4	0.17613386173491855	0.012898185733354547	P62918, P84099, P47911, P62301	2175	5	18797	6.913839080459771	0.9999999999951014	0.12379639678928946	0.1146011509659574
GOTERM_MF_DIRECT	GO:0003997~acyl-CoA oxidase activity	4	0.17613386173491855	0.012898185733354547	Q9EPL9, Q9QXD1, P47934, Q9R0H0	2175	5	18797	6.913839080459771	0.9999999999951014	0.12379639678928946	0.1146011509659574
GOTERM_MF_DIRECT	GO:0097100~supercoiled DNA binding	4	0.17613386173491855	0.012898185733354547	P62908, P63158, Q04750, Q99JF8	2175	5	18797	6.913839080459771	0.9999999999951014	0.12379639678928946	0.1146011509659574
GOTERM_MF_DIRECT	GO:0016614~oxidoreductase activity, acting on CH-OH group of donors	4	0.17613386173491855	0.012898185733354547	Q8BJ64, Q00612, Q8CFX1, Q91X52	2175	5	18797	6.913839080459771	0.9999999999951014	0.12379639678928946	0.1146011509659574
GOTERM_MF_DIRECT	GO:0051059~NF-kappaB binding	10	0.44033465433729635	0.012959742435568687	Q8CG79, P17879, Q8C166, Q61937, Q9QUM9, Q6NS46, P97429, Q99M87, O35516, Q80WJ7	2175	34	18797	2.5418526031102093	0.9999999999956775	0.12379639678928946	0.1146011509659574
GOTERM_MF_DIRECT	GO:0051959~dynein light intermediate chain binding	10	0.44033465433729635	0.012959742435568687	Q6VGS5, P63168, Q3V0Q1, E9Q8T7, Q921C5, Q9JHU4, Q69Z23, Q7TMK6, Q91XQ0, Q45VK7	2175	34	18797	2.5418526031102093	0.9999999999956775	0.12379639678928946	0.1146011509659574
GOTERM_MF_DIRECT	GO:0000149~SNARE binding	17	0.7485689123734038	0.013846878899159119	P60879, P46460, Q8CI71, Q7M6Y3, Q8BVI5, O55042, Q01341, Q8CHH9, Q9DB05, P63024, P49817, Q99104, O08599, P23819, O35166, O35526, O70439	2175	77	18797	1.9080400059710403	0.9999999999992881	0.12746360217826264	0.11799596672234981
GOTERM_MF_DIRECT	GO:0070061~fructose binding	5	0.22016732716864817	0.013912993260983672	P12382, P05064, Q91Y97, P47857	2175	9	18797	4.801277139208174	0.9999999999993777	0.12746360217826264	0.11799596672234981
GOTERM_MF_DIRECT	GO:1905394~retromer complex binding	5	0.22016732716864817	0.013912993260983672	Q6PGL7, P51150, O70492, P24668, Q07113	2175	9	18797	4.801277139208174	0.9999999999993777	0.12746360217826264	0.11799596672234981
GOTERM_MF_DIRECT	GO:0061676~importin-alpha family protein binding	5	0.22016732716864817	0.013912993260983672	P62827, O70133, P70168, A2APB8, Q921M4	2175	9	18797	4.801277139208174	0.9999999999993777	0.12746360217826264	0.11799596672234981
GOTERM_MF_DIRECT	GO:0030235~nitric-oxide synthase regulator activity	5	0.22016732716864817	0.013912993260983672	Q01279, P63168, P07901, P0DP26, P11499	2175	9	18797	4.801277139208174	0.9999999999993777	0.12746360217826264	0.11799596672234981
GOTERM_MF_DIRECT	GO:0047760~butyrate-CoA ligase activity	5	0.22016732716864817	0.013912993260983672	Q8VCW8, Q8K0L3, Q3UNX5, Q9CZW4, Q8BGA8	2175	9	18797	4.801277139208174	0.9999999999993777	0.12746360217826264	0.11799596672234981
GOTERM_MF_DIRECT	GO:0045159~myosin II binding	5	0.22016732716864817	0.013912993260983672	Q8K400, Q5SX79, P13020, P70441, Q3TJ91	2175	9	18797	4.801277139208174	0.9999999999993777	0.12746360217826264	0.11799596672234981
GOTERM_MF_DIRECT	GO:0048487~beta-tubulin binding	12	0.5284015852047557	0.013915517884865163	Q8BYA0, Q6PB66, Q9CW03, P42859, Q8K3H0, Q9Z2V5, Q9Z0F7, P48428, O55042, O08579, Q8C052, P80316	2175	46	18797	2.2545127436281858	0.9999999999993809	0.12746360217826264	0.11799596672234981
GOTERM_MF_DIRECT	GO:0005215~transporter activity	12	0.5284015852047557	0.013915517884865163	Q64436, O55143, Q9R0K7, P70704, Q64518, Q6PIC6, Q6PIE5, Q80XR2, Q8VDN2, O70228, Q148W0, Q6Q477	2175	46	18797	2.2545127436281858	0.9999999999993809	0.12746360217826264	0.11799596672234981
GOTERM_MF_DIRECT	GO:0004602~glutathione peroxidase activity	9	0.3963011889035667	0.014565093206828444	Q91VS7, O08709, Q64471, Q9DCM2, P46412, P19157, P11352	2175	29	18797	2.682092746730083	0.9999999999998349	0.13220623064659665	0.1223863261768345
GOTERM_MF_DIRECT	GO:0051018~protein kinase A binding	9	0.3963011889035667	0.014565093206828444	Q6NSW3, P62908, P26040, P26043, E9Q394, Q9EPN1, O54931, Q9WTQ5, Q9ESE1	2175	29	18797	2.682092746730083	0.9999999999998349	0.13220623064659665	0.1223863261768345
GOTERM_MF_DIRECT	GO:0045505~dynein intermediate chain binding	11	0.48436811977102595	0.01622504417392391	P63168, Q3V0Q1, P62827, P42859, E9Q8T7, Q9JHU4, Q69Z23, P62627, P63005, Q91XQ0, Q45VK7	2175	41	18797	2.3186655452761427	0.9999999999999943	0.14661008384185298	0.1357203019413365
GOTERM_MF_DIRECT	GO:0008235~metalloexopeptidase activity	6	0.26420079260237783	0.016807417837127366	Q99KK7, Q9EQH2, Q9CZR2, O35409, Q9JKX3, Q62351	2175	14	18797	3.7038423645320195	0.9999999999999983	0.1498474674723444	0.13871722188242452
GOTERM_MF_DIRECT	GO:0004298~threonine-type endopeptidase activity	6	0.26420079260237783	0.016807417837127366	O55234, Q9R1P0, Q9R1P1, Q9R1P3, Q60692, O09061	2175	14	18797	3.7038423645320195	0.9999999999999983	0.1498474674723444	0.13871722188242452
GOTERM_MF_DIRECT	GO:0017166~vinculin binding	6	0.26420079260237783	0.016807417837127366	Q7TPR4, Q9R1Z8, Q70IV5, Q62165, P11531, P26039	2175	14	18797	3.7038423645320195	0.9999999999999983	0.1498474674723444	0.13871722188242452
GOTERM_MF_DIRECT	GO:0097159~organic cyclic compound binding	7	0.30823425803610743	0.017018705283392506	Q9WUB3, Q8CI94, Q8K183, P19157, E9Q401	2175	19	18797	3.18400483968542	0.9999999999999989	0.15039437356160953	0.1392235053359466
GOTERM_MF_DIRECT	GO:0035613~RNA stem-loop binding	7	0.30823425803610743	0.017018705283392506	Q8CGC7, O70133, Q61879, Q91W50, Q62167, Q9JII5, Q91VC3	2175	19	18797	3.18400483968542	0.9999999999999989	0.15039437356160953	0.1392235053359466
GOTERM_MF_DIRECT	GO:0001968~fibronectin binding	12	0.5284015852047557	0.019022021898122438	O54890, P43406, P35441, Q9R0G6, Q8R2G6, P09055, Q08879, Q9Z1T2, P20918, Q62470, O70503, Q80YX1	2175	48	18797	2.160574712643678	1.0	0.16736042073523513	0.15492936256497092
GOTERM_MF_DIRECT	GO:1990948~ubiquitin ligase inhibitor activity	5	0.22016732716864817	0.021093203360871105	Q9CXW4, P47962, P62082, P60867, P62843	2175	10	18797	4.321149425287357	1.0	0.18238347388753204	0.16883654586697258
GOTERM_MF_DIRECT	GO:0070573~metallodipeptidase activity	5	0.22016732716864817	0.021093203360871105	Q9WVJ3, P31428, O35598, P09470, Q9D1A2	2175	10	18797	4.321149425287357	1.0	0.18238347388753204	0.16883654586697258
GOTERM_MF_DIRECT	GO:0004726~non-membrane spanning protein tyrosine phosphatase activity	5	0.22016732716864817	0.021093203360871105	Q9D358, Q9WU22, P29351, P35235, P35831	2175	10	18797	4.321149425287357	1.0	0.18238347388753204	0.16883654586697258
GOTERM_MF_DIRECT	GO:0031698~beta-2 adrenergic receptor binding	5	0.22016732716864817	0.021093203360871105	P46935, P63330, P70441, P63094, P12367	2175	10	18797	4.321149425287357	1.0	0.18238347388753204	0.16883654586697258
GOTERM_MF_DIRECT	GO:0031491~nucleosome binding	9	0.3963011889035667	0.021742925365782224	Q922P9, Q3TEA8, Q08943, Q62383, A2BH40, P11103, Q91ZW3, Q920B9, Q8VE37	2175	31	18797	2.509054505005562	1.0	0.1871944561534727	0.17329018199252183
GOTERM_MF_DIRECT	GO:0036002~pre-mRNA binding	6	0.26420079260237783	0.02285733379709309	P17225, Q61656, P49312, Q62093, Q8VEK3, P62996	2175	15	18797	3.4569195402298845	1.0	0.19594791280755872	0.18139345667180287
GOTERM_MF_DIRECT	GO:0015288~porin activity	4	0.17613386173491855	0.023589824362442852	Q9QYA2, Q60930, Q60931, Q60932	2175	6	18797	5.761532567049808	1.0	0.19799660113414375	0.1832899742303614
GOTERM_MF_DIRECT	GO:0008556~potassium-transporting ATPase activity	4	0.17613386173491855	0.023589824362442852	Q64436, Q6PIC6, Q6PIE5, Q8VDN2	2175	6	18797	5.761532567049808	1.0	0.19799660113414375	0.1832899742303614
GOTERM_MF_DIRECT	GO:0070051~fibrinogen binding	4	0.17613386173491855	0.023589824362442852	O54890, P35441, Q08879, Q9QUM0	2175	6	18797	5.761532567049808	1.0	0.19799660113414375	0.1832899742303614
GOTERM_MF_DIRECT	GO:0034604~pyruvate dehydrogenase (NAD+) activity	4	0.17613386173491855	0.023589824362442852	O08749, P35486, Q9D051, Q8BMF4	2175	6	18797	5.761532567049808	1.0	0.19799660113414375	0.1832899742303614
GOTERM_MF_DIRECT	GO:0004859~phospholipase inhibitor activity	4	0.17613386173491855	0.023589824362442852	P34928, P10107, P07356, O35639	2175	6	18797	5.761532567049808	1.0	0.19799660113414375	0.1832899742303614
GOTERM_MF_DIRECT	GO:0005546~phosphatidylinositol-4,5-bisphosphate binding	19	0.836635843240863	0.028391509188453477	Q62468, Q9JI91, P24452, P98078, Q8R3B1, Q9ET78, Q8VC98, Q8K4L3, Q7M6Y3, A2AAJ9, Q9JJ28, Q6PGL7, P13020, Q9Z1B3, Q80TJ1, P47708, P07356, Q91YR1, P62962	2175	97	18797	1.6928214243393767	1.0	0.2373056976334903	0.21967930234565877
GOTERM_MF_DIRECT	GO:0033691~sialic acid binding	6	0.26420079260237783	0.030154498430225538	Q60994, Q01102, P11627, A2ASQ1, P20917	2175	16	18797	3.240862068965517	1.0	0.2458592351400873	0.2275975073056541
GOTERM_MF_DIRECT	GO:1990825~sequence-specific mRNA binding	6	0.26420079260237783	0.030154498430225538	P49312, O70133, P84104, Q8BWY3, P32067, P00375	2175	16	18797	3.240862068965517	1.0	0.2458592351400873	0.2275975073056541
GOTERM_MF_DIRECT	GO:0070403~NAD+ binding	6	0.26420079260237783	0.030154498430225538	Q9DBM2, P26443, Q61425, Q2EMV9, Q99KP3, Q8BMS1	2175	16	18797	3.240862068965517	1.0	0.2458592351400873	0.2275975073056541
GOTERM_MF_DIRECT	GO:0016651~oxidoreductase activity, acting on NAD(P)H	5	0.22016732716864817	0.030165856276158125	Q91VD9, Q9Z0X1, Q91WD5, Q9DCT2, Q9CXZ1	2175	11	18797	3.928317659352142	1.0	0.2458592351400873	0.2275975073056541
GOTERM_MF_DIRECT	GO:0035374~chondroitin sulfate binding	5	0.22016732716864817	0.030165856276158125	B0V2N1, A2ASQ1, P14824, Q07456, Q62188	2175	11	18797	3.928317659352142	1.0	0.2458592351400873	0.2275975073056541
GOTERM_MF_DIRECT	GO:0020037~heme binding	32	1.4090708938793484	0.030231713830822734	Q9D0M3, Q9DBW0, O35074, Q3UQ28, Q07456, P22437, Q9CZB0, Q91X72, Q8CIM7, Q9ESB3, O54865, O54749, P62897, P04443, P02089, P02088, P04247, Q9CXV1, P24270, Q05421, P33267, Q9QZ82, Q9CQX2, Q9EP75, P35700, Q9WVK8, O55022, Q8BWM0, P48776, P01942, P56395	2175	190	18797	1.455545069570478	1.0	0.2458592351400873	0.2275975073056541
GOTERM_MF_DIRECT	GO:0031369~translation initiation factor binding	8	0.3522677234698371	0.030272797148355717	P97351, Q9CZX8, Q6ZQ58, Q9R099, Q99L45, Q8R1B4, Q62167, Q8JZQ9	2175	27	18797	2.5606811409110257	1.0	0.2458592351400873	0.2275975073056541
GOTERM_MF_DIRECT	GO:0005085~guanyl-nucleotide exchange factor activity	37	1.6292382210479965	0.030723952567086946	Q9Z0R4, A2RT67, Q9Z0R6, O70251, Q8R1A4, A2A5R2, O08967, Q8BMG7, Q6PAR5, Q8CHG7, Q6ZPE2, Q80U28, Q8R0S2, Q9CSH3, F8VPU2, Q02819, Q5DU25, Q8CIQ7, Q99K30, Q91VS8, Q6VGS5, Q0KL02, Q60875, Q8CHT1, P32211, A2AAJ9, Q8K4I3, P57776, Q9EQZ6, Q8VE37, A2CG49, Q2PFD7, E9Q394, E9Q912, Q8BIK4, Q8BK67, Q3UTH8	2175	227	18797	1.4086566408425742	1.0	0.2485171324579694	0.23005798353661477
GOTERM_MF_DIRECT	GO:0016791~phosphatase activity	25	1.1008366358432409	0.03361765727525168	B0V2N1, Q8K337, P29351, P35235, Q9EP69, P35831, A2A8L5, Q3UGR5, P62137, B9EKR1, Q9QXD6, Q80TZ3, P34914, Q9D358, Q9WU22, P06800, P06802, Q80YV4, Q8VDN2, Q9D7X3, P16015, Q9Z2C9, Q5SSZ5, P62141, Q8CHP8	2175	141	18797	1.532322491236651	1.0	0.27083140760704766	0.2507148175106119
GOTERM_MF_DIRECT	GO:0003755~peptidyl-prolyl cis-trans isomerase activity	10	0.44033465433729635	0.0359973987563051	P26883, P30416, O35465, Q6P9Q6, Q9ERU9, Q9CR16, P24369, P58389, Q9QZH3, P17742	2175	40	18797	2.1605747126436783	1.0	0.2806498766963105	0.2598039985169734
GOTERM_MF_DIRECT	GO:0051538~3 iron, 4 sulfur cluster binding	3	0.13210039630118892	0.037022742926919934	Q9CQA3, Q99KI0, P28271	2175	3	18797	8.642298850574711	1.0	0.2806498766963105	0.2598039985169734
GOTERM_MF_DIRECT	GO:1905172~RISC complex binding	3	0.13210039630118892	0.037022742926919934	O70133, Q78PY7, Q924C1	2175	3	18797	8.642298850574711	1.0	0.2806498766963105	0.2598039985169734
GOTERM_MF_DIRECT	GO:0004088~carbamoyl-phosphate synthase (glutamine-hydrolyzing) activity	3	0.13210039630118892	0.037022742926919934	B2RQC6, Q8C196	2175	3	18797	8.642298850574711	1.0	0.2806498766963105	0.2598039985169734
GOTERM_MF_DIRECT	GO:0004775~succinate-CoA ligase (ADP-forming) activity	3	0.13210039630118892	0.037022742926919934	Q9Z2I9, Q9WUM5, Q9Z2I8	2175	3	18797	8.642298850574711	1.0	0.2806498766963105	0.2598039985169734
GOTERM_MF_DIRECT	GO:0008184~glycogen phosphorylase activity	3	0.13210039630118892	0.037022742926919934	Q9WUB3, Q9ET01, Q8CI94	2175	3	18797	8.642298850574711	1.0	0.2806498766963105	0.2598039985169734
GOTERM_MF_DIRECT	GO:0004776~succinate-CoA ligase (GDP-forming) activity	3	0.13210039630118892	0.037022742926919934	Q9Z2I9, Q9WUM5, Q9Z2I8	2175	3	18797	8.642298850574711	1.0	0.2806498766963105	0.2598039985169734
GOTERM_MF_DIRECT	GO:0004151~dihydroorotase activity	3	0.13210039630118892	0.037022742926919934	O35435, B2RQC6	2175	3	18797	8.642298850574711	1.0	0.2806498766963105	0.2598039985169734
GOTERM_MF_DIRECT	GO:0003872~6-phosphofructokinase activity	3	0.13210039630118892	0.037022742926919934	P12382, Q9WUA3, P47857	2175	3	18797	8.642298850574711	1.0	0.2806498766963105	0.2598039985169734
GOTERM_MF_DIRECT	GO:0001018~mitochondrial RNA polymerase regulatory region DNA binding	3	0.13210039630118892	0.037022742926919934	P40630, Q8BKF1, Q8CGK3	2175	3	18797	8.642298850574711	1.0	0.2806498766963105	0.2598039985169734
GOTERM_MF_DIRECT	GO:0008458~carnitine O-octanoyltransferase activity	3	0.13210039630118892	0.037022742926919934	P52825, Q9DC50, P47934	2175	3	18797	8.642298850574711	1.0	0.2806498766963105	0.2598039985169734
GOTERM_MF_DIRECT	GO:0008177~succinate dehydrogenase (ubiquinone) activity	3	0.13210039630118892	0.037022742926919934	Q9CQA3, Q9CXV1, Q8K2B3	2175	3	18797	8.642298850574711	1.0	0.2806498766963105	0.2598039985169734
GOTERM_MF_DIRECT	GO:0003989~acetyl-CoA carboxylase activity	3	0.13210039630118892	0.037022742926919934	Q99MN9, Q5SWU9, E9Q4Z2	2175	3	18797	8.642298850574711	1.0	0.2806498766963105	0.2598039985169734
GOTERM_MF_DIRECT	GO:0043021~ribonucleoprotein complex binding	12	0.5284015852047557	0.03766335574769801	Q61686, Q9Z204, A2AGT5, Q61656, P61979, P99027, Q91YR7, Q8VEK3, P62137, Q91VC3, P14576	2175	53	18797	1.9567469095640857	1.0	0.2806498766963105	0.2598039985169734
GOTERM_MF_DIRECT	GO:0030023~extracellular matrix constituent conferring elasticity	4	0.17613386173491855	0.03777441012363102	Q99K41, Q9WVJ9, B2RPV6, Q9WVH9	2175	7	18797	4.938456486042693	1.0	0.2806498766963105	0.2598039985169734
GOTERM_MF_DIRECT	GO:0016684~oxidoreductase activity, acting on peroxide as acceptor	4	0.17613386173491855	0.03777441012363102	P24270, Q99LX0, Q3UQ28	2175	7	18797	4.938456486042693	1.0	0.2806498766963105	0.2598039985169734
GOTERM_MF_DIRECT	GO:0048039~ubiquinone binding	4	0.17613386173491855	0.03777441012363102	Q9CQA3, Q9CXV1, O35435, Q921G7	2175	7	18797	4.938456486042693	1.0	0.2806498766963105	0.2598039985169734
GOTERM_MF_DIRECT	GO:0043237~laminin-1 binding	4	0.17613386173491855	0.03777441012363102	P10493, Q9Z1T2, Q62165, Q3UQ28	2175	7	18797	4.938456486042693	1.0	0.2806498766963105	0.2598039985169734
GOTERM_MF_DIRECT	GO:0036041~long-chain fatty acid binding	4	0.17613386173491855	0.03777441012363102	P52760, P12242, P04117, P11404	2175	7	18797	4.938456486042693	1.0	0.2806498766963105	0.2598039985169734
GOTERM_MF_DIRECT	GO:0022843~voltage-gated cation channel activity	4	0.17613386173491855	0.03777441012363102	O35245, Q61290, P35438, P35436	2175	7	18797	4.938456486042693	1.0	0.2806498766963105	0.2598039985169734
GOTERM_MF_DIRECT	GO:0044390~ubiquitin-like protein conjugating enzyme binding	4	0.17613386173491855	0.03777441012363102	Q8CGF7, P62908, Q99LX0, Q9Z1F9	2175	7	18797	4.938456486042693	1.0	0.2806498766963105	0.2598039985169734
GOTERM_MF_DIRECT	GO:0031005~filamin binding	6	0.26420079260237783	0.038760394381716634	Q91YE8, Q9DC07, P35385, Q71FD7, O70373, Q62188	2175	17	18797	3.050223123732251	1.0	0.2869127347960279	0.26560166925036083
GOTERM_MF_DIRECT	GO:0005262~calcium channel activity	17	0.7485689123734038	0.04008863078058744	P35802, P97445, P14824, Q8BUN9, P11881, P35438, P35436, Q01097, O08532, Q02789, O35245, Q61290, Q6PHS9, O55017, E9PZQ0, P07356, E9Q401	2175	87	18797	1.688725062755978	1.0	0.29565365200683236	0.27369333588070177
GOTERM_MF_DIRECT	GO:0070878~primary miRNA binding	5	0.22016732716864817	0.04119975924423388	Q61656, P84104, Q9D3U0, Q62167, P42227	2175	12	18797	3.60095785440613	1.0	0.30163035417493855	0.27922610553482596
GOTERM_MF_DIRECT	GO:0003954~NADH dehydrogenase activity	5	0.22016732716864817	0.04119975924423388	Q9DC69, Q9Z0X1, Q91WD5, Q9D6J6, Q9DCT2	2175	12	18797	3.60095785440613	1.0	0.30163035417493855	0.27922610553482596
GOTERM_MF_DIRECT	GO:0005521~lamin binding	6	0.26420079260237783	0.04871449096540108	P61979, Q9Z1B3, Q921T2, Q8BJS4, Q6ZWR6, P11531	2175	18	18797	2.880766283524904	1.0	0.35535006864216206	0.3289556717190902
GOTERM_MF_DIRECT	GO:0051537~2 iron, 2 sulfur cluster binding	8	0.3522677234698371	0.051198581146980775	Q91VD9, Q9CR68, Q9CQA3, G3X982, Q91WS0, O54754, Q9D6J6, Q00519	2175	30	18797	2.304613026819923	1.0	0.36973357590425193	0.34227081278873167
GOTERM_MF_DIRECT	GO:0008483~transaminase activity	7	0.30823425803610743	0.05123924930278267	O35855, P21981, P29758, P47856, P61922, P05201, P05202	2175	24	18797	2.520670498084291	1.0	0.36973357590425193	0.34227081278873167
GOTERM_MF_DIRECT	GO:0030742~GTP-dependent protein binding	7	0.30823425803610743	0.05123924930278267	P63001, Q8K1M6, P61021, Q9Z1T1, P22892, Q8BL66, P60766	2175	24	18797	2.520670498084291	1.0	0.36973357590425193	0.34227081278873167
GOTERM_MF_DIRECT	GO:0019894~kinesin binding	12	0.5284015852047557	0.05355641128315903	Q58A65, O88447, P22892, P70168, Q3UVR3, Q924X6, Q80TQ5, Q61595, O55042, P60710	2175	56	18797	1.8519211822660098	1.0	0.3850686775412796	0.35646686649758536
GOTERM_MF_DIRECT	GO:0031994~insulin-like growth factor I binding	5	0.22016732716864817	0.05421214840734945	O54890, P43406, Q61739, A2ARV4, P47877	2175	13	18797	3.3239610963748896	1.0	0.3854472215045134	0.35681729328707945
GOTERM_MF_DIRECT	GO:0016301~kinase activity	91	4.007045354469397	0.055143783422341205	Q8VD65, P49025, Q9Z277, P55264, O70293, Q9WTP7, Q9JLN9, Q9ESW4, Q9WTP6, Q9DBP5, O08796, P12382, Q01768, P63085, Q7TSJ6, P52480, Q9Z1S0, P09411, P49138, P07310, Q8BYC6, Q9D5J6, Q91W97, Q3TNA1, Q0KL02, Q9R0Y5, Q9Z1W9, Q8VC30, Q8C5H8, A2AAJ9, P30275, P53657, P70335, Q9WTQ5, Q61288, P17710, A2CG49, O55222, Q01279, O55028, Q05512, O88643, Q8K183, Q9Z2V4, P0C605, P05622, Q61136, Q922H2, Q6PHZ2, Q99KY4,…	2175	661	18797	1.18978698245431	1.0	0.3854472215045134	0.35681729328707945
GOTERM_MF_DIRECT	GO:0004176~ATP-dependent peptidase activity	4	0.17613386173491855	0.05533838474242266	O88967, Q9DBN5, Q8CGK3, Q920A7	2175	8	18797	4.321149425287357	1.0	0.3854472215045134	0.35681729328707945
GOTERM_MF_DIRECT	GO:0032036~myosin heavy chain binding	4	0.17613386173491855	0.05533838474242266	O89053, O70468, Q9CQ19, Q3THE2	2175	8	18797	4.321149425287357	1.0	0.3854472215045134	0.35681729328707945
GOTERM_MF_DIRECT	GO:0001848~complement binding	4	0.17613386173491855	0.05533838474242266	Q8VCG4, Q8K182, P01029, P97290	2175	8	18797	4.321149425287357	1.0	0.3854472215045134	0.35681729328707945
GOTERM_MF_DIRECT	GO:0004972~NMDA glutamate receptor activity	4	0.17613386173491855	0.05533838474242266	Q9QVP9, P35438, P35436, Q01097	2175	8	18797	4.321149425287357	1.0	0.3854472215045134	0.35681729328707945
GOTERM_MF_DIRECT	GO:0019205~nucleobase-containing compound kinase activity	4	0.17613386173491855	0.05533838474242266	Q9DBP5, Q9R0Y5, Q9WTP7, Q9WTP6	2175	8	18797	4.321149425287357	1.0	0.3854472215045134	0.35681729328707945
GOTERM_MF_DIRECT	GO:0072341~modified amino acid binding	4	0.17613386173491855	0.05533838474242266	P16332, P07724, P31428, Q8C196	2175	8	18797	4.321149425287357	1.0	0.3854472215045134	0.35681729328707945
GOTERM_MF_DIRECT	GO:0030911~TPR domain binding	4	0.17613386173491855	0.05533838474242266	P07901, Q9WUD1, P61028, P11499	2175	8	18797	4.321149425287357	1.0	0.3854472215045134	0.35681729328707945
GOTERM_MF_DIRECT	GO:0005484~SNAP receptor activity	9	0.3963011889035667	0.057348514094044116	Q8R570, P63024, P60879, O35166, Q9CQW1, Q8BVI5, O08547, O70439, O35526	2175	37	18797	2.102180801491146	1.0	0.39806615665277684	0.3684989296631139
GOTERM_MF_DIRECT	GO:0004175~endopeptidase activity	20	0.8806693086745927	0.05994066908915883	P10605, Q9EQH2, P57716, Q4PZA2, O35593, P20918, P18242, P19221, Q9R1P1, P70375, Q80W54, Q9WVJ2, Q60692, Q9QUR6, Q9JHR7, O35598, O55234, P09470, Q8C166, Q8C196	2175	113	18797	1.5296104160309227	1.0	0.4124282031997567	0.3817942040587977
GOTERM_MF_DIRECT	GO:0008432~JUN kinase binding	6	0.26420079260237783	0.0600344144238928	Q58A65, Q61768, P14733, P19157	2175	19	18797	2.729147005444646	1.0	0.4124282031997567	0.3817942040587977
GOTERM_MF_DIRECT	GO:0034185~apolipoprotein binding	6	0.26420079260237783	0.0600344144238928	Q91ZX7, P20918, P35564, Q924X6, P63038, P12023	2175	19	18797	2.729147005444646	1.0	0.4124282031997567	0.3817942040587977
GOTERM_MF_DIRECT	GO:0050431~transforming growth factor beta binding	7	0.30823425803610743	0.06107297935386992	P43406, P35441, Q08857, A2ASQ1, Q8K4G1, Q61288, Q8BMT4	2175	25	18797	2.4198436781609196	1.0	0.4167088319179016	0.38575687979638246
GOTERM_MF_DIRECT	GO:0017075~syntaxin-1 binding	7	0.30823425803610743	0.06107297935386992	Q8K400, P63024, Q99104, P60879, O08599, P46460, Q64324	2175	25	18797	2.4198436781609196	1.0	0.4167088319179016	0.38575687979638246
GOTERM_MF_DIRECT	GO:0046982~protein heterodimerization activity	57	2.509907529722589	0.06695771989948825	Q8CCK0, Q9WV55, Q9R1T2, Q9CW03, Q8VBW6, P58774, P10852, Q9CU62, O35129, P49817, P68510, P09055, Q9Z1F9, Q6PIE5, P63005, P02301, P62259, Q61324, O70423, Q61206, P62827, P62806, Q8VD75, Q62470, Q61285, Q8VDN2, Q9WTS6, Q01320, Q3U7U3, Q61584, P12023, Q76MZ3, Q64511, Q8VE37, P67778, Q9CWK8, P58771, P14094, P63330, Q6IRU2, P09103, Q9QZQ8, Q9QYC0, Q6P069	2175	397	18797	1.2408338400069487	1.0	0.4282812516170672	0.3964697329276639
GOTERM_MF_DIRECT	GO:0009374~biotin binding	3	0.13210039630118892	0.068400194883751	Q05920, Q5SWU9, E9Q4Z2	2175	4	18797	6.481724137931034	1.0	0.4282812516170672	0.3964697329276639
GOTERM_MF_DIRECT	GO:0052596~phenethylamine:oxygen oxidoreductase (deaminating) activity	3	0.13210039630118892	0.068400194883751	O70423, Q8BW75, Q64133	2175	4	18797	6.481724137931034	1.0	0.4282812516170672	0.3964697329276639
GOTERM_MF_DIRECT	GO:0043532~angiostatin binding	3	0.13210039630118892	0.068400194883751	Q8VHG2, Q03265, P56480	2175	4	18797	6.481724137931034	1.0	0.4282812516170672	0.3964697329276639
GOTERM_MF_DIRECT	GO:0052593~tryptamine:oxygen oxidoreductase (deaminating) activity	3	0.13210039630118892	0.068400194883751	O70423, Q8BW75, Q64133	2175	4	18797	6.481724137931034	1.0	0.4282812516170672	0.3964697329276639
GOTERM_MF_DIRECT	GO:1905576~ganglioside GT1b binding	3	0.13210039630118892	0.068400194883751	Q61207, P20917	2175	4	18797	6.481724137931034	1.0	0.4282812516170672	0.3964697329276639
GOTERM_MF_DIRECT	GO:0005471~ATP:ADP antiporter activity	3	0.13210039630118892	0.068400194883751	P51881, Q3V132, P48962	2175	4	18797	6.481724137931034	1.0	0.4282812516170672	0.3964697329276639
GOTERM_MF_DIRECT	GO:0004301~epoxide hydrolase activity	3	0.13210039630118892	0.068400194883751	P34914, Q9D379, P24527	2175	4	18797	6.481724137931034	1.0	0.4282812516170672	0.3964697329276639
GOTERM_MF_DIRECT	GO:0004095~carnitine O-palmitoyltransferase activity	3	0.13210039630118892	0.068400194883751	P97742, Q924X2, P52825	2175	4	18797	6.481724137931034	1.0	0.4282812516170672	0.3964697329276639
GOTERM_MF_DIRECT	GO:0051022~Rho GDP-dissociation inhibitor binding	3	0.13210039630118892	0.068400194883751	P63001, Q9QUI0, P07901	2175	4	18797	6.481724137931034	1.0	0.4282812516170672	0.3964697329276639
GOTERM_MF_DIRECT	GO:0016863~intramolecular oxidoreductase activity, transposing C=C bonds	3	0.13210039630118892	0.068400194883751	Q9DBM2, P42125, Q9WUR2	2175	4	18797	6.481724137931034	1.0	0.4282812516170672	0.3964697329276639
GOTERM_MF_DIRECT	GO:0052595~aliphatic-amine oxidase activity	3	0.13210039630118892	0.068400194883751	O70423, Q8BW75, Q64133	2175	4	18797	6.481724137931034	1.0	0.4282812516170672	0.3964697329276639
GOTERM_MF_DIRECT	GO:0031852~mu-type opioid receptor binding	3	0.13210039630118892	0.068400194883751	Q8BTM8, P63094, P18872	2175	4	18797	6.481724137931034	1.0	0.4282812516170672	0.3964697329276639
GOTERM_MF_DIRECT	GO:1904121~phosphatidylethanolamine transporter activity	3	0.13210039630118892	0.068400194883751	P32020, P55065	2175	4	18797	6.481724137931034	1.0	0.4282812516170672	0.3964697329276639
GOTERM_MF_DIRECT	GO:0047822~hypotaurine dehydrogenase activity	3	0.13210039630118892	0.068400194883751	P50285, P97872, P97501	2175	4	18797	6.481724137931034	1.0	0.4282812516170672	0.3964697329276639
GOTERM_MF_DIRECT	GO:0004645~phosphorylase activity	3	0.13210039630118892	0.068400194883751	Q9WUB3, Q9ET01, Q8CI94	2175	4	18797	6.481724137931034	1.0	0.4282812516170672	0.3964697329276639
GOTERM_MF_DIRECT	GO:0035730~S-nitrosoglutathione binding	3	0.13210039630118892	0.068400194883751	P19157	2175	4	18797	6.481724137931034	1.0	0.4282812516170672	0.3964697329276639
GOTERM_MF_DIRECT	GO:0008948~oxaloacetate decarboxylase activity	3	0.13210039630118892	0.068400194883751	P06801, Q8BMF3, Q8R0F8	2175	4	18797	6.481724137931034	1.0	0.4282812516170672	0.3964697329276639
GOTERM_MF_DIRECT	GO:0030899~calcium-dependent ATPase activity	3	0.13210039630118892	0.068400194883751	Q9R0K7, Q64518, Q02566	2175	4	18797	6.481724137931034	1.0	0.4282812516170672	0.3964697329276639
GOTERM_MF_DIRECT	GO:0004826~phenylalanine-tRNA ligase activity	3	0.13210039630118892	0.068400194883751	Q505F5, Q8C0C7, Q99M01	2175	4	18797	6.481724137931034	1.0	0.4282812516170672	0.3964697329276639
GOTERM_MF_DIRECT	GO:0070326~very-low-density lipoprotein particle receptor binding	3	0.13210039630118892	0.068400194883751	P55302, Q60841, P08226	2175	4	18797	6.481724137931034	1.0	0.4282812516170672	0.3964697329276639
GOTERM_MF_DIRECT	GO:0052594~aminoacetone:oxygen oxidoreductase(deaminating) activity	3	0.13210039630118892	0.068400194883751	O70423, Q8BW75, Q64133	2175	4	18797	6.481724137931034	1.0	0.4282812516170672	0.3964697329276639
GOTERM_MF_DIRECT	GO:0016776~phosphotransferase activity, phosphate group as acceptor	3	0.13210039630118892	0.068400194883751	Q9R0Y5, Q9WTP7, Q9WTP6	2175	4	18797	6.481724137931034	1.0	0.4282812516170672	0.3964697329276639
GOTERM_MF_DIRECT	GO:0016595~glutamate binding	5	0.22016732716864817	0.06917404064004475	P35438, P15105, P35436, Q8C196, Q01097	2175	14	18797	3.086535303776683	1.0	0.4282812516170672	0.3964697329276639
GOTERM_MF_DIRECT	GO:0008429~phosphatidylethanolamine binding	5	0.22016732716864817	0.06917404064004475	P21956, P97384, P55065, Q3TZZ7, Q3U7R1	2175	14	18797	3.086535303776683	1.0	0.4282812516170672	0.3964697329276639
GOTERM_MF_DIRECT	GO:0043560~insulin receptor substrate binding	5	0.22016732716864817	0.06917404064004475	Q60631, P09405, P35235, P28867, Q8CGK3	2175	14	18797	3.086535303776683	1.0	0.4282812516170672	0.3964697329276639
GOTERM_MF_DIRECT	GO:0000774~adenyl-nucleotide exchange factor activity	5	0.22016732716864817	0.06917404064004475	Q61699, Q9JKR6, Q61316, Q99LP6, P62962	2175	14	18797	3.086535303776683	1.0	0.4282812516170672	0.3964697329276639
GOTERM_MF_DIRECT	GO:0031748~D1 dopamine receptor binding	5	0.22016732716864817	0.06917404064004475	Q9EQH3, P46460, Q6PIC6, P35235, P63094	2175	14	18797	3.086535303776683	1.0	0.4282812516170672	0.3964697329276639
GOTERM_MF_DIRECT	GO:1990405~protein antigen binding	5	0.22016732716864817	0.06917404064004475	P14483, P63330, P20918, Q9D0E1, Q76MZ3	2175	14	18797	3.086535303776683	1.0	0.4282812516170672	0.3964697329276639
GOTERM_MF_DIRECT	GO:0000340~RNA 7-methylguanosine cap binding	5	0.22016732716864817	0.06917404064004475	Q9DAR7, Q7TMB8, Q6ZQ58, Q8CJG0, Q8BX17	2175	14	18797	3.086535303776683	1.0	0.4282812516170672	0.3964697329276639
GOTERM_MF_DIRECT	GO:1990782~protein tyrosine kinase binding	11	0.48436811977102595	0.07192965507203017	P07901, P30999, P09055, Q64010, Q60749, P35235, P20152, P22682, Q9D7X3, Q68FF6, Q9Z0U1	2175	52	18797	1.8281786030061893	1.0	0.440694392661383	0.4079608610030848
GOTERM_MF_DIRECT	GO:0045182~translation regulator activity	7	0.30823425803610743	0.07194550584284139	Q7TMB8, Q6ZWV3, Q9JLN9, P68040, Q61584, P53996, Q91VC3	2175	26	18797	2.3267727674624226	1.0	0.440694392661383	0.4079608610030848
GOTERM_MF_DIRECT	GO:0001671~ATPase activator activity	7	0.30823425803610743	0.07194550584284139	Q9D832, Q8BK64, Q921T2, P14094, Q99LP6, Q9QYJ0, P97370	2175	26	18797	2.3267727674624226	1.0	0.440694392661383	0.4079608610030848
GOTERM_MF_DIRECT	GO:0061608~nuclear import signal receptor activity	6	0.26420079260237783	0.07271677167044754	Q91YE6, O35345, O35343, P70168, Q8K2V6, Q8BKC5	2175	20	18797	2.5926896551724137	1.0	0.440694392661383	0.4079608610030848
GOTERM_MF_DIRECT	GO:0031406~carboxylic acid binding	6	0.26420079260237783	0.07271677167044754	Q05920, Q9DCD0, Q9Z2V4, Q91Z53, P05201, P05202	2175	20	18797	2.5926896551724137	1.0	0.440694392661383	0.4079608610030848
GOTERM_MF_DIRECT	GO:0070064~proline-rich region binding	6	0.26420079260237783	0.07271677167044754	P46935, Q60598, Q8CGF7, Q8BKX1, Q9Z0R4, P62962	2175	20	18797	2.5926896551724137	1.0	0.440694392661383	0.4079608610030848
GOTERM_MF_DIRECT	GO:0008569~ATP-dependent microtubule motor activity, minus-end-directed	6	0.26420079260237783	0.07271677167044754	Q3V0Q1, E9Q8T7, Q9JHU4, Q69Z23, Q91XQ0, Q45VK7	2175	20	18797	2.5926896551724137	1.0	0.440694392661383	0.4079608610030848
GOTERM_MF_DIRECT	GO:0042165~neurotransmitter binding	4	0.17613386173491855	0.07605108048177356	O55125, P35438, P35436, Q01097	2175	9	18797	3.841021711366539	1.0	0.44870137484246403	0.4153731072195691
GOTERM_MF_DIRECT	GO:0008430~selenium binding	4	0.17613386173491855	0.07605108048177356	P17563, P47708, Q61171, P46412	2175	9	18797	3.841021711366539	1.0	0.44870137484246403	0.4153731072195691
GOTERM_MF_DIRECT	GO:0015075~ion transmembrane transporter activity	4	0.17613386173491855	0.07605108048177356	Q91V61, Q61792, P14069, Q99JR1	2175	9	18797	3.841021711366539	1.0	0.44870137484246403	0.4153731072195691
GOTERM_MF_DIRECT	GO:0043546~molybdopterin cofactor binding	4	0.17613386173491855	0.07605108048177356	G3X982, O54754, Q922Q1, Q00519	2175	9	18797	3.841021711366539	1.0	0.44870137484246403	0.4153731072195691
GOTERM_MF_DIRECT	GO:0008131~primary amine oxidase activity	4	0.17613386173491855	0.07605108048177356	P29533, O70423, Q8BW75, Q64133	2175	9	18797	3.841021711366539	1.0	0.44870137484246403	0.4153731072195691
GOTERM_MF_DIRECT	GO:0044594~17-beta-hydroxysteroid dehydrogenase (NAD+) activity	4	0.17613386173491855	0.07605108048177356	Q3U0B3, P51660, O08756, O70503	2175	9	18797	3.841021711366539	1.0	0.44870137484246403	0.4153731072195691
GOTERM_MF_DIRECT	GO:0019215~intermediate filament binding	4	0.17613386173491855	0.07605108048177356	Q6P5H2, Q01768, Q70IV5, Q8R0W0	2175	9	18797	3.841021711366539	1.0	0.44870137484246403	0.4153731072195691
GOTERM_MF_DIRECT	GO:1903136~cuprous ion binding	4	0.17613386173491855	0.07605108048177356	Q99LX0, Q9Z0F7, Q80Z19, O55042	2175	9	18797	3.841021711366539	1.0	0.44870137484246403	0.4153731072195691
GOTERM_MF_DIRECT	GO:0004499~N,N-dimethylaniline monooxygenase activity	4	0.17613386173491855	0.07605108048177356	P50285, P97872, P97501, Q8K2I3	2175	9	18797	3.841021711366539	1.0	0.44870137484246403	0.4153731072195691
GOTERM_MF_DIRECT	GO:0005547~phosphatidylinositol-3,4,5-trisphosphate binding	10	0.44033465433729635	0.07789231743131582	Q6PGL7, Q3UQ44, Q9ET78, Q8CGY8, Q61937, Q8BZ05, Q9JKF1, A2AAJ9, Q8CIB5, O08967	2175	46	18797	1.8787606196901547	1.0	0.45821697585694876	0.4241819163341744
GOTERM_MF_DIRECT	GO:0015485~cholesterol binding	11	0.48436811977102595	0.07989856189220049	Q60930, O35114, Q60932, Q00623, P06728, P32020, P14824, P51910, Q9QZ82, Q91XL9	2175	53	18797	1.793684667100412	1.0	0.46864478115717595	0.4338351737830886
GOTERM_MF_DIRECT	GO:0030544~Hsp70 protein binding	12	0.5284015852047557	0.0809263095464767	P62908, P26883, Q60864, Q9WUD1, Q9CR16, Q9QYJ0, Q05421, Q99L47, Q9Z1R2, Q62351, Q99M87, O55042	2175	60	18797	1.7284597701149422	1.0	0.4732891456274993	0.4381345680110998
GOTERM_MF_DIRECT	GO:0070840~dynein complex binding	7	0.30823425803610743	0.08385199404355201	E9Q7G0, Q9CW03, Q9Z2V5, Q921C5, P63005, O55042, F6ZDS4	2175	27	18797	2.240595998297148	1.0	0.4889741280562946	0.4526545143571979
GOTERM_MF_DIRECT	GO:0005245~voltage-gated calcium channel activity	9	0.3963011889035667	0.0841540021446634	O08532, Q02789, P43406, O35245, Q61290, Q6PHS9, O55017, P97445, E9PZQ0	2175	40	18797	1.9445172413793106	1.0	0.48931283565853556	0.45296806371779685
GOTERM_MF_DIRECT	GO:0005523~tropomyosin binding	5	0.22016732716864817	0.08601647948522172	Q8BVA4, Q9JHJ0, Q9DC07, P14069, P49813	2175	15	18797	2.880766283524904	1.0	0.4972595327013105	0.46032450260535085
GOTERM_MF_DIRECT	GO:0004467~long-chain fatty acid-CoA ligase activity	5	0.22016732716864817	0.08601647948522172	Q8JZR0, Q60714, Q9CZW4, Q4LDG0, P41216	2175	15	18797	2.880766283524904	1.0	0.4972595327013105	0.46032450260535085
GOTERM_MF_DIRECT	GO:0001664~G-protein coupled receptor binding	15	0.6605019815059445	0.08714961674268959	Q8BWG8, Q61207, Q8BTM8, P63094, P18872, P12023, D3YZU1, P17879, Q4ACU6, Q9WUD1, P01942, P63017, P08752, P21279, Q99MK8	2175	82	18797	1.5809083263246426	1.0	0.5023624459363084	0.4650483858941798
GOTERM_MF_DIRECT	GO:0005537~mannose binding	8	0.3522677234698371	0.0905608234228849	Q61830, Q3SXB8, Q9DBH5, P18572, Q9D0F3, P41317, Q07113, P39039	2175	34	18797	2.0334820824881676	1.0	0.520530119731539	0.4818666163217687
GOTERM_MF_DIRECT	GO:0016922~ligand-dependent nuclear receptor binding	10	0.44033465433729635	0.09656474624973949	Q9CSN1, Q9WV54, Q60974, P57780, A2BH40, O54941, A2ARV4, Q5IRJ6, Q9DCS3, Q9JJG0	2175	48	18797	1.800478927203065	1.0	0.5366382686321065	0.496778297532314
GOTERM_MF_DIRECT	GO:0008266~poly(U) RNA binding	7	0.30823425803610743	0.09677670698167473	Q9Z204, P29341, Q8VC70, Q60749, P62082, P32067, Q9JII5	2175	28	18797	2.1605747126436783	1.0	0.5366382686321065	0.496778297532314
GOTERM_MF_DIRECT	GO:0005158~insulin receptor binding	7	0.30823425803610743	0.09677670698167473	Q9CWK8, Q62417, P06802, A2A8L5, P35235, Q62077, P12023	2175	28	18797	2.1605747126436783	1.0	0.5366382686321065	0.496778297532314
GOTERM_MF_DIRECT	GO:0071813~lipoprotein particle binding	4	0.17613386173491855	0.09960445639072535	Q00623, Q08857, P08226, Q9WTR5	2175	10	18797	3.4569195402298853	1.0	0.5366382686321065	0.496778297532314
GOTERM_MF_DIRECT	GO:0045322~unmethylated CpG binding	4	0.17613386173491855	0.09960445639072535	O88508, P55200, Q9Z2D6, Q6P1G2	2175	10	18797	3.4569195402298853	1.0	0.5366382686321065	0.496778297532314
GOTERM_MF_DIRECT	GO:0032050~clathrin heavy chain binding	4	0.17613386173491855	0.09960445639072535	Q91ZX7, O08585, Q7M6Y3, Q6IRU5	2175	10	18797	3.4569195402298853	1.0	0.5366382686321065	0.496778297532314
GOTERM_MF_DIRECT	GO:0051880~G-quadruplex DNA binding	4	0.17613386173491855	0.09960445639072535	Q8VHK9, Q01768, P53996, Q8CGK3	2175	10	18797	3.4569195402298853	1.0	0.5366382686321065	0.496778297532314
GOTERM_MF_DIRECT	GO:0008641~small protein activating enzyme activity	4	0.17613386173491855	0.09960445639072535	Q9R1T2, Q9Z1F9, Q8VBW6, Q02053	2175	10	18797	3.4569195402298853	1.0	0.5366382686321065	0.496778297532314
GOTERM_MF_DIRECT	GO:0004721~phosphoprotein phosphatase activity	23	1.0127697049757816	0.0996242409365449	Q80TZ3, Q9D358, B0V2N1, Q9WU22, P06800, P49443, P29351, Q9DAK9, P58389, P35235, Q9D7X3, P35831, Q9DBR7, E9Q0S6, Q8CGB6, Q3UV70, Q5SSZ5, P62141, P63330, A2A8L5, Q8CHP8, P62137, B9EKR1	2175	143	18797	1.390020094847681	1.0	0.5366382686321065	0.496778297532314

## Sheet: Tab 3
Category	Term	Count	%	PValue	Genes	List Total	Pop Hits	Pop Total	Fold Enrichment	Bonferroni	Benjamini	FDR
GOTERM_BP_DIRECT	GO:0006412~translation	117	5.151915455746367	9.471501055818262E-30	P62918, P97461, P10630, O70251, P62082, Q922B2, Q80SU3, Q61035, Q80ZK0, P63323, Q8BML9, Q05D44, Q9D7N3, Q8BU30, Q8QZY1, P47911, P62631, P97351, Q9CR57, Q9CQL5, Q9D1R9, Q9JJI8, Q9WUK2, P10126, Q6NZJ6, P14206, Q9ER72, O55142, P62245, P84099, Q6ZWX6, P60867, Q9CZM2, P53026, Q6ZWV3, Q9D0G0, O70194, Q9Z1D1, Q8BGV0, Q99M01, Q3U186, Q8CGC7, Q9CZD3, Q8BMJ2, Q8BIJ6, O89086, P51410, Q9D8N0, Q91WK2, Q8R1B4,…	2223	349	20408	3.077665510481074	6.335487056236835E-26	6.335487056236835E-26	6.105329580580452E-26
GOTERM_BP_DIRECT	GO:0015031~protein transport	152	6.693086745926904	1.5503057821630042E-20	Q9QZE5, Q8BWG8, Q8BH97, Q9EQW7, O70492, O70493, Q8BFV2, A2A5R2, O08547, P17427, F6ZDS4, P17426, P49817, Q01405, Q8CHG3, P61021, P61028, P61027, Q9D4H1, Q5SYD0, O89020, Q9ESJ0, P97352, Q6PFD9, Q9R0Q3, Q8CI71, Q99MI1, P17563, O09012, Q9QXK3, Q9Z1T1, O55029, Q5XJY5, Q9CQS8, P50396, Q9EPK7, Q9Z0R4, Q9JIF7, P70168, Q8C0E2, Q99104, Q8VDD5, Q8BIJ7, Q9D0F3, P61967, Q9CY18, Q9EPJ9, P62827, Q9JME5, Q8BI84,…	2223	646	20408	2.160091026964092	1.0369995376888334E-16	5.184997688444167E-17	4.996635535911362E-17
GOTERM_BP_DIRECT	GO:0030036~actin cytoskeleton organization	81	3.5667107001321003	2.5198614605110953E-19	P70460, Q61879, Q8BTM8, O70373, Q61553, P63001, P40124, Q9JHJ0, Q6R891, Q8R0S2, P47753, P47754, P63005, P47757, O70400, Q8CJ53, Q91VS8, Q60631, Q60598, Q80X90, P31725, P97314, P97315, Q80XR2, Q9QXS1, P16546, P70335, P11531, Q61124, Q9QUI0, Q9JKS4, P57780, O88643, P62962, Q9EPC1, Q9WVE8, O70209, O89053, Q7TPR4, O08808, Q9ES46, Q3TJD7, P26040, P15508, Q7TT50, Q62261, P70441, Q9R059, P48193, Q03173,…	2223	254	20408	2.9276036851668845	1.6855353309358717E-15	5.618451103119572E-16	5.414342324818173E-16
GOTERM_BP_DIRECT	GO:0042776~mitochondrial ATP synthesis coupled proton transport	37	1.6292382210479965	3.7792217487309886E-19	Q9Z1P6, Q06185, Q8BK30, Q9CQQ7, Q9DCJ5, Q7TMF3, Q91WD5, Q9CR21, Q8K2B3, Q9CZB0, Q9D3D9, Q9DCX2, P56382, P56480, Q9D6J6, Q9D6J5, Q91VR2, Q9DCT2, Q91YT0, Q99JB2, Q9CQJ8, P97450, Q9CXV1, Q03265, Q9CQZ5, P52503, Q9CQ54, Q9CQ75, Q9CXZ1, Q9CQC7, Q9DC69, Q91VD9, Q9CQA3, Q9DCS9, Q99LC3, Q3UIU2, Q9DB20	2223	63	20408	5.391655777620691	2.527921427726158E-15	6.319803569315395E-16	6.090215848079988E-16
GOTERM_BP_DIRECT	GO:0007015~actin filament organization	60	2.642007926023778	3.206150653146204E-17	Q8BVA4, Q9R1Z8, Q9CWU5, Q3UIA2, P58774, P18760, O70373, Q61553, P63001, P40124, Q9JHJ0, Q6R891, Q9CYT6, Q5SYD0, P49813, Q61644, Q60875, Q3UTJ2, Q66X05, P97479, Q9QXS1, Q99MZ6, Q9QUI0, Q9QXS6, O88329, Q9WTI7, Q6IRU2, O54931, Q9WVA4, O70209, O89053, Q5SX79, Q7TPR4, P21271, Q03173, Q99PJ1, P21107, Q99104, Q5SV80, Q9QVP9, Q9WVB3, Q61301, P45591, Q8VD75, Q08093, Q9WUM3, Q9WUM4, Q61140, Q64331, Q9R1M5,…	2223	167	20408	3.298342586082895	2.1445941718894955E-13	4.289188343778991E-14	4.133369422036086E-14
GOTERM_BP_DIRECT	GO:0002181~cytoplasmic translation	44	1.9374724790841038	4.0854482629829305E-17	P62918, P53026, P97461, Q9CXW4, P35979, P99027, P19253, P62082, P62281, A2AGT5, P63323, P35980, P47911, P63325, P62852, P62908, P97351, P51410, Q9CR57, Q9CZX8, P14869, Q9D1R9, Q9JJI8, P14206, P62270, P14148, O55142, P14131, P62245, P61255, P84099, Q9D8E6, P47962, P61358, P62702, P62900, P47963, P62889, P27659, P62301, P60867, P41105, P62843, Q9CZM2	2223	97	20408	4.164299196312219	2.732756343109282E-13	4.554593905182137E-14	4.389133250531328E-14
GOTERM_BP_DIRECT	GO:0006457~protein folding	48	2.1136063408190227	2.427628033060223E-16	Q8BYA0, P27773, Q9D1Q6, Q61699, P07901, Q61316, Q9ERU9, P38647, P11983, Q99M87, P23927, O35465, O35685, Q61081, Q91W90, Q9WUD1, Q99LP6, Q9QYJ0, P08003, Q921X9, P48428, Q9QZH3, Q9D832, P80315, P80314, Q8BK64, Q9CQN1, Q9CR16, Q8BND5, P11499, P35564, Q64433, Q8R180, Q9R0Q7, P17742, P14211, P42932, P17879, P24369, P52194, P08113, P09103, Q9ERE7, P63038, P80318, P63017, P80317, P80316	2223	118	20408	3.7343946567853794	1.4852563623435344E-12	2.3197719875914046E-13	2.2354986144437424E-13
GOTERM_BP_DIRECT	GO:0006635~fatty acid beta-oxidation	33	1.453104359313078	6.450364682207825E-16	P51660, Q9WUR2, Q8BH95, Q99JY0, P97742, Q9CQ62, Q9R0H0, Q9DBL1, P42125, Q9D7B6, Q8BWT1, Q924X2, Q8K370, Q9DC50, P55096, Q9EPL9, P45952, Q9QXD1, P47934, Q60994, Q61425, P52825, Q61285, O08756, P50544, Q9DBM2, O35459, O09012, P68368, P32020, Q8BMS1, Q8QZT1	2223	60	20408	5.049212775528565	4.455769087030603E-12	5.393311169911017E-13	5.197381342688955E-13
GOTERM_BP_DIRECT	GO:0006099~tricarboxylic acid cycle	25	1.1008366358432409	8.19485890043329E-16	P70404, Q8K2B3, P97807, Q91V92, Q9CZB0, P08249, Q60597, Q9D6R2, Q9CXV1, P28271, Q9WUM5, Q9Z2I8, P35486, Q9D051, Q8BMF4, Q9CXZ1, Q9CQA3, A2ATU0, P14152, Q9Z2I9, Q99KI0, O88844, Q9D2G2, Q9CZU6, P54071	2223	35	20408	6.557419188998137	5.1983972682023705E-12	6.090601242777585E-13	5.869340052465887E-13
GOTERM_BP_DIRECT	GO:0006631~fatty acid metabolic process	64	2.8181417877586967	5.879174143085784E-15	P51660, Q8K0L3, P04117, Q91YR9, P19096, Q8BH95, Q8JZR0, Q99JY0, Q9CZW4, P97742, P39655, Q9CR21, Q9R0H0, Q9DBL1, Q9D7J9, Q8BWT1, Q3UNX5, Q9DC50, Q9EPL9, P41216, P13516, Q5SWU9, Q60714, O08756, Q9R0Q7, P31324, P50544, O35678, Q07417, P01027, Q8BMS1, Q8QZT1, Q8VCW8, Q9WV54, Q3URE1, Q9CQ62, O35074, O55042, Q8BGA8, P42125, P22437, Q08857, Q924X2, P45952, Q9QXD1, P47934, Q61425, P06802, P51174, Q05421,…	2223	204	20408	2.880121369285456	3.935929360210366E-11	3.932579584310081E-12	3.7897156526330965E-12
GOTERM_BP_DIRECT	GO:0006886~intracellular protein transport	81	3.5667107001321003	5.387687076215397E-14	Q9QZE5, Q9D1G1, Q91VH2, P12815, Q9EQW7, Q6P5F9, Q8BVI5, P17427, P17426, Q8BKC5, Q91YE6, O08599, Q8CIE6, Q01405, A2AWA9, P61021, P61027, P22892, O35526, Q60598, P03995, P46460, P51150, Q61207, P97479, Q9R0Q3, Q9DBG3, Q9DBG7, P35293, Q9CWK8, O54774, Q9CXE7, P61750, Q9QXK3, P47708, O88447, Q8BPQ7, Q9Z1T1, Q9Z2V5, O55029, Q6IRU5, Q9CQS8, Q3UYK3, Q61335, Q9ERK4, Q9EPK7, Q9JIF7, Q68FD5, P35278, P70168,…	2223	307	20408	2.422186762320484	3.601746678683071E-10	3.268220911626384E-11	3.149492001247372E-11
GOTERM_BP_DIRECT	GO:0006897~endocytosis	63	2.7741083223249667	5.863156068099359E-14	Q8BWG8, Q61830, P09405, Q91ZX7, P98078, Q91VH2, Q71LX4, Q3TZZ7, P17427, P17426, Q6PAR5, P63001, O08553, P49817, Q99KN9, Q8BZ98, P61021, Q60902, Q8CJ53, Q60598, Q61644, O08917, Q8K1M6, Q62418, Q9DBG3, Q7M6Y3, P12023, Q61124, Q8C547, Q9CWK8, P39053, Q9WVE8, Q6PF93, Q64449, Q9Z0R4, Q8CHU3, Q9Z0R6, P35278, P84091, Q8C8R3, Q8BIJ7, Q924X6, Q8K012, P26039, Q8VBT6, Q6P9Q6, Q8VD75, Q8BH64, O08539, A2ARV4,…	2223	208	20408	2.780597944565556	3.921076796586931E-10	3.268220911626384E-11	3.149492001247372E-11
GOTERM_BP_DIRECT	GO:0046034~ATP metabolic process	26	1.1448701012769706	1.8650949548824175E-12	Q06185, Q9WTP7, P13541, P13542, Q9WTP6, Q9D3D9, Q6PIE5, Q9DCX2, P56382, P62814, P56480, Q91VR2, P97450, Q9R0Y5, P06802, Q5MJS3, Q9CZ30, Q03265, P06909, Q01853, Q91VD9, P14094, Q02566, P63017, Q91Z83, Q9DB20	2223	48	20408	4.97270955165692	1.2475410704482215E-8	9.596630887083454E-10	9.248001599363126E-10
GOTERM_BP_DIRECT	GO:0006629~lipid metabolic process	143	6.2967855570233375	3.75769495024615E-12	Q91YR9, O08709, Q8BH95, P97467, P97742, Q9CZW4, Q9R0H0, Q9DBL1, Q9DCN2, Q9Z1B3, Q3UNX5, Q9DC50, Q9EPL9, P56480, P10649, Q8VCT4, Q61206, Q920E5, P97872, Q61207, P13516, P51910, Q03265, P54869, O70362, Q61285, Q9R0Q7, P50544, Q9JHU9, Q80XN0, P32020, P17717, Q9Z2V4, Q8BMS1, Q99PG0, Q9DBS1, E9Q555, Q9WV54, Q6PF93, Q8K337, Q9Z1T6, P15626, P35235, P19157, Q91ZA3, P22437, Q9QWR8, Q91V92, Q91WC9, Q99NB1,…	2223	733	20408	1.7909895247441021	2.5134993086872726E-8	1.7953729658711784E-9	1.7301501178061917E-9
GOTERM_BP_DIRECT	GO:0006096~glycolytic process	24	1.0568031704095113	1.3054518215730489E-11	Q60597, P06745, P06802, P16858, O08528, P15327, P53657, P17751, P17710, P12382, A2ATU0, Q9DBJ1, P17183, P05064, P52480, P09411, P17182, P21550, Q9WUA3, Q91Y97, P47857, Q91W97	2223	44	20408	5.0074837443258495	8.732193090832396E-8	5.821444823001416E-9	5.609961627906582E-9
GOTERM_BP_DIRECT	GO:0007596~blood coagulation	33	1.453104359313078	2.0719179884267705E-11	Q9R098, P48036, Q9R1P0, P26262, B2RPV6, P20918, Q07235, Q9JHH6, Q8VCM7, P04919, P49182, O08677, Q07968, Q8R121, E9PV24, Q9ESB3, P97290, Q06194, Q8BH61, Q8CIZ8, Q80YC5, P19221, P70375, Q8K0E8, O35930, O08742, O88947, Q01339, Q9R0G6, P32261, Q9Z1T1, P01027, O88783	2223	81	20408	3.7401576115026405	1.3859074687871953E-7	8.661912140366667E-9	8.347239595874351E-9
GOTERM_BP_DIRECT	GO:0006418~tRNA aminoacylation for protein translation	21	0.9247027741083224	6.554889702038535E-11	Q9Z1Q9, Q91WQ3, Q8BH61, Q99MN1, Q8BGV0, Q922B2, Q9ER72, Q61035, Q9D0R2, Q3U186, Q8CGC7, Q8BML9, Q499X9, Q8BP47, Q9CZD3, Q3UQ84, Q8BMJ2, Q8BIJ6, Q3U2A8, Q8BU30, Q9D0I9	2223	36	20408	5.355225671015146	4.384564935566715E-7	2.5791563068785742E-8	2.485459942314141E-8
GOTERM_BP_DIRECT	GO:0007599~hemostasis	24	1.0568031704095113	7.548632182518848E-11	Q07076, Q06194, Q8BH61, P48036, Q8CIZ8, Q80YC5, P26262, P20918, P19221, P70375, Q9JHH6, Q8VCM7, P49182, Q8K0E8, O08677, O35930, O88947, Q07968, Q8R121, P32261, P97290, E9PV24, Q9ESB3, O88783	2223	47	20408	4.687857122347604	5.049276254887047E-7	2.8051555927149207E-8	2.703249058250916E-8
GOTERM_BP_DIRECT	GO:0008152~metabolic process	53	2.3337736679876704	1.0782057355776516E-10	Q9ET01, B2RQC6, O08709, P19096, P97467, P97864, P13864, Q91XD4, Q99K67, P12382, Q9WUB3, Q05920, Q9JHR7, P52480, O35409, Q8C196, Q8BHN3, P34914, P27046, Q9CZR2, Q8VC30, Q5SWU9, P70699, P53657, P17710, Q80XN0, O88643, Q8BMS1, P0C605, E9Q555, P20060, P11103, O08528, Q922D8, Q9CWJ9, O54782, Q8CGC7, Q9QWR8, P47857, P82349, Q9QXD6, Q8CI94, Q91YS8, E9Q4Z2, Q9Z1E4, Q9Z1M7, Q8CFX1, Q9DBM2, P17897, Q9WUA3,…	2223	187	20408	2.60192782793402	7.212112670407222E-7	3.795851665936269E-8	3.6579548271229163E-8
GOTERM_BP_DIRECT	GO:0072659~protein localization to plasma membrane	51	2.2457067371202113	2.057948161737864E-10	Q9Z0P4, Q8BTM8, P04919, P63001, Q8CHG7, O08599, Q01405, O88735, P61028, P61027, P07356, Q60994, Q8BG67, Q61644, P08207, Q60634, O08917, Q9R0Q3, P18572, Q61001, P70335, Q61124, P14094, P32020, Q9Z218, Q99KY4, Q9WV92, P26040, P26043, Q62261, P70441, Q6NXK7, Q8C8R3, Q99104, Q02357, G5E8K5, Q9CUN6, P97370, Q8K212, Q3URD3, Q9JI91, O70589, Q8BH64, Q9EQP2, Q69ZR2, Q8R5J9, Q9Z1M7, Q9QXY6, Q9WVK4	2223	179	20408	2.615640950248419	1.3765606412530218E-6	6.882807626932286E-8	6.632766925281136E-8
GOTERM_BP_DIRECT	GO:0005975~carbohydrate metabolic process	57	2.509907529722589	2.232300758436621E-10	Q9D6Y9, Q8C7E7, P13707, Q9ET01, Q99KB8, P16858, P17751, P12382, Q9WUB3, Q8CAA7, P09411, P08249, Q9D5J6, Q8BHN3, Q91W97, Q3TNA1, P27046, P06745, Q8VC30, P35486, P70699, Q8BMF4, P53657, P17710, P06151, Q9CZU6, Q922H2, P20060, Q9DCD0, Q9R0N0, O08528, P10852, Q9CPU0, Q9CQ60, Q93092, P16125, O54782, Q9QWR8, Q00612, P82343, Q9D0F9, Q6ZQI3, P62137, Q91X52, Q9QXD6, Q8CI94, Q9D051, Q9CYZ2, Q8CFX1, P14152,…	2223	213	20408	2.4567232454556396	1.4931850313981698E-6	7.110409415801218E-8	6.852100328039266E-8
GOTERM_BP_DIRECT	GO:0046166~glyceraldehyde-3-phosphate biosynthetic process	12	0.5284015852047557	2.6947189445903155E-10	P13707, Q9QZD8, Q05920, P40142, P14152, Q9DBJ1, P16858, P09411, P17182, Q9Z2V4, P17751, P08249	2223	12	20408	9.180386864597391	1.8024958429174731E-6	8.193170463802101E-8	7.895526507649624E-8
GOTERM_BP_DIRECT	GO:0061621~canonical glycolysis	14	0.6164685160722149	4.562958794250493E-10	P06745, P16858, P17751, P17710, P12382, P17183, P52480, P05064, P09411, P17182, P21550, Q9WUA3, P47857	2223	17	20408	7.560318594374322	3.0521585507869986E-6	1.3270274510757196E-7	1.278818799466899E-7
GOTERM_BP_DIRECT	GO:0006936~muscle contraction	27	1.1889035667107	5.019994740969706E-10	P26883, Q8BVA4, Q5SX39, P58774, A2ASS6, P13541, P13542, Q9JHJ0, P21107, Q60605, E9PZQ0, P49813, P60710, Q9JI91, Q3URD3, O70468, P05977, P52503, Q62234, Q5SX40, Q02789, P58771, Q02566, Q6IRU2, Q91Z83	2223	63	20408	3.9344515133988818	3.3578686308155525E-6	1.3991143675977652E-7	1.3482869208454468E-7
GOTERM_BP_DIRECT	GO:0050821~protein stabilization	55	2.42184059885513	5.240825236438988E-10	Q9CXW4, P07901, Q9DBY1, Q8BTM8, P16858, P62082, O35129, Q91YE6, O08599, Q61081, Q80UM3, Q9CYD3, P43276, O89020, Q60634, O08917, P30999, Q99LX0, P11499, Q99P72, Q9R0Q7, Q06890, P14211, P67778, P42932, Q00623, P14094, P24369, P62962, Q9DBB4, P28660, Q6A4J8, P11983, Q99M87, P23927, P35282, Q8C8R3, Q9WUD1, Q61937, P97370, P80315, P80314, Q60974, P11438, Q9CX34, Q8VD75, Q3UJD6, P70398, P47962, Q9Z1R2,…	2223	206	20408	2.451074162877944	3.5055820676310745E-6	1.4022352002616157E-7	1.3512943789634285E-7
GOTERM_BP_DIRECT	GO:0009060~aerobic respiration	29	1.2769704975781595	5.680857104807826E-10	Q9Z1P6, Q8BK30, Q9DCJ5, Q7TMF3, Q91WD5, Q7M753, Q9CR21, Q9D3D9, Q9D6J6, P08249, Q9D6J5, Q9DCT2, Q91YT0, Q9CQJ8, P24270, Q9CQZ5, P52503, Q9CQ54, P54822, Q9CQ75, Q9CXZ1, Q9CQC7, Q9DC69, Q91VD9, Q9CQA3, Q9DCS9, Q99LC3, Q3UIU2	2223	72	20408	3.6976558204628382	3.799917959068644E-6	1.4615097374638286E-7	1.4084155729842786E-7
GOTERM_BP_DIRECT	GO:0008360~regulation of cell shape	46	2.025539409951563	1.0282903681663335E-9	Q62468, O89053, Q07076, P26041, O08808, Q9WV92, Q8BKX1, P26040, P49222, Q61879, P26043, P20060, Q9Z0P4, P70441, Q8CIB5, P48193, P63001, Q7TMB8, Q8VDD5, Q9QVP9, O70318, Q8K0Q5, P97352, Q9QXD8, P10107, Q64010, P19221, Q80W54, Q99PT1, P11276, Q3THE2, B2RXS4, Q9QUI0, Q8CJH3, P08032, P58771, Q8R550, Q6URW6, Q71FD7, P05064, O54931, O88342, Q9EPC1	2223	159	20408	2.655960979694843	6.878210444649646E-6	2.5474941750609645E-7	2.454948041925995E-7
GOTERM_BP_DIRECT	GO:0098761~cellular response to interleukin-7	14	0.6164685160722149	1.4778114878674952E-9	P27773, Q9Z0G0, Q60864, P54728, Q9CWJ9, P62960, P63158, P47941, P09103, P17182, O35737, P56480, P63038	2223	18	20408	7.14030089468686	9.88503253984696E-6	3.323430502372726E-7	3.2026959214074733E-7
GOTERM_BP_DIRECT	GO:0045653~negative regulation of megakaryocyte differentiation	14	0.6164685160722149	1.4778114878674952E-9	P62806, Q9Z126	2223	18	20408	7.14030089468686	9.88503253984696E-6	3.323430502372726E-7	3.2026959214074733E-7
[truncated: 919 more rows]

## Sheet: Tab 4
Category	Term	Count	%	PValue	Genes	List Total	Pop Hits	Pop Total	Fold Enrichment	Bonferroni	Benjamini	FDR
[truncated: 391 more rows]

## Sheet: Tab 5
© 2000-2023 QIAGEN. All rights reserved.
[truncated: 263 more rows]

## Sheet: Tab 6
© 2000-2023 QIAGEN. All rights reserved.
[truncated: 1,001 more rows]
